# Supplementary material for: The key role of chirality and peripheral substitution in the columnar organization of bowl-shaped subphthalocyanines
Source: Chem Sci. 2024 Jul 29;15(34):13760–7. doi: 10.1039/d4sc03976a (PMC11352688; doi:10.1039/d4sc03976a)
Supplement: SC-015-D4SC03976A-s002 [file SC-015-D4SC03976A-s002.zip]

Archive with 20 entries (19 files):
- SubPC_FF_SUPPORTING DATA/
- __MACOSX/._SubPC_FF_SUPPORTING DATA
- SubPC_FF_SUPPORTING DATA/2.gro
- __MACOSX/SubPC_FF_SUPPORTING DATA/._2.gro
- SubPC_FF_SUPPORTING DATA/._2.gro
- SubPC_FF_SUPPORTING DATA/1-M.txt
- __MACOSX/SubPC_FF_SUPPORTING DATA/._1-M.txt
- SubPC_FF_SUPPORTING DATA/._1-M.txt
- SubPC_FF_SUPPORTING DATA/1-P.gro
- __MACOSX/SubPC_FF_SUPPORTING DATA/._1-P.gro
- SubPC_FF_SUPPORTING DATA/._1-P.gro
- SubPC_FF_SUPPORTING DATA/1-P.txt
- __MACOSX/SubPC_FF_SUPPORTING DATA/._1-P.txt
- SubPC_FF_SUPPORTING DATA/._1-P.txt
- SubPC_FF_SUPPORTING DATA/2.txt
- __MACOSX/SubPC_FF_SUPPORTING DATA/._2.txt
- SubPC_FF_SUPPORTING DATA/._2.txt
- SubPC_FF_SUPPORTING DATA/1-M.gro
- __MACOSX/SubPC_FF_SUPPORTING DATA/._1-M.gro
- SubPC_FF_SUPPORTING DATA/._1-M.gro
