# Supplementary material for: The key role of chirality and peripheral substitution in the columnar organization of bowl-shaped subphthalocyanines
Source: Chem Sci. 2024 Jul 29;15(34):13760–7. doi: 10.1039/d4sc03976a (PMC11352688; doi:10.1039/d4sc03976a)
Supplement: SC-015-D4SC03976A-s002 [file SC-015-D4SC03976A-s002.zip › SubPC_FF_SUPPORTING DATA/2.gro]

SubPC FF in water
866
    1SPC2     B    1   4.285   4.285   4.835
    1SPC2     F    2   4.287   4.285   4.972
    1SPC2    N1    3   4.405   4.219   4.779
    1SPC2    C1    4   4.517   4.289   4.740
    1SPC2    C2    5   4.609   4.189   4.687
    1SPC2    C2    6   4.537   4.065   4.687
    1SPC2    C1    7   4.402   4.089   4.737
    1SPC2    C3    8   4.738   4.200   4.634
    1SPC2    C4    9   4.797   4.085   4.582
    1SPC2    C5   10   4.725   3.964   4.583
    1SPC2    C6   11   4.596   3.952   4.633
    1SPC2    H3   12   4.790   4.296   4.632
    1SPC2    H6   13   4.542   3.858   4.629
    1SPC2    N2   14   4.288   4.018   4.724
    1SPC2    N1   15   4.166   4.213   4.781
    1SPC2    C1   16   4.170   4.082   4.742
    1SPC2    C2   17   4.033   4.051   4.700
    1SPC2    C2   18   3.958   4.173   4.707
    1SPC2    C1   19   4.053   4.280   4.744
    1SPC2    C3   20   3.974   3.935   4.646
    1SPC2    C4   21   3.842   3.941   4.598
    1SPC2    C5   22   3.769   4.062   4.604
    1SPC2    C6   23   3.826   4.178   4.660
    1SPC2    H3   24   4.034   3.845   4.633
    1SPC2    H6   25   3.775   4.274   4.650
    1SPC2    N2   26   4.052   4.414   4.723
    1SPC2    N1   27   4.284   4.421   4.776
    1SPC2    C1   28   4.169   4.481   4.733
    1SPC2    C2   29   4.213   4.611   4.680
    1SPC2    C2   30   4.356   4.612   4.682
    1SPC2    C1   31   4.399   4.485   4.737
    1SPC2    C3   32   4.143   4.720   4.626
    1SPC2    C4   33   4.216   4.828   4.575
    1SPC2    C5   34   4.358   4.828   4.575
    1SPC2    C6   35   4.428   4.720   4.628
    1SPC2    H3   36   4.034   4.719   4.624
    1SPC2    H6   37   4.537   4.718   4.627
    1SPC2    N2   38   4.517   4.422   4.727
    1SPC2    C7   39   4.780   3.849   4.527
    1SPC2    C7   40   3.643   4.073   4.537
    1SPC2    C7   41   4.431   4.938   4.520
    1SPC2    C7   42   4.928   4.086   4.523
    1SPC2    C8   43   5.040   4.084   4.471
    1SPC2    C9   44   5.170   4.090   4.410
    1SPC2   C10   45   5.243   4.211   4.409
    1SPC2   C11   46   5.371   4.220   4.357
    1SPC2   C12   47   5.434   4.106   4.304
    1SPC2   C11   48   5.363   3.984   4.302
    1SPC2   C10   49   5.234   3.976   4.355
    1SPC2   H10   50   5.200   4.299   4.457
    1SPC2   H11   51   5.430   4.310   4.370
    1SPC2   H11   52   5.414   3.892   4.272
    1SPC2   H10   53   5.184   3.880   4.360
    1SPC2    NA   54   5.571   4.106   4.274
    1SPC2    HA   55   5.598   4.059   4.188
    1SPC2    CA   56   5.663   4.191   4.332
    1SPC2    OA   57   5.638   4.251   4.435
    1SPC2   CT1   58   5.804   4.192   4.282
    1SPC2   CT2   59   5.867   4.317   4.289
    1SPC2   CT3   60   5.997   4.336   4.244
    1SPC2   CT4   61   6.068   4.227   4.192
    1SPC2   CT3   62   6.005   4.101   4.187
    1SPC2   CT2   63   5.875   4.082   4.231
    1SPC2   HT2   64   5.809   4.401   4.328
    1SPC2   HT2   65   5.828   3.984   4.220
    1SPC2   OT3   66   6.056   4.459   4.247
    1SPC2   CT5   67   5.970   4.561   4.297
    1SPC2   HT5   68   5.883   4.563   4.228
    1SPC2   HT5   69   5.932   4.536   4.397
    1SPC2   CT6   70   6.040   4.695   4.298
    1SPC2   HT6   71   6.133   4.685   4.355
    1SPC2   HT6   72   6.070   4.720   4.195
    1SPC2   CT6   73   5.947   4.803   4.354
    1SPC2   HT6   74   5.857   4.812   4.292
    1SPC2   HT6   75   5.911   4.772   4.454
    1SPC2   CT7   76   6.014   4.940   4.366
    1SPC2   HT7   77   5.952   5.018   4.320
    1SPC2   HT7   78   6.024   4.967   4.472
    1SPC2   CT7   79   6.152   4.941   4.305
    1SPC2   HT7   80   6.215   4.866   4.356
    1SPC2   HT7   81   6.147   4.908   4.200
    1SPC2   CT7   82   6.220   5.077   4.313
    1SPC2   HT7   83   6.161   5.152   4.257
    1SPC2   HT7   84   6.223   5.113   4.417
    1SPC2   CT7   85   6.359   5.068   4.255
    1SPC2   HT7   86   6.418   4.994   4.312
    1SPC2   HT7   87   6.354   5.027   4.153
    1SPC2   CT7   88   6.433   5.200   4.252
    1SPC2   HT7   89   6.378   5.272   4.190
    1SPC2   HT7   90   6.439   5.246   4.352
    1SPC2   CT7   91   6.572   5.179   4.196
    1SPC2   HT7   92   6.622   5.094   4.245
    1SPC2   HT7   93   6.565   5.151   4.090
    1SPC2   CT7   94   6.654   5.305   4.211
    1SPC2   HT7   95   6.600   5.390   4.168
    1SPC2   HT7   96   6.660   5.334   4.316
    1SPC2   CT7   97   6.794   5.289   4.158
    1SPC2   HT7   98   6.844   5.209   4.214
    1SPC2   HT7   99   6.794   5.256   4.053
    1SPC2   CTM  100   6.870   5.418   4.175
    1SPC2   HTM  101   6.816   5.500   4.129
    1SPC2   HTM  102   6.862   5.449   4.278
    1SPC2   HTM  103   6.975   5.417   4.142
    1SPC2   OT4  104   6.195   4.247   4.144
    1SPC2   CT5  105   6.240   4.383   4.155
    1SPC2   HT5  106   6.170   4.443   4.094
    1SPC2   HT5  107   6.234   4.420   4.259
    1SPC2   CT6  108   6.381   4.396   4.103
    1SPC2   HT6  109   6.447   4.327   4.157
    1SPC2   HT6  110   6.384   4.366   3.997
    1SPC2   CT6  111   6.430   4.540   4.119
    1SPC2   HT6  112   6.361   4.609   4.067
    1SPC2   HT6  113   6.426   4.570   4.225
    1SPC2   CT7  114   6.571   4.559   4.065
    1SPC2   HT7  115   6.642   4.494   4.118
    1SPC2   HT7  116   6.575   4.527   3.960
    1SPC2   CT7  117   6.616   4.704   4.075
    1SPC2   HT7  118   6.552   4.767   4.012
    1SPC2   HT7  119   6.601   4.741   4.178
    1SPC2   CT7  120   6.761   4.720   4.031
    1SPC2   HT7  121   6.825   4.652   4.089
    1SPC2   HT7  122   6.771   4.687   3.926
    1SPC2   CT7  123   6.810   4.863   4.044
    1SPC2   HT7  124   6.746   4.930   3.984
    1SPC2   HT7  125   6.797   4.897   4.148
    1SPC2   CT7  126   6.956   4.881   4.002
    1SPC2   HT7  127   7.021   4.813   4.060
    1SPC2   HT7  128   6.968   4.850   3.897
    1SPC2   CT7  129   7.005   5.024   4.018
    1SPC2   HT7  130   6.949   5.090   3.950
    1SPC2   HT7  131   6.980   5.059   4.120
    1SPC2   CT7  132   7.155   5.039   3.993
    1SPC2   HT7  133   7.212   4.969   4.057
    1SPC2   HT7  134   7.178   5.009   3.889
    1SPC2   CT7  135   7.206   5.181   4.017
    1SPC2   HT7  136   7.144   5.253   3.961
    1SPC2   HT7  137   7.194   5.207   4.124
    1SPC2   CTM  138   7.353   5.195   3.977
    1SPC2   HTM  139   7.417   5.127   4.036
    1SPC2   HTM  140   7.367   5.170   3.871
    1SPC2   HTM  141   7.389   5.297   3.993
    1SPC2   OT3  142   6.082   4.003   4.132
    1SPC2   CT5  143   6.214   4.038   4.096
    1SPC2   HT5  144   6.204   4.119   4.022
    1SPC2   HT5  145   6.272   4.075   4.183
    1SPC2   CT6  146   6.280   3.918   4.033
    1SPC2   HT6  147   6.274   3.833   4.103
    1SPC2   HT6  148   6.223   3.887   3.944
    1SPC2   CT6  149   6.425   3.949   3.997
    1SPC2   HT6  150   6.426   4.033   3.926
    1SPC2   HT6  151   6.478   3.985   4.088
    1SPC2   CT7  152   6.500   3.831   3.937
    1SPC2   HT7  153   6.499   3.746   4.007
    1SPC2   HT7  154   6.449   3.795   3.846
    1SPC2   CT7  155   6.644   3.869   3.905
    1SPC2   HT7  156   6.714   3.808   3.964
    1SPC2   HT7  157   6.666   3.849   3.799
    1SPC2   CT7  158   6.668   4.017   3.934
    1SPC2   HT7  159   6.594   4.078   3.879
    1SPC2   HT7  160   6.650   4.037   4.042
    1SPC2   CT7  161   6.808   4.063   3.897
    1SPC2   HT7  162   6.883   4.004   3.953
    1SPC2   HT7  163   6.826   4.044   3.790
    1SPC2   CT7  164   6.827   4.211   3.927
    1SPC2   HT7  165   6.751   4.271   3.872
    1SPC2   HT7  166   6.811   4.231   4.034
    1SPC2   CT7  167   6.965   4.258   3.887
    1SPC2   HT7  168   7.041   4.197   3.940
    1SPC2   HT7  169   6.979   4.239   3.779
    1SPC2   CT7  170   6.988   4.405   3.916
    1SPC2   HT7  171   6.914   4.466   3.861
    1SPC2   HT7  172   6.972   4.425   4.023
    1SPC2   CT7  173   7.128   4.449   3.876
    1SPC2   HT7  174   7.202   4.389   3.932
    1SPC2   HT7  175   7.146   4.427   3.769
    1SPC2   CTM  176   7.151   4.597   3.903
    1SPC2   HTM  177   7.077   4.658   3.848
    1SPC2   HTM  178   7.142   4.620   4.010
    1SPC2   HTM  179   7.250   4.628   3.869
    1SPC2    C7  180   3.787   3.828   4.530
    1SPC2    C8  181   3.739   3.730   4.474
    1SPC2    C9  182   3.683   3.614   4.409
    1SPC2   C10  183   3.752   3.491   4.408
    1SPC2   C11  184   3.696   3.376   4.355
    1SPC2   C12  185   3.566   3.379   4.300
    1SPC2   C11  186   3.496   3.501   4.300
    1SPC2   C10  187   3.553   3.616   4.354
    1SPC2   H10  188   3.849   3.484   4.458
    1SPC2   H11  189   3.744   3.279   4.368
    1SPC2   H11  190   3.390   3.502   4.271
    1SPC2   H10  191   3.494   3.707   4.361
    1SPC2    NA  192   3.499   3.260   4.269
    1SPC2    HA  193   3.446   3.260   4.182
    1SPC2    CA  194   3.527   3.138   4.327
    1SPC2    OA  195   3.588   3.130   4.433
    1SPC2   CT1  196   3.459   3.016   4.274
    1SPC2   CT2  197   3.534   2.898   4.285
    1SPC2   CT3  198   3.485   2.775   4.243
    1SPC2   CT4  199   3.355   2.768   4.190
    1SPC2   CT3  200   3.278   2.886   4.184
    1SPC2   CT2  201   3.328   3.009   4.225
    1SPC2   HT2  202   3.635   2.905   4.327
    1SPC2   HT2  203   3.265   3.098   4.216
    1SPC2   OT3  204   3.561   2.662   4.249
    1SPC2   CT5  205   3.692   2.686   4.298
    1SPC2   HT5  206   3.737   2.759   4.228
    1SPC2   HT5  207   3.690   2.733   4.398
    1SPC2   CT6  208   3.773   2.558   4.300
    1SPC2   HT6  209   3.718   2.482   4.358
    1SPC2   HT6  210   3.780   2.519   4.197
    1SPC2   CT6  211   3.913   2.583   4.357
    1SPC2   HT6  212   3.966   2.658   4.295
    1SPC2   HT6  213   3.905   2.630   4.457
    1SPC2   CT7  214   3.998   2.457   4.367
    1SPC2   HT7  215   4.097   2.473   4.320
    1SPC2   HT7  216   4.018   2.434   4.472
    1SPC2   CT7  217   3.930   2.337   4.306
    1SPC2   HT7  218   3.833   2.320   4.357
    1SPC2   HT7  219   3.903   2.358   4.200
    1SPC2   CT7  220   4.014   2.210   4.313
    1SPC2   HT7  221   4.108   2.225   4.257
    1SPC2   HT7  222   4.044   2.189   4.417
    1SPC2   CT7  223   3.937   2.093   4.254
    1SPC2   HT7  224   3.844   2.079   4.312
    1SPC2   HT7  225   3.904   2.119   4.152
    1SPC2   CT7  226   4.015   1.963   4.250
    1SPC2   HT7  227   4.107   1.977   4.190
    1SPC2   HT7  228   4.050   1.933   4.350
    1SPC2   CT7  229   3.932   1.851   4.188
    1SPC2   HT7  230   3.835   1.843   4.239
    1SPC2   HT7  231   3.908   1.877   4.083
    1SPC2   CT7  232   4.007   1.719   4.191
    1SPC2   HT7  233   4.100   1.727   4.133
    1SPC2   HT7  234   4.040   1.698   4.294
    1SPC2   CT7  235   3.924   1.603   4.141
    1SPC2   HT7  236   3.831   1.596   4.199
    1SPC2   HT7  237   3.893   1.621   4.037
    1SPC2   CTM  238   4.004   1.473   4.150
    1SPC2   HTM  239   4.088   1.472   4.079
    1SPC2   HTM  240   4.050   1.468   4.250
    1SPC2   HTM  241   3.941   1.384   4.135
    1SPC2   OT4  242   3.307   2.647   4.146
    1SPC2   CT5  243   3.404   2.542   4.156
    1SPC2   HT5  244   3.490   2.573   4.094
    1SPC2   HT5  245   3.439   2.528   4.259
    1SPC2   CT6  246   3.345   2.412   4.103
    1SPC2   HT6  247   3.251   2.390   4.156
    1SPC2   HT6  248   3.317   2.425   3.997
    1SPC2   CT6  249   3.444   2.298   4.119
    1SPC2   HT6  250   3.539   2.324   4.067
    1SPC2   HT6  251   3.472   2.286   4.225
    1SPC2   CT7  252   3.391   2.167   4.065
    1SPC2   HT7  253   3.298   2.138   4.118
    1SPC2   HT7  254   3.361   2.179   3.959
    1SPC2   CT7  255   3.493   2.055   4.075
    1SPC2   HT7  256   3.580   2.079   4.012
    1SPC2   HT7  257   3.533   2.049   4.178
    1SPC2   CT7  258   3.434   1.921   4.031
    1SPC2   HT7  259   3.343   1.900   4.089
    1SPC2   HT7  260   3.400   1.929   3.926
    1SPC2   CT7  261   3.533   1.807   4.044
    1SPC2   HT7  262   3.623   1.829   3.983
    1SPC2   HT7  263   3.569   1.802   4.148
    1SPC2   CT7  264   3.476   1.672   4.002
    1SPC2   HT7  265   3.385   1.649   4.060
    1SPC2   HT7  266   3.443   1.677   3.896
    1SPC2   CT7  267   3.577   1.560   4.018
    1SPC2   HT7  268   3.662   1.577   3.949
    1SPC2   HT7  269   3.620   1.564   4.119
    1SPC2   CT7  270   3.519   1.421   3.993
    1SPC2   HT7  271   3.432   1.403   4.058
    1SPC2   HT7  272   3.480   1.415   3.890
    1SPC2   CT7  273   3.622   1.310   4.015
    1SPC2   HT7  274   3.714   1.331   3.957
    1SPC2   HT7  275   3.653   1.310   4.122
    1SPC2   CTM  276   3.566   1.174   3.981
    1SPC2   HTM  277   3.483   1.155   4.050
    1SPC2   HTM  278   3.527   1.171   3.878
    1SPC2   HTM  279   3.639   1.093   3.993
    1SPC2   OT3  280   3.152   2.868   4.135
    1SPC2   CT5  281   3.117   2.737   4.098
    1SPC2   HT5  282   3.190   2.706   4.022
    1SPC2   HT5  283   3.123   2.667   4.184
    1SPC2   CT6  284   2.977   2.739   4.041
    1SPC2   HT6  285   2.909   2.781   4.116
    1SPC2   HT6  286   2.975   2.808   3.954
    1SPC2   CT6  287   2.934   2.599   4.001
    1SPC2   HT6  288   3.007   2.559   3.927
    1SPC2   HT6  289   2.941   2.533   4.089
    1SPC2   CT7  290   2.794   2.592   3.941
    1SPC2   HT7  291   2.721   2.631   4.014
    1SPC2   HT7  292   2.787   2.657   3.852
    1SPC2   CT7  293   2.759   2.449   3.905
    1SPC2   HT7  294   2.672   2.415   3.964
    1SPC2   HT7  295   2.729   2.444   3.798
    1SPC2   CT7  296   2.877   2.355   3.929
    1SPC2   HT7  297   2.967   2.393   3.877
    1SPC2   HT7  298   2.902   2.355   4.037
    1SPC2   CT7  299   2.849   2.213   3.884
    1SPC2   HT7  300   2.756   2.180   3.933
    1SPC2   HT7  301   2.826   2.212   3.776
    1SPC2   CT7  302   2.966   2.118   3.913
    1SPC2   HT7  303   3.056   2.156   3.862
    1SPC2   HT7  304   2.991   2.120   4.020
    1SPC2   CT7  305   2.941   1.974   3.868
    1SPC2   HT7  306   2.847   1.933   3.907
    1SPC2   HT7  307   2.927   1.972   3.759
    1SPC2   CT7  308   3.053   1.879   3.907
    1SPC2   HT7  309   3.147   1.908   3.856
    1SPC2   HT7  310   3.073   1.888   4.016
    1SPC2   CT7  311   3.018   1.734   3.874
    1SPC2   HT7  312   2.928   1.704   3.929
    1SPC2   HT7  313   2.992   1.726   3.766
    1SPC2   CTM  314   3.132   1.639   3.906
    1SPC2   HTM  315   3.222   1.665   3.848
    1SPC2   HTM  316   3.158   1.644   4.013
    1SPC2   HTM  317   3.106   1.534   3.883
    1SPC2    C7  318   4.147   4.939   4.518
    1SPC2    C8  319   4.087   5.034   4.469
    1SPC2    C9  320   4.015   5.142   4.410
    1SPC2   C10  321   3.874   5.144   4.410
    1SPC2   C11  322   3.803   5.250   4.356
    1SPC2   C12  323   3.870   5.360   4.301
    1SPC2   C11  324   4.011   5.360   4.301
    1SPC2   C10  325   4.082   5.253   4.354
    1SPC2   H10  326   3.820   5.064   4.460
    1SPC2   H11  327   3.695   5.256   4.368
    1SPC2   H11  328   4.066   5.450   4.270
    1SPC2   H10  329   4.191   5.257   4.359
    1SPC2    NA  330   3.802   5.478   4.269
    1SPC2    HA  331   3.831   5.526   4.184
    1SPC2    CA  332   3.682   5.515   4.326
    1SPC2    OA  333   3.644   5.466   4.432
    1SPC2   CT1  334   3.609   5.634   4.274
    1SPC2   CT2  335   3.471   5.627   4.284
    1SPC2   CT3  336   3.388   5.730   4.242
    1SPC2   CT4  337   3.447   5.847   4.189
    1SPC2   CT3  338   3.588   5.855   4.183
    1SPC2   CT2  339   3.669   5.750   4.224
    1SPC2   HT2  340   3.426   5.536   4.327
    1SPC2   HT2  341   3.778   5.760   4.216
    1SPC2   OT3  342   3.252   5.721   4.248
    1SPC2   CT5  343   3.208   5.596   4.297
    1SPC2   HT5  344   3.249   5.520   4.228
    1SPC2   HT5  345   3.249   5.575   4.397
    1SPC2   CT6  346   3.056   5.590   4.299
    1SPC2   HT6  347   3.018   5.674   4.359
    1SPC2   HT6  348   3.019   5.604   4.197
    1SPC2   CT6  349   3.008   5.456   4.356
    1SPC2   HT6  350   3.046   5.372   4.295
    1SPC2   HT6  351   3.052   5.439   4.456
    1SPC2   CT7  352   2.856   5.446   4.366
    1SPC2   HT7  353   2.821   5.353   4.317
    1SPC2   HT7  354   2.827   5.437   4.471
    1SPC2   CT7  355   2.787   5.566   4.306
    1SPC2   HT7  356   2.820   5.657   4.358
    1SPC2   HT7  357   2.819   5.580   4.202
    1SPC2   CT7  358   2.635   5.556   4.312
    1SPC2   HT7  359   2.601   5.467   4.257
    1SPC2   HT7  360   2.601   5.541   4.417
    1SPC2   CT7  361   2.572   5.681   4.254
    1SPC2   HT7  362   2.605   5.769   4.312
    1SPC2   HT7  363   2.612   5.699   4.153
    1SPC2   CT7  364   2.420   5.678   4.248
    1SPC2   HT7  365   2.387   5.590   4.190
    1SPC2   HT7  366   2.378   5.663   4.349
    1SPC2   CT7  367   2.365   5.805   4.186
    1SPC2   HT7  368   2.406   5.894   4.238
    1SPC2   HT7  369   2.400   5.814   4.082
    1SPC2   CT7  370   2.213   5.807   4.191
    1SPC2   HT7  371   2.173   5.722   4.132
    1SPC2   HT7  372   2.179   5.788   4.294
    1SPC2   CT7  373   2.153   5.937   4.141
    1SPC2   HT7  374   2.193   6.021   4.199
    1SPC2   HT7  375   2.184   5.955   4.036
    1SPC2   CTM  376   2.002   5.932   4.150
    1SPC2   HTM  377   1.960   5.861   4.078
    1SPC2   HTM  378   1.972   5.893   4.248
    1SPC2   HTM  379   1.956   6.031   4.135
    1SPC2   OT4  380   3.366   5.948   4.144
    1SPC2   CT5  381   3.226   5.917   4.154
    1SPC2   HT5  382   3.210   5.827   4.093
    1SPC2   HT5  383   3.197   5.894   4.258
    1SPC2   CT6  384   3.144   6.032   4.101
    1SPC2   HT6  385   3.171   6.124   4.155
    1SPC2   HT6  386   3.169   6.049   3.995
    1SPC2   CT6  387   2.995   6.004   4.117
    1SPC2   HT6  388   2.969   5.909   4.066
    1SPC2   HT6  389   2.970   5.986   4.224
    1SPC2   CT7  390   2.908   6.116   4.063
    1SPC2   HT7  391   2.930   6.210   4.118
    1SPC2   HT7  392   2.936   6.137   3.958
    1SPC2   CT7  393   2.760   6.084   4.072
    1SPC2   HT7  394   2.737   5.999   4.005
    1SPC2   HT7  395   2.735   6.048   4.173
    1SPC2   CT7  396   2.674   6.204   4.035
    1SPC2   HT7  397   2.702   6.288   4.099
    1SPC2   HT7  398   2.700   6.243   3.937
    1SPC2   CT7  399   2.525   6.174   4.042
    1SPC2   HT7  400   2.502   6.085   3.980
    1SPC2   HT7  401   2.498   6.143   4.144
    1SPC2   CT7  402   2.436   6.291   3.998
    1SPC2   HT7  403   2.463   6.382   4.055
    1SPC2   HT7  404   2.457   6.315   3.893
    1SPC2   CT7  405   2.288   6.261   4.016
    1SPC2   HT7  406   2.258   6.180   3.947
    1SPC2   HT7  407   2.270   6.220   4.116
    1SPC2   CT7  408   2.199   6.384   3.992
    1SPC2   HT7  409   2.232   6.467   4.057
    1SPC2   HT7  410   2.213   6.420   3.889
    1SPC2   CT7  411   2.051   6.356   4.018
    1SPC2   HT7  412   2.019   6.266   3.962
    1SPC2   HT7  413   2.035   6.332   4.124
    1SPC2   CTM  414   1.962   6.474   3.978
    1SPC2   HTM  415   1.988   6.564   4.037
    1SPC2   HTM  416   1.975   6.500   3.872
    1SPC2   HTM  417   1.856   6.453   3.995
    1SPC2   OT3  418   3.635   5.973   4.135
    1SPC2   CT5  419   3.539   6.069   4.098
    1SPC2   HT5  420   3.475   6.021   4.022
    1SPC2   HT5  421   3.476   6.099   4.184
    1SPC2   CT6  422   3.610   6.189   4.041
    1SPC2   HT6  423   3.681   6.228   4.116
    1SPC2   HT6  424   3.670   6.157   3.954
    1SPC2   CT6  425   3.510   6.297   4.001
    1SPC2   HT6  426   3.439   6.255   3.928
    1SPC2   HT6  427   3.449   6.324   4.088
    1SPC2   CT7  428   3.575   6.422   3.942
    1SPC2   HT7  429   3.646   6.464   4.014
    1SPC2   HT7  430   3.634   6.395   3.853
    1SPC2   CT7  431   3.469   6.525   3.906
    1SPC2   HT7  432   3.486   6.618   3.964
    1SPC2   HT7  433   3.478   6.553   3.800
    1SPC2   CT7  434   3.328   6.472   3.934
    1SPC2   HT7  435   3.313   6.377   3.880
    1SPC2   HT7  436   3.319   6.447   4.041
    1SPC2   CT7  437   3.219   6.571   3.896
    1SPC2   HT7  438   3.234   6.666   3.950
    1SPC2   HT7  439   3.228   6.596   3.789
    1SPC2   CT7  440   3.080   6.516   3.925
    1SPC2   HT7  441   3.065   6.421   3.870
    1SPC2   HT7  442   3.071   6.491   4.032
    1SPC2   CT7  443   2.971   6.615   3.887
    1SPC2   HT7  444   2.980   6.641   3.780
    1SPC2   HT7  445   2.986   6.710   3.942
    1SPC2   CT7  446   2.832   6.561   3.915
    1SPC2   HT7  447   2.817   6.466   3.860
    1SPC2   HT7  448   2.823   6.535   4.022
    1SPC2   CT7  449   2.722   6.660   3.877
    1SPC2   HT7  450   2.737   6.755   3.933
    1SPC2   HT7  451   2.731   6.686   3.770
    1SPC2   CTM  452   2.583   6.605   3.905
    1SPC2   HTM  453   2.570   6.582   4.012
    1SPC2   HTM  454   2.505   6.678   3.877
    1SPC2   HTM  455   2.564   6.513   3.848
    1SPC2    C8  456   4.823   3.746   4.479
    1SPC2    C9  457   4.881   3.634   4.419
    1SPC2   C10  458   5.011   3.644   4.370
    1SPC2   C11  459   5.076   3.532   4.323
    1SPC2   C12  460   5.010   3.408   4.326
    1SPC2   C11  461   4.877   3.398   4.371
    1SPC2   C10  462   4.813   3.511   4.418
    1SPC2   H10  463   5.064   3.739   4.379
    1SPC2   H11  464   5.181   3.537   4.295
    1SPC2   H11  465   4.829   3.300   4.381
    1SPC2   H10  466   4.715   3.504   4.465
    1SPC2    NA  467   5.081   3.292   4.299
    1SPC2    HA  468   5.043   3.241   4.220
    1SPC2    CA  469   5.218   3.290   4.312
    1SPC2    OA  470   5.273   3.350   4.402
    1SPC2   CT1  471   5.284   3.171   4.251
    1SPC2   CT2  472   5.415   3.193   4.206
    1SPC2   CT3  473   5.493   3.089   4.157
    1SPC2   CT4  474   5.439   2.958   4.153
    1SPC2   CT3  475   5.307   2.938   4.198
    1SPC2   CT2  476   5.229   3.043   4.247
    1SPC2   HT2  477   5.455   3.294   4.212
    1SPC2   HT2  478   5.128   3.022   4.282
    1SPC2   OT3  479   5.622   3.109   4.115
    1SPC2   CT5  480   5.664   3.244   4.126
    1SPC2   HT5  481   5.594   3.302   4.063
    1SPC2   HT5  482   5.655   3.281   4.230
    1SPC2   CT6  483   5.806   3.262   4.076
    1SPC2   HT6  484   5.874   3.198   4.135
    1SPC2   HT6  485   5.812   3.227   3.971
    1SPC2   CT6  486   5.849   3.409   4.084
    1SPC2   HT6  487   5.780   3.471   4.026
    1SPC2   HT6  488   5.842   3.443   4.189
    1SPC2   CT7  489   5.991   3.430   4.033
    1SPC2   HT7  490   5.991   3.504   3.950
    1SPC2   HT7  491   6.054   3.474   4.112
    1SPC2   CT7  492   6.053   3.299   3.985
    1SPC2   HT7  493   6.052   3.226   4.068
    1SPC2   HT7  494   5.990   3.256   3.905
    1SPC2   CT7  495   6.195   3.316   3.934
    1SPC2   HT7  496   6.196   3.389   3.851
    1SPC2   HT7  497   6.258   3.359   4.014
    1SPC2   CT7  498   6.254   3.184   3.887
    1SPC2   HT7  499   6.252   3.111   3.970
    1SPC2   HT7  500   6.190   3.141   3.808
    1SPC2   CT7  501   6.396   3.200   3.836
    1SPC2   HT7  502   6.397   3.273   3.753
    1SPC2   HT7  503   6.459   3.244   3.916
    1SPC2   CT7  504   6.456   3.068   3.790
    1SPC2   HT7  505   6.455   2.995   3.873
    1SPC2   HT7  506   6.392   3.025   3.710
    1SPC2   CT7  507   6.598   3.085   3.738
    1SPC2   HT7  508   6.599   3.158   3.655
    1SPC2   HT7  509   6.661   3.130   3.817
    1SPC2   CT7  510   6.660   2.954   3.692
    1SPC2   HT7  511   6.658   2.881   3.775
    1SPC2   HT7  512   6.597   2.910   3.612
    1SPC2   CTM  513   6.803   2.971   3.641
    1SPC2   HTM  514   6.806   3.042   3.556
    1SPC2   HTM  515   6.868   3.012   3.720
    1SPC2   HTM  516   6.846   2.876   3.607
    1SPC2   OT4  517   5.516   2.855   4.106
    1SPC2   CT5  518   5.648   2.895   4.067
    1SPC2   HT5  519   5.634   2.970   3.987
    1SPC2   HT5  520   5.702   2.943   4.151
    1SPC2   CT6  521   5.724   2.775   4.015
    1SPC2   HT6  522   5.728   2.698   4.094
    1SPC2   HT6  523   5.669   2.731   3.930
    1SPC2   CT6  524   5.865   2.815   3.973
    1SPC2   HT6  525   5.860   2.896   3.899
    1SPC2   HT6  526   5.919   2.859   4.060
    1SPC2   CT7  527   5.946   2.699   3.917
    1SPC2   HT7  528   5.955   2.620   3.994
    1SPC2   HT7  529   5.893   2.654   3.832
    1SPC2   CT7  530   6.085   2.743   3.874
    1SPC2   HT7  531   6.077   2.819   3.794
    1SPC2   HT7  532   6.137   2.793   3.958
    1SPC2   CT7  533   6.170   2.627   3.824
    1SPC2   HT7  534   6.174   2.548   3.901
    1SPC2   HT7  535   6.122   2.582   3.736
    1SPC2   CT7  536   6.311   2.672   3.789
    1SPC2   HT7  537   6.305   2.759   3.722
    1SPC2   HT7  538   6.361   2.710   3.880
    1SPC2   CT7  539   6.393   2.558   3.729
    1SPC2   HT7  540   6.402   2.477   3.803
    1SPC2   HT7  541   6.339   2.514   3.643
    1SPC2   CT7  542   6.534   2.600   3.686
    1SPC2   HT7  543   6.530   2.680   3.610
    1SPC2   HT7  544   6.587   2.643   3.772
    1SPC2   CT7  545   6.614   2.483   3.629
    1SPC2   HT7  546   6.621   2.403   3.706
    1SPC2   HT7  547   6.558   2.439   3.544
    1SPC2   CT7  548   6.753   2.524   3.584
    1SPC2   HT7  549   6.745   2.595   3.499
    1SPC2   HT7  550   6.802   2.581   3.665
    1SPC2   CTM  551   6.840   2.405   3.545
    1SPC2   HTM  552   6.860   2.340   3.632
    1SPC2   HTM  553   6.789   2.341   3.471
    1SPC2   HTM  554   6.936   2.436   3.502
    1SPC2   OT3  555   5.264   2.809   4.194
    1SPC2   CT5  556   5.355   2.713   4.145
    1SPC2   HT5  557   5.379   2.745   4.042
    1SPC2   HT5  558   5.447   2.710   4.205
    1SPC2   CT6  559   5.286   2.578   4.144
    1SPC2   HT6  560   5.255   2.553   4.247
    1SPC2   HT6  561   5.194   2.585   4.083
    1SPC2   CT6  562   5.380   2.472   4.089
    1SPC2   HT6  563   5.411   2.502   3.987
    1SPC2   HT6  564   5.473   2.472   4.149
    1SPC2   CT7  565   5.321   2.332   4.085
    1SPC2   HT7  566   5.290   2.301   4.187
    1SPC2   HT7  567   5.229   2.332   4.023
    1SPC2   CT7  568   5.421   2.232   4.029
    1SPC2   HT7  569   5.441   2.153   4.103
    1SPC2   HT7  570   5.379   2.182   3.940
    1SPC2   CT7  571   5.552   2.302   3.991
    1SPC2   HT7  572   5.532   2.382   3.918
    1SPC2   HT7  573   5.594   2.352   4.080
    1SPC2   CT7  574   5.656   2.206   3.934
    1SPC2   HT7  575   5.678   2.127   4.007
    1SPC2   HT7  576   5.614   2.156   3.845
    1SPC2   CT7  577   5.785   2.279   3.896
    1SPC2   HT7  578   5.763   2.359   3.824
    1SPC2   HT7  579   5.826   2.328   3.986
    1SPC2   CT7  580   5.888   2.183   3.839
    1SPC2   HT7  581   5.908   2.107   3.915
    1SPC2   HT7  582   5.846   2.130   3.752
    1SPC2   CT7  583   6.018   2.253   3.800
    1SPC2   HT7  584   5.996   2.336   3.730
    1SPC2   HT7  585   6.062   2.300   3.890
    1SPC2   CT7  586   6.120   2.158   3.737
    1SPC2   HT7  587   6.139   2.075   3.805
    1SPC2   HT7  588   6.077   2.113   3.646
    1SPC2   CTM  589   6.252   2.226   3.705
    1SPC2   HTM  590   6.238   2.307   3.631
    1SPC2   HTM  591   6.296   2.270   3.796
    1SPC2   HTM  592   6.325   2.154   3.663
    1SPC2    C8  593   3.535   4.084   4.479
    1SPC2    C9  594   3.409   4.091   4.410
    1SPC2   C10  595   3.351   3.974   4.356
    1SPC2   C11  596   3.224   3.975   4.299
    1SPC2   C12  597   3.148   4.094   4.294
    1SPC2   C11  598   3.206   4.211   4.347
    1SPC2   C10  599   3.333   4.210   4.404
    1SPC2   H10  600   3.402   3.879   4.369
    1SPC2   H11  601   3.173   3.881   4.277
    1SPC2   H11  602   3.143   4.300   4.362
    1SPC2   H10  603   3.370   4.299   4.454
    1SPC2    NA  604   3.010   4.090   4.268
    1SPC2    HA  605   2.978   4.156   4.198
    1SPC2    CA  606   2.932   3.977   4.288
    1SPC2    OA  607   2.958   3.901   4.380
    1SPC2   CT1  608   2.789   3.976   4.239
    1SPC2   CT2  609   2.744   3.853   4.191
    1SPC2   CT3  610   2.611   3.834   4.152
    1SPC2   CT4  611   2.518   3.938   4.168
    1SPC2   CT3  612   2.562   4.058   4.228
    1SPC2   CT2  613   2.697   4.080   4.257
    1SPC2   HT2  614   2.814   3.770   4.186
    1SPC2   HT2  615   2.729   4.182   4.281
    1SPC2   OT3  616   2.567   3.716   4.101
    1SPC2   CT5  617   2.663   3.612   4.109
    1SPC2   HT5  618   2.747   3.644   4.045
    1SPC2   HT5  619   2.700   3.600   4.212
    1SPC2   CT6  620   2.606   3.481   4.060
    1SPC2   HT6  621   2.514   3.457   4.117
    1SPC2   HT6  622   2.575   3.492   3.954
    1SPC2   CT6  623   2.710   3.370   4.073
    1SPC2   HT6  624   2.798   3.394   4.011
    1SPC2   HT6  625   2.746   3.366   4.178
    1SPC2   CT7  626   2.656   3.234   4.034
    1SPC2   HT7  627   2.727   3.188   3.964
    1SPC2   HT7  628   2.655   3.166   4.121
    1SPC2   CT7  629   2.516   3.245   3.974
    1SPC2   HT7  630   2.449   3.293   4.048
    1SPC2   HT7  631   2.517   3.313   3.887
    1SPC2   CT7  632   2.454   3.111   3.935
    1SPC2   HT7  633   2.519   3.058   3.863
    1SPC2   HT7  634   2.449   3.045   4.023
    1SPC2   CT7  635   2.315   3.129   3.875
    1SPC2   HT7  636   2.247   3.169   3.953
    1SPC2   HT7  637   2.317   3.204   3.794
    1SPC2   CT7  638   2.258   2.998   3.821
    1SPC2   HT7  639   2.322   2.962   3.738
    1SPC2   HT7  640   2.264   2.920   3.900
    1SPC2   CT7  641   2.115   3.013   3.773
    1SPC2   HT7  642   2.051   3.051   3.855
    1SPC2   HT7  643   2.110   3.089   3.693
    1SPC2   CT7  644   2.059   2.881   3.721
    1SPC2   HT7  645   2.121   2.845   3.637
    1SPC2   HT7  646   2.066   2.805   3.800
    1SPC2   CT7  647   1.914   2.893   3.676
    1SPC2   HT7  648   1.852   2.931   3.759
    1SPC2   HT7  649   1.907   2.968   3.595
    1SPC2   CTM  650   1.858   2.760   3.627
    1SPC2   HTM  651   1.914   2.723   3.540
    1SPC2   HTM  652   1.865   2.683   3.706
    1SPC2   HTM  653   1.752   2.769   3.599
    1SPC2   OT4  654   2.397   3.929   4.105
    1SPC2   CT5  655   2.368   3.798   4.055
    1SPC2   HT5  656   2.441   3.779   3.974
    1SPC2   HT5  657   2.382   3.721   4.133
    1SPC2   CT6  658   2.227   3.793   4.001
    1SPC2   HT6  659   2.157   3.828   4.079
    1SPC2   HT6  660   2.218   3.863   3.916
    1SPC2   CT6  661   2.193   3.651   3.956
    1SPC2   HT6  662   2.260   3.621   3.874
    1SPC2   HT6  663   2.212   3.581   4.039
    1SPC2   CT7  664   2.048   3.637   3.912
    1SPC2   HT7  665   1.980   3.659   3.997
    1SPC2   HT7  666   2.026   3.715   3.837
    1SPC2   CT7  667   2.019   3.497   3.858
    1SPC2   HT7  668   2.091   3.472   3.777
    1SPC2   HT7  669   2.036   3.423   3.938
    1SPC2   CT7  670   1.878   3.482   3.806
    1SPC2   HT7  671   1.805   3.510   3.885
    1SPC2   HT7  672   1.859   3.552   3.722
    1SPC2   CT7  673   1.849   3.341   3.759
    1SPC2   HT7  674   1.921   3.312   3.679
    1SPC2   HT7  675   1.864   3.270   3.842
    1SPC2   CT7  676   1.708   3.330   3.706
    1SPC2   HT7  677   1.637   3.363   3.784
    1SPC2   HT7  678   1.695   3.398   3.620
    1SPC2   CT7  679   1.674   3.190   3.665
    1SPC2   HT7  680   1.740   3.158   3.582
    1SPC2   HT7  681   1.691   3.120   3.748
    1SPC2   CT7  682   1.530   3.182   3.621
    1SPC2   HT7  683   1.463   3.224   3.699
    1SPC2   HT7  684   1.515   3.242   3.530
    1SPC2   CT7  685   1.493   3.039   3.595
    1SPC2   HT7  686   1.569   3.001   3.525
    1SPC2   HT7  687   1.504   2.978   3.686
    1SPC2   CTM  688   1.353   3.028   3.540
    1SPC2   HTM  689   1.281   3.072   3.611
    1SPC2   HTM  690   1.344   3.083   3.445
    1SPC2   HTM  691   1.323   2.923   3.524
    1SPC2   OT3  692   2.468   4.157   4.225
    1SPC2   CT5  693   2.350   4.134   4.150
    1SPC2   HT5  694   2.381   4.099   4.050
    1SPC2   HT5  695   2.287   4.056   4.196
    1SPC2   CT6  696   2.272   4.264   4.140
    1SPC2   HT6  697   2.259   4.308   4.240
    1SPC2   HT6  698   2.327   4.339   4.080
    1SPC2   CT6  699   2.141   4.238   4.072
    1SPC2   HT6  700   2.157   4.195   3.972
    1SPC2   HT6  701   2.086   4.161   4.130
    1SPC2   CT7  702   2.056   4.362   4.060
    1SPC2   HT7  703   2.037   4.404   4.160
    1SPC2   HT7  704   2.106   4.440   4.001
    1SPC2   CT7  705   1.925   4.324   3.996
    1SPC2   HT7  706   1.849   4.352   4.068
    1SPC2   HT7  707   1.907   4.383   3.904
    1SPC2   CT7  708   1.915   4.173   3.968
    1SPC2   HT7  709   1.993   4.144   3.895
    1SPC2   HT7  710   1.935   4.116   4.060
    1SPC2   CT7  711   1.779   4.132   3.914
    1SPC2   HT7  712   1.701   4.156   3.989
    1SPC2   HT7  713   1.757   4.191   3.823
    1SPC2   CT7  714   1.769   3.984   3.880
    1SPC2   HT7  715   1.847   3.958   3.806
    1SPC2   HT7  716   1.789   3.924   3.970
    1SPC2   CT7  717   1.631   3.948   3.824
    1SPC2   HT7  718   1.553   3.972   3.899
    1SPC2   HT7  719   1.609   4.011   3.736
    1SPC2   CT7  720   1.623   3.801   3.787
    1SPC2   HT7  721   1.702   3.777   3.713
    1SPC2   HT7  722   1.645   3.739   3.875
    1SPC2   CT7  723   1.487   3.761   3.730
    1SPC2   HT7  724   1.408   3.784   3.804
    1SPC2   HT7  725   1.464   3.823   3.641
    1SPC2   CTM  726   1.481   3.614   3.693
    1SPC2   HTM  727   1.558   3.590   3.617
    1SPC2   HTM  728   1.500   3.551   3.781
    1SPC2   HTM  729   1.383   3.585   3.652
    1SPC2    C8  730   4.494   5.031   4.472
    1SPC2    C9  731   4.563   5.141   4.413
    1SPC2   C10  732   4.492   5.250   4.358
    1SPC2   C11  733   4.556   5.359   4.302
    1SPC2   C12  734   4.696   5.366   4.299
    1SPC2   C11  735   4.769   5.261   4.359
    1SPC2   C10  736   4.705   5.150   4.412
    1SPC2   H10  737   4.383   5.250   4.366
    1SPC2   H11  738   4.500   5.448   4.275
    1SPC2   H11  739   4.876   5.273   4.376
    1SPC2   H10  740   4.763   5.070   4.459
    1SPC2    NA  741   4.763   5.486   4.269
    1SPC2    HA  742   4.839   5.479   4.203
    1SPC2    CA  743   4.705   5.610   4.287
    1SPC2    OA  744   4.629   5.629   4.381
    1SPC2   CT1  745   4.776   5.728   4.228
    1SPC2   CT2  746   4.693   5.833   4.187
    1SPC2   CT3  747   4.744   5.954   4.140
    1SPC2   CT4  748   4.884   5.972   4.136
    1SPC2   CT3  749   4.967   5.868   4.180
    1SPC2   CT2  750   4.915   5.746   4.226
    1SPC2   HT2  751   4.585   5.818   4.194
    1SPC2   HT2  752   4.984   5.670   4.262
    1SPC2   OT3  753   4.662   6.056   4.100
    1SPC2   CT5  754   4.524   6.025   4.109
    1SPC2   HT5  755   4.510   5.935   4.047
    1SPC2   HT5  756   4.495   6.001   4.212
    1SPC2   CT6  757   4.438   6.139   4.056
    1SPC2   HT6  758   4.461   6.231   4.113
    1SPC2   HT6  759   4.466   6.160   3.951
    1SPC2   CT6  760   4.289   6.104   4.065
    1SPC2   HT6  761   4.269   6.012   4.007
    1SPC2   HT6  762   4.263   6.081   4.170
    1SPC2   CT7  763   4.199   6.217   4.015
    1SPC2   HT7  764   4.136   6.180   3.932
    1SPC2   HT7  765   4.130   6.248   4.095
    1SPC2   CT7  766   4.281   6.336   3.968
    1SPC2   HT7  767   4.346   6.371   4.050
    1SPC2   HT7  768   4.350   6.303   3.887
    1SPC2   CT7  769   4.195   6.451   3.918
    1SPC2   HT7  770   4.133   6.416   3.833
    1SPC2   HT7  771   4.125   6.482   3.997
    1SPC2   CT7  772   4.280   6.570   3.874
    1SPC2   HT7  773   4.340   6.605   3.960
    1SPC2   HT7  774   4.353   6.539   3.798
    1SPC2   CT7  775   4.195   6.684   3.820
    1SPC2   HT7  776   4.133   6.647   3.737
    1SPC2   HT7  777   4.125   6.717   3.899
    1SPC2   CT7  778   4.280   6.801   3.774
    1SPC2   HT7  779   4.344   6.837   3.857
    1SPC2   HT7  780   4.349   6.768   3.694
    1SPC2   CT7  781   4.195   6.916   3.721
    1SPC2   HT7  782   4.133   6.880   3.637
    1SPC2   HT7  783   4.124   6.948   3.799
    1SPC2   CT7  784   4.278   7.034   3.674
    1SPC2   HT7  785   4.341   7.070   3.757
    1SPC2   HT7  786   4.346   7.001   3.594
    1SPC2   CTM  787   4.191   7.149   3.622
    1SPC2   HTM  788   4.127   7.116   3.538
    1SPC2   HTM  789   4.123   7.185   3.702
    1SPC2   HTM  790   4.251   7.234   3.588
    1SPC2   OT4  791   4.934   6.091   4.090
    1SPC2   CT5  792   4.834   6.185   4.050
    1SPC2   HT5  793   4.776   6.136   3.970
    1SPC2   HT5  794   4.765   6.210   4.133
    1SPC2   CT6  795   4.900   6.311   3.997
    1SPC2   HT6  796   4.963   6.355   4.076
    1SPC2   HT6  797   4.967   6.285   3.913
    1SPC2   CT6  798   4.794   6.411   3.951
    1SPC2   HT6  799   4.732   6.366   3.872
    1SPC2   HT6  800   4.726   6.434   4.035
    1SPC2   CT7  801   4.854   6.541   3.898
    1SPC2   HT7  802   4.917   6.588   3.976
    1SPC2   HT7  803   4.921   6.520   3.813
    1SPC2   CT7  804   4.746   6.639   3.854
    1SPC2   HT7  805   4.683   6.593   3.776
    1SPC2   HT7  806   4.679   6.661   3.939
    1SPC2   CT7  807   4.805   6.769   3.802
    1SPC2   HT7  808   4.867   6.816   3.880
    1SPC2   HT7  809   4.873   6.747   3.717
    1SPC2   CT7  810   4.697   6.865   3.757
    1SPC2   HT7  811   4.634   6.818   3.679
    1SPC2   HT7  812   4.629   6.887   3.842
    1SPC2   CT7  813   4.755   6.994   3.704
    1SPC2   HT7  814   4.817   7.043   3.782
    1SPC2   HT7  815   4.822   6.973   3.619
    1SPC2   CT7  816   4.645   7.087   3.661
    1SPC2   HT7  817   4.583   7.038   3.584
    1SPC2   HT7  818   4.578   7.109   3.747
    1SPC2   CT7  819   4.697   7.217   3.606
    1SPC2   HT7  820   4.758   7.269   3.683
    1SPC2   HT7  821   4.766   7.198   3.522
    1SPC2   CT7  822   4.584   7.305   3.561
    1SPC2   HT7  823   4.524   7.257   3.481
    1SPC2   HT7  824   4.515   7.326   3.645
    1SPC2   CTM  825   4.642   7.434   3.512
    1SPC2   HTM  826   4.689   7.480   3.599
    1SPC2   HTM  827   4.718   7.412   3.435
    1SPC2   HTM  828   4.570   7.505   3.470
    1SPC2   OT3  829   5.100   5.896   4.177
    1SPC2   CT5  830   5.138   6.022   4.127
    1SPC2   HT5  831   5.098   6.028   4.024
    1SPC2   HT5  832   5.094   6.105   4.187
    1SPC2   CT6  833   5.289   6.031   4.127
    1SPC2   HT6  834   5.327   6.017   4.229
    1SPC2   HT6  835   5.330   5.948   4.066
    1SPC2   CT6  836   5.334   6.165   4.071
    1SPC2   HT6  837   5.293   6.177   3.969
    1SPC2   HT6  838   5.288   6.246   4.131
    1SPC2   CT7  839   5.485   6.184   4.067
    1SPC2   HT7  840   5.527   6.173   4.169
    1SPC2   HT7  841   5.532   6.105   4.006
    1SPC2   CT7  842   5.521   6.321   4.011
    1SPC2   HT7  843   5.581   6.378   4.085
    1SPC2   HT7  844   5.585   6.309   3.922
    1SPC2   CT7  845   5.396   6.400   3.974
    1SPC2   HT7  846   5.336   6.343   3.900
    1SPC2   HT7  847   5.331   6.411   4.063
    1SPC2   CT7  848   5.428   6.537   3.917
    1SPC2   HT7  849   5.487   6.595   3.991
    1SPC2   HT7  850   5.492   6.527   3.828
    1SPC2   CT7  851   5.302   6.615   3.881
    1SPC2   HT7  852   5.243   6.558   3.807
    1SPC2   HT7  853   5.238   6.626   3.970
    1SPC2   CT7  854   5.334   6.753   3.824
    1SPC2   HT7  855   5.398   6.742   3.735
    1SPC2   HT7  856   5.394   6.810   3.898
    1SPC2   CT7  857   5.209   6.831   3.788
    1SPC2   HT7  858   5.150   6.774   3.714
    1SPC2   HT7  859   5.144   6.842   3.877
    1SPC2   CT7  860   5.241   6.969   3.731
    1SPC2   HT7  861   5.300   7.026   3.805
    1SPC2   HT7  862   5.306   6.957   3.642
    1SPC2   CTM  863   5.115   7.047   3.694
    1SPC2   HTM  864   5.051   7.062   3.782
    1SPC2   HTM  865   5.140   7.146   3.653
    1SPC2   HTM  866   5.057   6.993   3.617
   8.57243   8.57243   8.57243
