# Supplementary material for: The key role of chirality and peripheral substitution in the columnar organization of bowl-shaped subphthalocyanines
Source: Chem Sci. 2024 Jul 29;15(34):13760–7. doi: 10.1039/d4sc03976a (PMC11352688; doi:10.1039/d4sc03976a)
Supplement: SC-015-D4SC03976A-s002 [file SC-015-D4SC03976A-s002.zip › SubPC_FF_SUPPORTING DATA/1-M.txt]

 [ defaults ]
; nbfunc   comb-rule   gen-pairs  fudgeLJ  fudgeQQ
     1       3          no           1.0     0.0
 
 [ atomtypes ]
; name   mass      charge   ptype    sigma      epsilon
 B      11.00931    0.000000 A     0.35814     0.39748
 F      18.99840    0.000000 A     0.29400     0.255224
 N1     14.00670    0.000000 A     0.32500     0.711280
 N2     14.00670    0.000000 A     0.32500     0.711280
 C1     12.01100    0.000000 A     0.35500     0.29288
 C2     12.01100    0.000000 A     0.35500     0.29288
 C3     12.01100    0.000000 A     0.35500     0.29288
 C4     12.01100    0.000000 A     0.35500     0.29288
 C5     12.01100    0.000000 A     0.35500     0.29288
 C6     12.01100    0.000000 A     0.35500     0.29288
 C7     12.01100    0.000000 A     0.33000     0.56484
 C8     12.01100    0.000000 A     0.33000     0.56484
 C9     12.01100    0.000000 A     0.35500     0.29288
 C10    12.01100    0.000000 A     0.35500     0.29288
 C11    12.01100    0.000000 A     0.35500     0.29288
 C12    12.01100    0.000000 A     0.35500     0.29288
 H3      1.00790    0.000000 A     0.24200     0.12552
 H5      1.00790    0.000000 A     0.24200     0.12552
 H6      1.00790    0.000000 A     0.24200     0.12552
 H10     1.00790    0.000000 A     0.24200     0.12552
 H11     1.00790    0.000000 A     0.24200     0.12552
 NA     14.00670    0.000000 A     0.32500     0.71128
 HA      1.00790    0.000000 A     0.00000     0.00000
 CA     12.01100    0.000000 A     0.37500     0.43932
 OA     15.99940    0.000000 A     0.29600     0.87864
 CT1    12.01100    0.000000 A     0.35500     0.29288
 CT2    12.01100    0.000000 A     0.35500     0.29288
 HT2     1.00790    0.000000 A     0.24200     0.12552
 CT3    12.01100    0.000000 A     0.35500     0.29288
 OT3    15.99940    0.000000 A     0.29000     0.58576
 CT4    12.01100    0.000000 A     0.35500     0.29288
 OT4    15.99940    0.000000 A     0.29000     0.58576
 CT5    12.01100    0.000000 A     0.35000     0.276144
 HT5     1.00790    0.000000 A     0.25000     0.12552
 CT6    12.01100    0.000000 A     0.35000     0.276144
 HT6     1.00790    0.000000 A     0.25000     0.12552
 CT7    12.01100    0.000000 A     0.35000     0.276144
 HT7     1.00790    0.000000 A     0.25000     0.12552
 CTM    12.01100    0.000000 A     0.35000     0.276144
 HTM     1.00790    0.000000 A     0.25000     0.12552
 
 [ moleculetype ]
; Name            nrexcl
 SPCM     6
 
 [ atoms ]
;   nr   type  resnr residue  atom  cgnr charge  mass
      1    B      1  SPCM     B          1   0.576269     11.00931
      2    F      1  SPCM     F          2  -0.351815     18.99840
      3    N1     1  SPCM     N1         3  -0.393060     14.00307
      4    C1     1  SPCM     C1         4   0.569097     12.00000
      5    C2     1  SPCM     C2         5  -0.173344     12.00000
      6    C2     1  SPCM     C2         6  -0.113507     12.00000
      7    C1     1  SPCM     C1         7   0.514967     12.00000
      8    C3     1  SPCM     C3         8  -0.109604     12.00000
      9    C4     1  SPCM     C4         9   0.248776     12.00000
     10    C5     1  SPCM     C5        10  -0.193588     12.00000
     11    C6     1  SPCM     C6        11  -0.065720     12.00000
     12    H3     1  SPCM     H3        12   0.132703      1.00783
     13    H6     1  SPCM     H6        13   0.117641      1.00783
     14    N2     1  SPCM     N2        14  -0.598132     14.00307
     15    N1     1  SPCM     N1        15  -0.412421     14.00307
     16    C1     1  SPCM     C1        16   0.584571     12.00000
     17    C2     1  SPCM     C2        17  -0.158862     12.00000
     18    C2     1  SPCM     C2        18  -0.121674     12.00000
     19    C1     1  SPCM     C1        19   0.526227     12.00000
     20    C3     1  SPCM     C3        20  -0.127992     12.00000
     21    C4     1  SPCM     C4        21   0.243422     12.00000
     22    C5     1  SPCM     C5        22  -0.190340     12.00000
     23    C6     1  SPCM     C6        23  -0.064169     12.00000
     24    H3     1  SPCM     H3        24   0.137056      1.00783
     25    H6     1  SPCM     H6        25   0.117802      1.00783
     26    N2     1  SPCM     N2        26  -0.604454     14.00307
     27    N1     1  SPCM     N1        27  -0.420932     14.00307
     28    C1     1  SPCM     C1        28   0.604523     12.00000
     29    C2     1  SPCM     C2        29  -0.192324     12.00000
     30    C2     1  SPCM     C2        30  -0.111309     12.00000
     31    C1     1  SPCM     C1        31   0.534463     12.00000
     32    C3     1  SPCM     C3        32  -0.097882     12.00000
     33    C4     1  SPCM     C4        33   0.204779     12.00000
     34    C5     1  SPCM     C5        34  -0.164448     12.00000
     35    C6     1  SPCM     C6        35  -0.079929     12.00000
     36    H3     1  SPCM     H3        36   0.132966      1.00783
     37    H6     1  SPCM     H6        37   0.119547      1.00783
     38    N2     1  SPCM     N2        38  -0.593993     14.00307
     39    H5     1  SPCM     H5        39   0.144761      1.00783
     40    H5     1  SPCM     H5        40   0.142413      1.00783
     41    H5     1  SPCM     H5        41   0.138552      1.00783
     42    C7     1  SPCM     C7        42  -0.235023     12.00000
     43    C8     1  SPCM     C8        43  -0.079378     12.00000
     44    C9     1  SPCM     C9        44   0.134491     12.00000
     45    C10    1  SPCM     C10       45  -0.133342     12.00000
     46    C11    1  SPCM     C11       46  -0.312958     12.00000
     47    C12    1  SPCM     C12       47   0.333851     12.00000
     48    C11    1  SPCM     C11       48  -0.264486     12.00000
     49    C10    1  SPCM     C10       49  -0.156232     12.00000
     50    H10    1  SPCM     H10       50   0.126487      1.00783
     51    H11    1  SPCM     H11       51   0.259115      1.00783
     52    H11    1  SPCM     H11       52   0.139875      1.00783
     53    H10    1  SPCM     H10       53   0.142963      1.00783
     54    NA     1  SPCM     NA        54  -0.679963     14.00307
     55    HA     1  SPCM     HA        55   0.383603      1.00783
     56    CA     1  SPCM     CA        56   0.790667     12.00000
     57    OA     1  SPCM     OA        57  -0.495082     15.99491
     58    CT1    1  SPCM     CT1       58  -0.325727     12.00000
     59    CT2    1  SPCM     CT2       59  -0.079708     12.00000
     60    CT3    1  SPCM     CT3       60   0.130034     12.00000
     61    CT4    1  SPCM     CT4       61   0.336137     12.00000
     62    CT3    1  SPCM     CT3       62   0.049763     12.00000
     63    CT2    1  SPCM     CT2       63  -0.081805     12.00000
     64    HT2    1  SPCM     HT2       64   0.124946      1.00783
     65    HT2    1  SPCM     HT2       65   0.133206      1.00783
     66    OT3    1  SPCM     OT3       66  -0.369895     15.99491
     67    CT5    1  SPCM     CT5       67   0.259939     12.0110
     68    HT5    1  SPCM     HT5       68  -0.033929      1.00790
     69    HT5    1  SPCM     HT5       69   0.020598      1.00790
     70    CT6    1  SPCM     CT6       70  -0.049602     12.0110
     71    HT6    1  SPCM     HT6       71   0.026623      1.00790
     72    HT6    1  SPCM     HT6       72  -0.006789      1.00790
     73    CT6    1  SPCM     CT6       73  -0.091713     12.0110
     74    HT6    1  SPCM     HT6       74   0.009799      1.00790
     75    HT6    1  SPCM     HT6       75   0.038275      1.00790
     76    CT7    1  SPCM     CT7       76   0.142580     12.0110
     77    HT7    1  SPCM     HT7       77  -0.028876      1.00790
     78    HT7    1  SPCM     HT7       78  -0.016722      1.00790
     79    CT7    1  SPCM     CT7       79  -0.155696     12.0110
     80    HT7    1  SPCM     HT7       80   0.020544      1.00790
     81    HT7    1  SPCM     HT7       81   0.030912      1.00790
     82    CT7    1  SPCM     CT7       82   0.096200     12.0110
     83    HT7    1  SPCM     HT7       83  -0.027925      1.00790
     84    HT7    1  SPCM     HT7       84  -0.027948      1.00790
     85    CT7    1  SPCM     CT7       85   0.044047     12.0110
     86    HT7    1  SPCM     HT7       86  -0.018974      1.00790
     87    HT7    1  SPCM     HT7       87  -0.017018      1.00790
     88    CT7    1  SPCM     CT7       88   0.108415     12.0110
     89    HT7    1  SPCM     HT7       89  -0.039186      1.00790
     90    HT7    1  SPCM     HT7       90  -0.046104      1.00790
     91    CT7    1  SPCM     CT7       91  -0.013143     12.0110
     92    HT7    1  SPCM     HT7       92  -0.018218      1.00790
     93    HT7    1  SPCM     HT7       93  -0.018529      1.00790
     94    CT7    1  SPCM     CT7       94   0.054775     12.0110
     95    HT7    1  SPCM     HT7       95  -0.023346      1.00790
     96    HT7    1  SPCM     HT7       96  -0.021389      1.00790
     97    CT7    1  SPCM     CT7       97   0.217635     12.0110
     98    HT7    1  SPCM     HT7       98  -0.052129      1.00790
     99    HT7    1  SPCM     HT7       99  -0.051836      1.00790
    100    CTM    1  SPCM     CTM      100  -0.207624     12.0110
    101    HTM    1  SPCM     HTM      101   0.037359      1.00790
    102    HTM    1  SPCM     HTM      102   0.035646      1.00790
    103    HTM    1  SPCM     HTM      103   0.037233      1.00790
    104    OT4    1  SPCM     OT4      104  -0.397877      15.99491
    105    CT5    1  SPCM     CT5      105   0.218518     12.0110
    106    HT5    1  SPCM     HT5      106  -0.034214      1.00790
    107    HT5    1  SPCM     HT5      107   0.063122      1.00790
    108    CT6    1  SPCM     CT6      108  -0.009111     12.0110
    109    HT6    1  SPCM     HT6      109   0.032486      1.00790
    110    HT6    1  SPCM     HT6      110  -0.044769      1.00790
    111    CT6    1  SPCM     CT6      111  -0.208466     12.0110
    112    HT6    1  SPCM     HT6      112   0.023551      1.00790
    113    HT6    1  SPCM     HT6      113   0.052569      1.00790
    114    CT7    1  SPCM     CT7      114   0.288664     12.0110
    115    HT7    1  SPCM     HT7      115  -0.014899      1.00790
    116    HT7    1  SPCM     HT7      116  -0.024899      1.00790
    117    CT7    1  SPCM     CT7      117  -0.391119     12.0110
    118    HT7    1  SPCM     HT7      118   0.102441      1.00790
    119    HT7    1  SPCM     HT7      119   0.078450      1.00790
    120    CT7    1  SPCM     CT7      120   0.152964     12.0110
    121    HT7    1  SPCM     HT7      121   0.064413      1.00790
    122    HT7    1  SPCM     HT7      122   0.032197      1.00790
    123    CT7    1  SPCM     CT7      123  -0.341268     12.0110
    124    HT7    1  SPCM     HT7      124   0.086460      1.00790
    125    HT7    1  SPCM     HT7      125   0.094456      1.00790
    126    CT7    1  SPCM     CT7      126   0.142537     12.0110
    127    HT7    1  SPCM     HT7      127  -0.000093      1.00790
    128    HT7    1  SPCM     HT7      128   0.171952      1.00790
    129    CT7    1  SPCM     CT7      129  -0.267871     12.0110
    130    HT7    1  SPCM     HT7      130   0.039244      1.00790
    131    HT7    1  SPCM     HT7      131   0.043579      1.00790
    132    CT7    1  SPCM     CT7      132   0.353182     12.0110
    133    HT7    1  SPCM     HT7      133  -0.071355      1.00790
    134    HT7    1  SPCM     HT7      134  -0.173822      1.00790
    135    CT7    1  SPCM     CT7      135   0.060622     12.0110
    136    HT7    1  SPCM     HT7      136  -0.015377      1.00790
    137    HT7    1  SPCM     HT7      137  -0.043831      1.00790
    138    CTM    1  SPCM     CTM      138  -0.019584     12.0110
    139    HTM    1  SPCM     HTM      139  -0.001317      1.00790
    140    HTM    1  SPCM     HTM      140  -0.054592      1.00790
    141    HTM    1  SPCM     HTM      141   0.007796      1.00790
    142    OT3    1  SPCM     OT3      142  -0.314552     15.99491
    143    CT5    1  SPCM     CT5      143   0.117902     12.0110
    144    HT5    1  SPCM     HT5      144   0.040240      1.00790
    145    HT5    1  SPCM     HT5      145   0.130627      1.00790
    146    CT6    1  SPCM     CT6      146  -0.154906     12.0110
    147    HT6    1  SPCM     HT6      147   0.048167      1.00790
    148    HT6    1  SPCM     HT6      148   0.031668      1.00790
    149    CT6    1  SPCM     CT6      149   0.091170     12.0110
    150    HT6    1  SPCM     HT6      150  -0.067112      1.00790
    151    HT6    1  SPCM     HT6      151   0.004126      1.00790
    152    CT7    1  SPCM     CT7      152  -0.132827     12.0110
    153    HT7    1  SPCM     HT7      153   0.041832      1.00790
    154    HT7    1  SPCM     HT7      154   0.012540      1.00790
    155    CT7    1  SPCM     CT7      155   0.255821     12.0110
    156    HT7    1  SPCM     HT7      156  -0.176926      1.00790
    157    HT7    1  SPCM     HT7      157  -0.028635      1.00790
    158    CT7    1  SPCM     CT7      158  -0.309406     12.0110
    159    HT7    1  SPCM     HT7      159   0.034744      1.00790
    160    HT7    1  SPCM     HT7      160   0.058040      1.00790
    161    CT7    1  SPCM     CT7      161   0.528112     12.0110
    162    HT7    1  SPCM     HT7      162  -0.338455      1.00790
    163    HT7    1  SPCM     HT7      163  -0.092681      1.00790
    164    CT7    1  SPCM     CT7      164  -0.134161     12.0110
    165    HT7    1  SPCM     HT7      165   0.007831      1.00790
    166    HT7    1  SPCM     HT7      166   0.017499      1.00790
    167    CT7    1  SPCM     CT7      167   0.005243     12.0110
    168    HT7    1  SPCM     HT7      168   0.079959      1.00790
    169    HT7    1  SPCM     HT7      169  -0.008791      1.00790
    170    CT7    1  SPCM     CT7      170  -0.088988     12.0110
    171    HT7    1  SPCM     HT7      171   0.038580      1.00790
    172    HT7    1  SPCM     HT7      172   0.014398      1.00790
    173    CT7    1  SPCM     CT7      173   0.151640     12.0110
    174    HT7    1  SPCM     HT7      174   0.013116      1.00790
    175    HT7    1  SPCM     HT7      175  -0.008248      1.00790
    176    CTM    1  SPCM     CTM      176  -0.330876     12.0110
    177    HTM    1  SPCM     HTM      177   0.079869      1.00790
    178    HTM    1  SPCM     HTM      178   0.075676      1.00790
    179    HTM    1  SPCM     HTM      179   0.067781      1.00790
    180    C7     1  SPCM     C7       180  -0.203553     12.00000
    181    C8     1  SPCM     C8       181  -0.125925     12.00000
    182    C9     1  SPCM     C9       182   0.195794     12.00000
    183    C10    1  SPCM     C10      183  -0.186437     12.00000
    184    C11    1  SPCM     C11      184  -0.260475     12.00000
    185    C12    1  SPCM     C12      185   0.283909     12.00000
    186    C11    1  SPCM     C11      186  -0.253540     12.00000
    187    C10    1  SPCM     C10      187  -0.175248     12.00000
    188    H10    1  SPCM     H10      188   0.137885      1.00783
    189    H11    1  SPCM     H11      189   0.246477      1.00783
    190    H11    1  SPCM     H11      190   0.141709      1.00783
    191    H10    1  SPCM     H10      191   0.144871      1.00783
    192    NA     1  SPCM     NA       192  -0.626367     14.00307
    193    HA     1  SPCM     HA       193   0.370947      1.00783
    194    CA     1  SPCM     CA       194   0.761325     12.00000
    195    OA     1  SPCM     OA       195  -0.491522     15.99491
    196    CT1    1  SPCM     CT1      196  -0.303943     12.00000
    197    CT2    1  SPCM     CT2      197  -0.059337     12.00000
    198    CT3    1  SPCM     CT3      198   0.095439     12.00000
    199    CT4    1  SPCM     CT4      199   0.310403     12.00000
    200    CT3    1  SPCM     CT3      200   0.142157     12.00000
    201    CT2    1  SPCM     CT2      201  -0.150013     12.00000
    202    HT2    1  SPCM     HT2      202   0.123646      1.00783
    203    HT2    1  SPCM     HT2      203   0.141496      1.00783
    204    OT3    1  SPCM     OT3      204  -0.356198     15.99491
    205    CT5    1  SPCM     CT5      205   0.241928     12.0110
    206    HT5    1  SPCM     HT5      206  -0.029981      1.00790
    207    HT5    1  SPCM     HT5      207   0.027162      1.00790
    208    CT6    1  SPCM     CT6      208  -0.081829     12.0110
    209    HT6    1  SPCM     HT6      209   0.034618      1.00790
    210    HT6    1  SPCM     HT6      210   0.020560      1.00790
    211    CT6    1  SPCM     CT6      211  -0.082181     12.0110
    212    HT6    1  SPCM     HT6      212   0.012323      1.00790
    213    HT6    1  SPCM     HT6      213   0.037338      1.00790
    214    CT7    1  SPCM     CT7      214   0.149595     12.0110
    215    HT7    1  SPCM     HT7      215  -0.034239      1.00790
    216    HT7    1  SPCM     HT7      216  -0.014069      1.00790
    217    CT7    1  SPCM     CT7      217  -0.179289     12.0110
    218    HT7    1  SPCM     HT7      218   0.027175      1.00790
    219    HT7    1  SPCM     HT7      219   0.035027      1.00790
    220    CT7    1  SPCM     CT7      220   0.071533     12.0110
    221    HT7    1  SPCM     HT7      221  -0.020823      1.00790
    222    HT7    1  SPCM     HT7      222  -0.021413      1.00790
    223    CT7    1  SPCM     CT7      223   0.118205     12.0110
    224    HT7    1  SPCM     HT7      224  -0.033863      1.00790
    225    HT7    1  SPCM     HT7      225  -0.032794      1.00790
    226    CT7    1  SPCM     CT7      226   0.005634     12.0110
    227    HT7    1  SPCM     HT7      227  -0.023382      1.00790
    228    HT7    1  SPCM     HT7      228  -0.029706      1.00790
    229    CT7    1  SPCM     CT7      229   0.124614     12.0110
    230    HT7    1  SPCM     HT7      230  -0.052155      1.00790
    231    HT7    1  SPCM     HT7      231  -0.051613      1.00790
    232    CT7    1  SPCM     CT7      232   0.011813     12.0110
    233    HT7    1  SPCM     HT7      233  -0.020336      1.00790
    234    HT7    1  SPCM     HT7      234  -0.021489      1.00790
    235    CT7    1  SPCM     CT7      235   0.259831     12.0110
    236    HT7    1  SPCM     HT7      236  -0.064007      1.00790
    237    HT7    1  SPCM     HT7      237  -0.064687      1.00790
    238    CTM    1  SPCM     CTM      238  -0.224929     12.0110
    239    HTM    1  SPCM     HTM      239   0.041215      1.00790
    240    HTM    1  SPCM     HTM      240   0.040568      1.00790
    241    HTM    1  SPCM     HTM      241   0.038719      1.00790
    242    OT4    1  SPCM     OT4      242  -0.398933     15.99491
    243    CT5    1  SPCM     CT5      243   0.251393     12.0110
    244    HT5    1  SPCM     HT5      244  -0.044611      1.00790
    245    HT5    1  SPCM     HT5      245   0.048731      1.00790
    246    CT6    1  SPCM     CT6      246  -0.027530     12.0110
    247    HT6    1  SPCM     HT6      247   0.032469      1.00790
    248    HT6    1  SPCM     HT6      248  -0.042619      1.00790
    249    CT6    1  SPCM     CT6      249  -0.187289     12.0110
    250    HT6    1  SPCM     HT6      250   0.017909      1.00790
    251    HT6    1  SPCM     HT6      251   0.048392      1.00790
    252    CT7    1  SPCM     CT7      252   0.302986     12.0110
    253    HT7    1  SPCM     HT7      253  -0.023201      1.00790
    254    HT7    1  SPCM     HT7      254  -0.028282      1.00790
    255    CT7    1  SPCM     CT7      255  -0.402904     12.0110
    256    HT7    1  SPCM     HT7      256   0.101931      1.00790
    257    HT7    1  SPCM     HT7      257   0.077989      1.00790
    258    CT7    1  SPCM     CT7      258   0.166433     12.0110
    259    HT7    1  SPCM     HT7      259   0.062342      1.00790
    260    HT7    1  SPCM     HT7      260   0.032045      1.00790
    261    CT7    1  SPCM     CT7      261  -0.314999     12.0110
    262    HT7    1  SPCM     HT7      262   0.083169      1.00790
    263    HT7    1  SPCM     HT7      263   0.092420      1.00790
    264    CT7    1  SPCM     CT7      264   0.071023     12.0110
    265    HT7    1  SPCM     HT7      265   0.019786      1.00790
    266    HT7    1  SPCM     HT7      266   0.172801      1.00790
    267    CT7    1  SPCM     CT7      267  -0.224893     12.0110
    268    HT7    1  SPCM     HT7      268   0.031673      1.00790
    269    HT7    1  SPCM     HT7      269   0.035191      1.00790
    270    CT7    1  SPCM     CT7      270   0.335072     12.0110
    271    HT7    1  SPCM     HT7      271  -0.074130      1.00790
    272    HT7    1  SPCM     HT7      272  -0.169206      1.00790
    273    CT7    1  SPCM     CT7      273   0.101373     12.0110
    274    HT7    1  SPCM     HT7      274  -0.024560      1.00790
    275    HT7    1  SPCM     HT7      275  -0.051991      1.00790
    276    CTM    1  SPCM     CTM      276  -0.053827     12.0110
    277    HTM    1  SPCM     HTM      277   0.006195      1.00790
    278    HTM    1  SPCM     HTM      278  -0.047346      1.00790
    279    HTM    1  SPCM     HTM      279   0.013423      1.00790
    280    OT3    1  SPCM     OT3      280  -0.338308     15.99491
    281    CT5    1  SPCM     CT5      281   0.124199     12.0110
    282    HT5    1  SPCM     HT5      282   0.032836      1.00790
    283    HT5    1  SPCM     HT5      283   0.130977      1.00790
    284    CT6    1  SPCM     CT6      284  -0.163271     12.0110
    285    HT6    1  SPCM     HT6      285   0.048709      1.00790
    286    HT6    1  SPCM     HT6      286   0.032998      1.00790
    287    CT6    1  SPCM     CT6      287   0.124618     12.0110
    288    HT6    1  SPCM     HT6      288  -0.075624      1.00790
    289    HT6    1  SPCM     HT6      289  -0.004241      1.00790
    290    CT7    1  SPCM     CT7      290  -0.146884     12.0110
    291    HT7    1  SPCM     HT7      291   0.039855      1.00790
    292    HT7    1  SPCM     HT7      292   0.018179      1.00790
    293    CT7    1  SPCM     CT7      293   0.266583     12.0110
    294    HT7    1  SPCM     HT7      294  -0.191749      1.00790
    295    HT7    1  SPCM     HT7      295  -0.024683      1.00790
    296    CT7    1  SPCM     CT7      296  -0.340912     12.0110
    297    HT7    1  SPCM     HT7      297   0.046737      1.00790
    298    HT7    1  SPCM     HT7      298   0.065670      1.00790
    299    CT7    1  SPCM     CT7      299   0.523754     12.0110
    300    HT7    1  SPCM     HT7      300  -0.315279      1.00790
    301    HT7    1  SPCM     HT7      301  -0.095720      1.00790
    302    CT7    1  SPCM     CT7      302  -0.136898     12.0110
    303    HT7    1  SPCM     HT7      303   0.006446      1.00790
    304    HT7    1  SPCM     HT7      304   0.016963      1.00790
    305    CT7    1  SPCM     CT7      305   0.064073     12.0110
    306    HT7    1  SPCM     HT7      306   0.068448      1.00790
    307    HT7    1  SPCM     HT7      307  -0.020916      1.00790
    308    CT7    1  SPCM     CT7      308  -0.168578     12.0110
    309    HT7    1  SPCM     HT7      309   0.052629      1.00790
    310    HT7    1  SPCM     HT7      310   0.026161      1.00790
    311    CT7    1  SPCM     CT7      311   0.215135     12.0110
    312    HT7    1  SPCM     HT7      312  -0.001905      1.00790
    313    HT7    1  SPCM     HT7      313  -0.022673      1.00790
    314    CTM    1  SPCM     CTM      314  -0.336228     12.0110
    315    HTM    1  SPCM     HTM      315   0.080058      1.00790
    316    HTM    1  SPCM     HTM      316   0.076848      1.00790
    317    HTM    1  SPCM     HTM      317   0.063866      1.00790
    318    C7     1  SPCM     C7       318  -0.190241     12.00000
    319    C8     1  SPCM     C8       319  -0.115268     12.00000
    320    C9     1  SPCM     C9       320   0.161758     12.00000
    321    C10    1  SPCM     C10      321  -0.178302     12.00000
    322    C11    1  SPCM     C11      322  -0.270675     12.00000
    323    C12    1  SPCM     C12      323   0.304626     12.00000
    324    C11    1  SPCM     C11      324  -0.269367     12.00000
    325    C10    1  SPCM     C10      325  -0.149667     12.00000
    326    H10    1  SPCM     H10      326   0.138968      1.00783
    327    H11    1  SPCM     H11      327   0.246686      1.00783
    328    H11    1  SPCM     H11      328   0.143155      1.00783
    329    H10    1  SPCM     H10      329   0.139873      1.00783
    330    NA     1  SPCM     NA       330  -0.653149     14.00307
    331    HA     1  SPCM     HA       331   0.381070      1.00783
    332    CA     1  SPCM     CA       332   0.778877     12.00000
    333    OA     1  SPCM     OA       333  -0.489595     15.99491
    334    CT1    1  SPCM     CT1      334  -0.329626     12.00000
    335    CT2    1  SPCM     CT2      335  -0.061240     12.00000
    336    CT3    1  SPCM     CT3      336   0.128122     12.00000
    337    CT4    1  SPCM     CT4      337   0.288044     12.00000
    338    CT3    1  SPCM     CT3      338   0.095572     12.00000
    339    CT2    1  SPCM     CT2      339  -0.095445     12.00000
    340    HT2    1  SPCM     HT2      340   0.120696      1.00783
    341    HT2    1  SPCM     HT2      341   0.127757      1.00783
    342    OT3    1  SPCM     OT3      342  -0.361863     15.99491
    343    CT5    1  SPCM     CT5      343   0.243851     12.0110
    344    HT5    1  SPCM     HT5      344  -0.032805      1.00790
    345    HT5    1  SPCM     HT5      345   0.024468      1.00790
    346    CT6    1  SPCM     CT6      346  -0.055186     12.0110
    347    HT6    1  SPCM     HT6      347   0.029299      1.00790
    348    HT6    1  SPCM     HT6      348  -0.013044      1.00790
    349    CT6    1  SPCM     CT6      349  -0.077387     12.0110
    350    HT6    1  SPCM     HT6      350   0.008798      1.00790
    351    HT6    1  SPCM     HT6      351   0.035119      1.00790
    352    CT7    1  SPCM     CT7      352   0.162339     12.0110
    353    HT7    1  SPCM     HT7      353  -0.027978      1.00790
    354    HT7    1  SPCM     HT7      354  -0.017673      1.00790
    355    CT7    1  SPCM     CT7      355  -0.197809     12.0110
    356    HT7    1  SPCM     HT7      356   0.030908      1.00790
    357    HT7    1  SPCM     HT7      357   0.040617      1.00790
    358    CT7    1  SPCM     CT7      358   0.088786     12.0110
    359    HT7    1  SPCM     HT7      359  -0.027008      1.00790
    360    HT7    1  SPCM     HT7      360  -0.028876      1.00790
    361    CT7    1  SPCM     CT7      361   0.069100     12.0110
    362    HT7    1  SPCM     HT7      362  -0.022510      1.00790
    363    HT7    1  SPCM     HT7      363  -0.022465      1.00790
    364    CT7    1  SPCM     CT7      364   0.099693     12.0110
    365    HT7    1  SPCM     HT7      365  -0.037381      1.00790
    366    HT7    1  SPCM     HT7      366  -0.045668      1.00790
    367    CT7    1  SPCM     CT7      367  -0.009558     12.0110
    368    HT7    1  SPCM     HT7      368  -0.020949      1.00790
    369    HT7    1  SPCM     HT7      369  -0.020530      1.00790
    370    CT7    1  SPCM     CT7      370   0.059675     12.0110
    371    HT7    1  SPCM     HT7      371  -0.025247      1.00790
    372    HT7    1  SPCM     HT7      372  -0.024371      1.00790
    373    CT7    1  SPCM     CT7      373   0.219647     12.0110
    374    HT7    1  SPCM     HT7      374  -0.053260      1.00790
    375    HT7    1  SPCM     HT7      375  -0.052602      1.00790
    376    CTM    1  SPCM     CTM      376  -0.206903     12.0110
    377    HTM    1  SPCM     HTM      377   0.036679      1.00790
    378    HTM    1  SPCM     HTM      378   0.035929      1.00790
    379    HTM    1  SPCM     HTM      379   0.037186      1.00790
    380    OT4    1  SPCM     OT4      380  -0.378032     15.99491
    381    CT5    1  SPCM     CT5      381   0.199611     12.0110
    382    HT5    1  SPCM     HT5      382  -0.020270      1.00790
    383    HT5    1  SPCM     HT5      383   0.071194      1.00790
    384    CT6    1  SPCM     CT6      384  -0.029691     12.0110
    385    HT6    1  SPCM     HT6      385   0.036908      1.00790
    386    HT6    1  SPCM     HT6      386  -0.035491      1.00790
    387    CT6    1  SPCM     CT6      387  -0.190522     12.0110
    388    HT6    1  SPCM     HT6      388   0.019365      1.00790
    389    HT6    1  SPCM     HT6      389   0.051065      1.00790
    390    CT7    1  SPCM     CT7      390   0.281629     12.0110
    391    HT7    1  SPCM     HT7      391  -0.015248      1.00790
    392    HT7    1  SPCM     HT7      392  -0.021737      1.00790
    393    CT7    1  SPCM     CT7      393  -0.405799     12.0110
    394    HT7    1  SPCM     HT7      394   0.108441      1.00790
    395    HT7    1  SPCM     HT7      395   0.081454      1.00790
    396    CT7    1  SPCM     CT7      396   0.147623     12.0110
    397    HT7    1  SPCM     HT7      397   0.070312      1.00790
    398    HT7    1  SPCM     HT7      398   0.036777      1.00790
    399    CT7    1  SPCM     CT7      399  -0.329092     12.0110
    400    HT7    1  SPCM     HT7      400   0.088467      1.00790
    401    HT7    1  SPCM     HT7      401   0.095710      1.00790
    402    CT7    1  SPCM     CT7      402   0.087496     12.0110
    403    HT7    1  SPCM     HT7      403   0.016561      1.00790
    404    HT7    1  SPCM     HT7      404   0.183380      1.00790
    405    CT7    1  SPCM     CT7      405  -0.253708     12.0110
    406    HT7    1  SPCM     HT7      406   0.038422      1.00790
    407    HT7    1  SPCM     HT7      407   0.044880      1.00790
    408    CT7    1  SPCM     CT7      408   0.321475     12.0110
    409    HT7    1  SPCM     HT7      409  -0.068956      1.00790
    410    HT7    1  SPCM     HT7      410  -0.162107      1.00790
    411    CT7    1  SPCM     CT7      411   0.100830     12.0110
    412    HT7    1  SPCM     HT7      412  -0.023287      1.00790
    413    HT7    1  SPCM     HT7      413  -0.051215      1.00790
    414    CTM    1  SPCM     CTM      414  -0.047782     12.0110
    415    HTM    1  SPCM     HTM      415   0.006031      1.00790
    416    HTM    1  SPCM     HTM      416  -0.049794      1.00790
    417    HTM    1  SPCM     HTM      417   0.011892      1.00790
    418    OT3    1  SPCM     OT3      418  -0.317339     15.99491
    419    CT5    1  SPCM     CT5      419   0.088763     12.0110
    420    HT5    1  SPCM     HT5      420   0.040720      1.00790
    421    HT5    1  SPCM     HT5      421   0.138447      1.00790
    422    CT6    1  SPCM     CT6      422  -0.136884     12.0110
    423    HT6    1  SPCM     HT6      423   0.046613      1.00790
    424    HT6    1  SPCM     HT6      424   0.030523      1.00790
    425    CT6    1  SPCM     CT6      425   0.078233     12.0110
    426    HT6    1  SPCM     HT6      426  -0.062489      1.00790
    427    HT6    1  SPCM     HT6      427   0.007265      1.00790
    428    CT7    1  SPCM     CT7      428  -0.129292     12.0110
    429    HT7    1  SPCM     HT7      429   0.040681      1.00790
    430    HT7    1  SPCM     HT7      430   0.012574      1.00790
    431    CT7    1  SPCM     CT7      431   0.240214     12.0110
    432    HT7    1  SPCM     HT7      432  -0.180488      1.00790
    433    HT7    1  SPCM     HT7      433  -0.024045      1.00790
    434    CT7    1  SPCM     CT7      434  -0.277231     12.0110
    435    HT7    1  SPCM     HT7      435   0.029481      1.00790
    436    HT7    1  SPCM     HT7      436   0.052090      1.00790
    437    CT7    1  SPCM     CT7      437   0.495376     12.0110
    438    HT7    1  SPCM     HT7      438  -0.315757      1.00790
    439    HT7    1  SPCM     HT7      439  -0.087250      1.00790
    440    CT7    1  SPCM     CT7      440  -0.159931     12.0110
    441    HT7    1  SPCM     HT7      441   0.016699      1.00790
    442    HT7    1  SPCM     HT7      442   0.022583      1.00790
    443    CT7    1  SPCM     CT7      443   0.029694     12.0110
    444    HT7    1  SPCM     HT7      444  -0.014305      1.00790
    445    HT7    1  SPCM     HT7      445   0.074482      1.00790
    446    CT7    1  SPCM     CT7      446  -0.082953     12.0110
    447    HT7    1  SPCM     HT7      447   0.034089      1.00790
    448    HT7    1  SPCM     HT7      448   0.009244      1.00790
    449    CT7    1  SPCM     CT7      449   0.169512     12.0110
    450    HT7    1  SPCM     HT7      450   0.008779      1.00790
    451    HT7    1  SPCM     HT7      451  -0.013483      1.00790
    452    CTM    1  SPCM     CTM      452  -0.357372     12.0110
    453    HTM    1  SPCM     HTM      453   0.081821      1.00790
    454    HTM    1  SPCM     HTM      454   0.074274      1.00790
    455    HTM    1  SPCM     HTM      455   0.086132      1.00790

; Stretchings
[ bonds ]
;CORE
; BF and BN
      1     2   1     0.1399     235491.740     ;        1    
      1     3   1     0.1497     222721.794     ;        2    
      1    15   1     0.1497     222721.794     ;        3    
      1    27   1     0.1497     222721.794     ;        4    
;SubPC indole NC and CC
      3     4   1     0.1370     283611.450     ;        5    
      3     7   1     0.1370     283611.450     ;        6    
     15    16   1     0.1370     283611.450     ;        7    
     15    19   1     0.1370     283611.450     ;        8    
     27    28   1     0.1370     283611.450     ;        9    
     27    31   1     0.1370     283611.450     ;       10    
      4     5   1     0.1460     241347.522     ;       11    
     16    17   1     0.1460     241347.522     ;       12    
     28    29   1     0.1460     241347.522     ;       13    
      6     7   1     0.1460     241347.522     ;       14    
     18    19   1     0.1460     241347.522     ;       15    
     30    31   1     0.1460     241347.522     ;       16    
      5     6   1     0.1433     262834.070     ;       17    
     17    18   1     0.1433     262834.070     ;       18    
     29    30   1     0.1433     262834.070     ;       19    
     14    16   1     0.1343     318674.655     ;       20    
     26    28   1     0.1343     318674.655     ;       21    
      7    14   1     0.1344     318674.655     ;       22    
     19    26   1     0.1344     318674.655     ;       23    
      4    38   1     0.1343     318674.655     ;       24    
     31    38   1     0.1344     318674.655     ;       25    
      5     8   1     0.1399     332810.586     ;       26    
     17    20   1     0.1399     332810.586     ;       27    
     29    32   1     0.1399     332810.586     ;       28    
      6    11   1     0.1399     332842.950     ;       29    
     18    23   1     0.1399     332842.950     ;       30    
     30    35   1     0.1399     332842.950     ;       31    
      8     9   1     0.1394     341950.365     ;       32    
     20    21   1     0.1394     341950.365     ;       33    
     32    33   1     0.1394     341950.365     ;       34    
      9    10   1     0.1410     320355.629     ;       35    
     21    22   1     0.1410     320355.629     ;       36    
     33    34   1     0.1410     320355.629     ;       37    
     10    11   1     0.1394     341677.331     ;       38    
     22    23   1     0.1394     341677.331     ;       39    
     34    35   1     0.1394     341677.331     ;       40    
; SubPC indole CH
      8    12   1     0.1091     337448.048     ;       41    
     20    24   1     0.1091     337448.048     ;       42    
     32    36   1     0.1091     337448.048     ;       43    
     11    13   1     0.1091     337201.147     ;       44    
     23    25   1     0.1091     337201.147     ;       45    
     35    37   1     0.1091     337201.147     ;       46    
     10    39   1     0.1092     331902.470     ;       47    
     22    40   1     0.1092     331902.470     ;       48    
     34    41   1     0.1092     331902.470     ;       49    
;LATERAL 1
;  SubPC-C(sp), C%C and C(sp)-aryl
      9    42   1     0.1425     294461.756     ;       50    
     42    43   1     0.1222     954686.566     ;       51    
     43    44   1     0.1425     297268.267     ;       52    
     44    45   1     0.1411     299502.322     ;       53    
     44    49   1     0.1412     299502.322     ;       54    
     45    46   1     0.1392     333593.392     ;       55    
     48    49   1     0.1388     333593.392     ;       56    
     46    47   1     0.1408     303393.325     ;       57    
     47    48   1     0.1409     303393.325     ;       58    
     45    50   1     0.1091     335252.417     ;       59    
     49    53   1     0.1091     335252.417     ;       60    
     46    51   1     0.1086     337753.821     ;       61    
     48    52   1     0.1094     337753.821     ;       62    
     47    54   1     0.1404     292758.167     ;       63    
     54    55   1     0.1012     434129.980     ;       64    
     54    56   1     0.1385     285552.112     ;       65    
     56    57   1     0.1225     622915.602     ;       66    
     56    58   1     0.1499     212578.562     ;       67    
;TPA CC, CH and CO
     58    59   1     0.1401     331151.891     ;       68    
     58    63   1     0.1406     331151.891     ;       69    
     59    60   1     0.1396     320273.724     ;       70    
     62    63   1     0.1394     320273.724     ;       71    
     60    61   1     0.1407     319140.514     ;       72    
     61    62   1     0.1404     319140.514     ;       73    
     59    64   1     0.1092     330982.954     ;       74    
     63    65   1     0.1093     330982.954     ;       75    
     60    66   1     0.1365     307392.607     ;       76    
     61   104   1     0.1371     303093.150     ;       77    
     62   142   1     0.1365     307392.607     ;       78    
; C12H25
     66    67   1     0.1417     258534.582     ;       79    
     67    70   1     0.1520     237983.905     ;       80    
     70    73   1     0.1532     220955.744     ;       81    
     73    76   1     0.1531     208895.825     ;       82    
     76    79   1     0.1531     208895.825     ;       83    
     79    82   1     0.1531     208895.825     ;       84    
     82    85   1     0.1531     208895.825     ;       85    
     85    88   1     0.1531     208895.825     ;       86    
     88    91   1     0.1531     208895.825     ;       87    
     91    94   1     0.1531     208895.825     ;       88    
     94    97   1     0.1531     208895.825     ;       89    
     97   100   1     0.1531     208895.825     ;       90    
     67    68   1     0.1106     307163.913     ;       91    
     67    69   1     0.1106     307163.913     ;       92    
     70    71   1     0.1104     305414.832     ;       93    
     70    72   1     0.1104     305414.832     ;       94    
     73    74   1     0.1106     297265.469     ;       95    
     73    75   1     0.1106     297265.469     ;       96    
     76    77   1     0.1106     297265.469     ;       97    
     76    78   1     0.1106     297265.469     ;       98    
     79    80   1     0.1106     297265.469     ;       99    
     79    81   1     0.1106     297265.469     ;      100    
     82    83   1     0.1106     297265.469     ;      101    
     82    84   1     0.1106     297265.469     ;      102    
     85    86   1     0.1106     297265.469     ;      103    
     85    87   1     0.1106     297265.469     ;      104    
     88    89   1     0.1106     297265.469     ;      105    
     88    90   1     0.1106     297265.469     ;      106    
     91    92   1     0.1106     297265.469     ;      107    
     91    93   1     0.1106     297265.469     ;      108    
     94    95   1     0.1106     297265.469     ;      109    
     94    96   1     0.1106     297265.469     ;      110    
     97    98   1     0.1106     297265.469     ;      111    
     97    99   1     0.1106     297265.469     ;      112    
    100   101   1     0.1103     310472.049     ;      113    
    100   102   1     0.1103     310472.049     ;      114    
    100   103   1     0.1102     310472.049     ;      115    
    104   105   1     0.1435     233637.864     ;      116    
    105   108   1     0.1520     237983.905     ;      117    
    108   111   1     0.1532     220955.744     ;      118    
    111   114   1     0.1531     208895.825     ;      119    
    114   117   1     0.1531     208895.825     ;      120    
    117   120   1     0.1531     208895.825     ;      121    
    120   123   1     0.1531     208895.825     ;      122    
    123   126   1     0.1531     208895.825     ;      123    
    126   129   1     0.1531     208895.825     ;      124    
    129   132   1     0.1531     208895.825     ;      125    
    132   135   1     0.1531     208895.825     ;      126    
    135   138   1     0.1531     208895.825     ;      127    
    105   106   1     0.1106     307163.913     ;      128    
    105   107   1     0.1106     307163.913     ;      129    
    108   109   1     0.1104     305414.832     ;      130    
    108   110   1     0.1104     305414.832     ;      131    
    111   112   1     0.1106     297265.469     ;      132    
    111   113   1     0.1106     297265.469     ;      133    
    114   115   1     0.1106     297265.469     ;      134    
    114   116   1     0.1106     297265.469     ;      135    
    117   118   1     0.1106     297265.469     ;      136    
    117   119   1     0.1106     297265.469     ;      137    
    120   121   1     0.1106     297265.469     ;      138    
    120   122   1     0.1106     297265.469     ;      139    
    123   124   1     0.1106     297265.469     ;      140    
    123   125   1     0.1106     297265.469     ;      141    
    126   127   1     0.1106     297265.469     ;      142    
    126   128   1     0.1106     297265.469     ;      143    
    129   130   1     0.1106     297265.469     ;      144    
    129   131   1     0.1106     297265.469     ;      145    
    132   133   1     0.1106     297265.469     ;      146    
    132   134   1     0.1106     297265.469     ;      147    
    135   136   1     0.1106     297265.469     ;      148    
    135   137   1     0.1106     297265.469     ;      149    
    138   139   1     0.1103     310472.049     ;      150    
    138   140   1     0.1103     310472.049     ;      151    
    138   141   1     0.1102     310472.049     ;      152    
    142   143   1     0.1417     258534.582     ;      153    
    143   146   1     0.1520     237983.905     ;      154    
    146   149   1     0.1532     220955.744     ;      155    
    149   152   1     0.1531     208895.825     ;      156    
    152   155   1     0.1531     208895.825     ;      157    
    155   158   1     0.1531     208895.825     ;      158    
    158   161   1     0.1531     208895.825     ;      159    
    161   164   1     0.1531     208895.825     ;      160    
    164   167   1     0.1531     208895.825     ;      161    
    167   170   1     0.1531     208895.825     ;      162    
    170   173   1     0.1531     208895.825     ;      163    
    173   176   1     0.1531     208895.825     ;      164    
    143   144   1     0.1106     307163.913     ;      165    
    143   145   1     0.1106     307163.913     ;      166    
    146   147   1     0.1104     305414.832     ;      167    
    146   148   1     0.1104     305414.832     ;      168    
    149   150   1     0.1106     297265.469     ;      169    
    149   151   1     0.1106     297265.469     ;      170    
    152   153   1     0.1106     297265.469     ;      171    
    152   154   1     0.1106     297265.469     ;      172    
    155   156   1     0.1106     297265.469     ;      173    
    155   157   1     0.1106     297265.469     ;      174    
    158   159   1     0.1106     297265.469     ;      175    
    158   160   1     0.1106     297265.469     ;      176    
    161   162   1     0.1106     297265.469     ;      177    
    161   163   1     0.1106     297265.469     ;      178    
    164   165   1     0.1106     297265.469     ;      179    
    164   166   1     0.1106     297265.469     ;      180    
    167   168   1     0.1106     297265.469     ;      181    
    167   169   1     0.1106     297265.469     ;      182    
    170   171   1     0.1106     297265.469     ;      183    
    170   172   1     0.1106     297265.469     ;      184    
    173   174   1     0.1106     297265.469     ;      185    
    173   175   1     0.1106     297265.469     ;      186    
    176   177   1     0.1103     310472.049     ;      187    
    176   178   1     0.1103     310472.049     ;      188    
    176   179   1     0.1102     310472.049     ;      189    


;LATERAL 2
;  SubPC-C(sp), C%C and C(sp)-aryl
     21   180   1     0.1425     294461.756     ;      190    
    180   181   1     0.1222     954686.566     ;      191    
    181   182   1     0.1425     297268.267     ;      192    
    182   183   1     0.1411     299502.322     ;      193    
    182   187   1     0.1412     299502.322     ;      194    
    183   184   1     0.1392     333593.392     ;      195    
    186   187   1     0.1388     333593.392     ;      196    
    184   185   1     0.1408     303393.325     ;      197    
    185   186   1     0.1409     303393.325     ;      198    
    183   188   1     0.1091     335252.417     ;      199    
    187   191   1     0.1091     335252.417     ;      200    
    184   189   1     0.1086     337753.821     ;      201    
    186   190   1     0.1094     337753.821     ;      202    
    185   192   1     0.1404     292758.167     ;      203    
    192   193   1     0.1012     434129.980     ;      204    
    192   194   1     0.1385     285552.112     ;      205    
    194   195   1     0.1225     622915.602     ;      206    
    194   196   1     0.1499     212578.562     ;      207    
;TPA CC, CH and CO
    196   197   1     0.1401     331151.891     ;      208    
    196   201   1     0.1406     331151.891     ;      209    
    197   198   1     0.1396     320273.724     ;      210    
    200   201   1     0.1394     320273.724     ;      211    
    198   199   1     0.1407     319140.514     ;      212    
    199   200   1     0.1404     319140.514     ;      213    
    197   202   1     0.1092     330982.954     ;      214    
    201   203   1     0.1093     330982.954     ;      215    
    198   204   1     0.1365     307392.607     ;      216    
    199   242   1     0.1371     303093.150     ;      217    
    200   280   1     0.1365     307392.607     ;      218    
; C12H25
    204   205   1     0.1417     258534.582     ;      219    
    205   208   1     0.1520     237983.905     ;      220    
    208   211   1     0.1532     220955.744     ;      221    
    211   214   1     0.1531     208895.825     ;      222    
    214   217   1     0.1531     208895.825     ;      223    
    217   220   1     0.1531     208895.825     ;      224    
    220   223   1     0.1531     208895.825     ;      225    
    223   226   1     0.1531     208895.825     ;      226    
    226   229   1     0.1531     208895.825     ;      227    
    229   232   1     0.1531     208895.825     ;      228    
    232   235   1     0.1531     208895.825     ;      229    
    235   238   1     0.1531     208895.825     ;      230    
    205   206   1     0.1106     307163.913     ;      231    
    205   207   1     0.1106     307163.913     ;      232    
    208   209   1     0.1104     305414.832     ;      233    
    208   210   1     0.1104     305414.832     ;      234    
    211   212   1     0.1106     297265.469     ;      235    
    211   213   1     0.1106     297265.469     ;      236    
    214   215   1     0.1106     297265.469     ;      237    
    214   216   1     0.1106     297265.469     ;      238    
    217   218   1     0.1106     297265.469     ;      239    
    217   219   1     0.1106     297265.469     ;      240    
    220   221   1     0.1106     297265.469     ;      241    
    220   222   1     0.1106     297265.469     ;      242    
    223   224   1     0.1106     297265.469     ;      243    
    223   225   1     0.1106     297265.469     ;      244    
    226   227   1     0.1106     297265.469     ;      245    
    226   228   1     0.1106     297265.469     ;      246    
    229   230   1     0.1106     297265.469     ;      247    
    229   231   1     0.1106     297265.469     ;      248    
    232   233   1     0.1106     297265.469     ;      249    
    232   234   1     0.1106     297265.469     ;      250    
    235   236   1     0.1106     297265.469     ;      251    
    235   237   1     0.1106     297265.469     ;      252    
    238   239   1     0.1103     310472.049     ;      253    
    238   240   1     0.1103     310472.049     ;      254    
    238   241   1     0.1102     310472.049     ;      255    
    242   243   1     0.1435     233637.864     ;      256    
    243   246   1     0.1520     237983.905     ;      257    
    246   249   1     0.1532     220955.744     ;      258    
    249   252   1     0.1531     208895.825     ;      259    
    252   255   1     0.1531     208895.825     ;      260    
    255   258   1     0.1531     208895.825     ;      261    
    258   261   1     0.1531     208895.825     ;      262    
    261   264   1     0.1531     208895.825     ;      263    
    264   267   1     0.1531     208895.825     ;      264    
    267   270   1     0.1531     208895.825     ;      265    
    270   273   1     0.1531     208895.825     ;      266    
    273   276   1     0.1531     208895.825     ;      267    
    243   244   1     0.1106     307163.913     ;      268    
    243   245   1     0.1106     307163.913     ;      269    
    246   247   1     0.1104     305414.832     ;      270    
    246   248   1     0.1104     305414.832     ;      271    
    249   250   1     0.1106     297265.469     ;      272    
    249   251   1     0.1106     297265.469     ;      273    
    252   253   1     0.1106     297265.469     ;      274    
    252   254   1     0.1106     297265.469     ;      275    
    255   256   1     0.1106     297265.469     ;      276    
    255   257   1     0.1106     297265.469     ;      277    
    258   259   1     0.1106     297265.469     ;      278    
    258   260   1     0.1106     297265.469     ;      279    
    261   262   1     0.1106     297265.469     ;      280    
    261   263   1     0.1106     297265.469     ;      281    
    264   265   1     0.1106     297265.469     ;      282    
    264   266   1     0.1106     297265.469     ;      283    
    267   268   1     0.1106     297265.469     ;      284    
    267   269   1     0.1106     297265.469     ;      285    
    270   271   1     0.1106     297265.469     ;      286    
    270   272   1     0.1106     297265.469     ;      287    
    273   274   1     0.1106     297265.469     ;      288    
    273   275   1     0.1106     297265.469     ;      289    
    276   277   1     0.1103     310472.049     ;      290    
    276   278   1     0.1103     310472.049     ;      291    
    276   279   1     0.1102     310472.049     ;      292    
    280   281   1     0.1417     258534.582     ;      293    
    281   284   1     0.1520     237983.905     ;      294    
    284   287   1     0.1532     220955.744     ;      295    
    287   290   1     0.1531     208895.825     ;      296    
    290   293   1     0.1531     208895.825     ;      297    
    293   296   1     0.1531     208895.825     ;      298    
    296   299   1     0.1531     208895.825     ;      299    
    299   302   1     0.1531     208895.825     ;      300    
    302   305   1     0.1531     208895.825     ;      301    
    305   308   1     0.1531     208895.825     ;      302    
    308   311   1     0.1531     208895.825     ;      303    
    311   314   1     0.1531     208895.825     ;      304    
    281   282   1     0.1106     307163.913     ;      305    
    281   283   1     0.1106     307163.913     ;      306    
    284   285   1     0.1104     305414.832     ;      307    
    284   286   1     0.1104     305414.832     ;      308    
    287   288   1     0.1106     297265.469     ;      309    
    287   289   1     0.1106     297265.469     ;      310    
    290   291   1     0.1106     297265.469     ;      311    
    290   292   1     0.1106     297265.469     ;      312    
    293   294   1     0.1106     297265.469     ;      313    
    293   295   1     0.1106     297265.469     ;      314    
    296   297   1     0.1106     297265.469     ;      315    
    296   298   1     0.1106     297265.469     ;      316    
    299   300   1     0.1106     297265.469     ;      317    
    299   301   1     0.1106     297265.469     ;      318    
    302   303   1     0.1106     297265.469     ;      319    
    302   304   1     0.1106     297265.469     ;      320    
    305   306   1     0.1106     297265.469     ;      321    
    305   307   1     0.1106     297265.469     ;      322    
    308   309   1     0.1106     297265.469     ;      323    
    308   310   1     0.1106     297265.469     ;      324    
    311   312   1     0.1106     297265.469     ;      325    
    311   313   1     0.1106     297265.469     ;      326    
    314   315   1     0.1103     310472.049     ;      327    
    314   316   1     0.1103     310472.049     ;      328    
    314   317   1     0.1102     310472.049     ;      329    
;LATERAL 3
;  SubPC-C(sp), C%C and C(sp)-aryl
     33   318   1     0.1425     294461.756     ;      330    
    318   319   1     0.1222     954686.566     ;      331    
    319   320   1     0.1425     297268.267     ;      332    
    320   321   1     0.1411     299502.322     ;      333    
    320   325   1     0.1412     299502.322     ;      334    
    321   322   1     0.1392     333593.392     ;      335    
    324   325   1     0.1388     333593.392     ;      336    
    322   323   1     0.1408     303393.325     ;      337    
    323   324   1     0.1409     303393.325     ;      338    
    321   326   1     0.1091     335252.417     ;      339    
    325   329   1     0.1091     335252.417     ;      340    
    322   327   1     0.1086     337753.821     ;      341    
    324   328   1     0.1094     337753.821     ;      342    
    323   330   1     0.1404     292758.167     ;      343    
    330   331   1     0.1012     434129.980     ;      344    
    330   332   1     0.1385     285552.112     ;      345    
    332   333   1     0.1225     622915.602     ;      346    
    332   334   1     0.1499     212578.562     ;      347    
;TPA CC, CH and CO
    334   335   1     0.1401     331151.891     ;      348    
    334   339   1     0.1406     331151.891     ;      349    
    335   336   1     0.1396     320273.724     ;      350    
    338   339   1     0.1394     320273.724     ;      351    
    336   337   1     0.1407     319140.514     ;      352    
    337   338   1     0.1404     319140.514     ;      353    
    335   340   1     0.1092     330982.954     ;      354    
    339   341   1     0.1093     330982.954     ;      355    
    336   342   1     0.1365     307392.607     ;      356    
    337   380   1     0.1371     303093.150     ;      357    
    338   418   1     0.1365     307392.607     ;      358    
; C12H25
    342   343   1     0.1417     258534.582     ;      359    
    343   346   1     0.1520     237983.905     ;      360    
    346   349   1     0.1532     220955.744     ;      361    
    349   352   1     0.1531     208895.825     ;      362    
    352   355   1     0.1531     208895.825     ;      363    
    355   358   1     0.1531     208895.825     ;      364    
    358   361   1     0.1531     208895.825     ;      365    
    361   364   1     0.1531     208895.825     ;      366    
    364   367   1     0.1531     208895.825     ;      367    
    367   370   1     0.1531     208895.825     ;      368    
    370   373   1     0.1531     208895.825     ;      369    
    373   376   1     0.1531     208895.825     ;      370    
    343   344   1     0.1106     307163.913     ;      371    
    343   345   1     0.1106     307163.913     ;      372    
    346   347   1     0.1104     305414.832     ;      373    
    346   348   1     0.1104     305414.832     ;      374    
    349   350   1     0.1106     297265.469     ;      375    
    349   351   1     0.1106     297265.469     ;      376    
    352   353   1     0.1106     297265.469     ;      377    
    352   354   1     0.1106     297265.469     ;      378    
    355   356   1     0.1106     297265.469     ;      379    
    355   357   1     0.1106     297265.469     ;      380    
    358   359   1     0.1106     297265.469     ;      381    
    358   360   1     0.1106     297265.469     ;      382    
    361   362   1     0.1106     297265.469     ;      383    
    361   363   1     0.1106     297265.469     ;      384    
    364   365   1     0.1106     297265.469     ;      385    
    364   366   1     0.1106     297265.469     ;      386    
    367   368   1     0.1106     297265.469     ;      387    
    367   369   1     0.1106     297265.469     ;      388    
    370   371   1     0.1106     297265.469     ;      389    
    370   372   1     0.1106     297265.469     ;      390    
    373   374   1     0.1106     297265.469     ;      391    
    373   375   1     0.1106     297265.469     ;      392    
    376   377   1     0.1103     310472.049     ;      393    
    376   378   1     0.1103     310472.049     ;      394    
    376   379   1     0.1102     310472.049     ;      395    
    380   381   1     0.1435     233637.864     ;      396    
    381   384   1     0.1520     237983.905     ;      397    
    384   387   1     0.1532     220955.744     ;      398    
    387   390   1     0.1531     208895.825     ;      399    
    390   393   1     0.1531     208895.825     ;      400    
    393   396   1     0.1531     208895.825     ;      401    
    396   399   1     0.1531     208895.825     ;      402    
    399   402   1     0.1531     208895.825     ;      403    
    402   405   1     0.1531     208895.825     ;      404    
    405   408   1     0.1531     208895.825     ;      405    
    408   411   1     0.1531     208895.825     ;      406    
    411   414   1     0.1531     208895.825     ;      407    
    381   382   1     0.1106     307163.913     ;      408    
    381   383   1     0.1106     307163.913     ;      409    
    384   385   1     0.1104     305414.832     ;      410    
    384   386   1     0.1104     305414.832     ;      411    
    387   388   1     0.1106     297265.469     ;      412    
    387   389   1     0.1106     297265.469     ;      413    
    390   391   1     0.1106     297265.469     ;      414    
    390   392   1     0.1106     297265.469     ;      415    
    393   394   1     0.1106     297265.469     ;      416    
    393   395   1     0.1106     297265.469     ;      417    
    396   397   1     0.1106     297265.469     ;      418    
    396   398   1     0.1106     297265.469     ;      419    
    399   400   1     0.1106     297265.469     ;      420    
    399   401   1     0.1106     297265.469     ;      421    
    402   403   1     0.1106     297265.469     ;      422    
    402   404   1     0.1106     297265.469     ;      423    
    405   406   1     0.1106     297265.469     ;      424    
    405   407   1     0.1106     297265.469     ;      425    
    408   409   1     0.1106     297265.469     ;      426    
    408   410   1     0.1106     297265.469     ;      427    
    411   412   1     0.1106     297265.469     ;      428    
    411   413   1     0.1106     297265.469     ;      429    
    414   415   1     0.1103     310472.049     ;      430    
    414   416   1     0.1103     310472.049     ;      431    
    414   417   1     0.1102     310472.049     ;      432    
    418   419   1     0.1417     258534.582     ;      433    
    419   422   1     0.1520     237983.905     ;      434    
    422   425   1     0.1532     220955.744     ;      435    
    425   428   1     0.1531     208895.825     ;      436    
    428   431   1     0.1531     208895.825     ;      437    
    431   434   1     0.1531     208895.825     ;      438    
    434   437   1     0.1531     208895.825     ;      439    
    437   440   1     0.1531     208895.825     ;      440    
    440   443   1     0.1531     208895.825     ;      441    
    443   446   1     0.1531     208895.825     ;      442    
    446   449   1     0.1531     208895.825     ;      443    
    449   452   1     0.1531     208895.825     ;      444    
    419   420   1     0.1106     307163.913     ;      445    
    419   421   1     0.1106     307163.913     ;      446    
    422   423   1     0.1104     305414.832     ;      447    
    422   424   1     0.1104     305414.832     ;      448    
    425   426   1     0.1106     297265.469     ;      449    
    425   427   1     0.1106     297265.469     ;      450    
    428   429   1     0.1106     297265.469     ;      451    
    428   430   1     0.1106     297265.469     ;      452    
    431   432   1     0.1106     297265.469     ;      453    
    431   433   1     0.1106     297265.469     ;      454    
    434   435   1     0.1106     297265.469     ;      455    
    434   436   1     0.1106     297265.469     ;      456    
    437   438   1     0.1106     297265.469     ;      457    
    437   439   1     0.1106     297265.469     ;      458    
    440   441   1     0.1106     297265.469     ;      459    
    440   442   1     0.1106     297265.469     ;      460    
    443   444   1     0.1106     297265.469     ;      461    
    443   445   1     0.1106     297265.469     ;      462    
    446   447   1     0.1106     297265.469     ;      463    
    446   448   1     0.1106     297265.469     ;      464    
    449   450   1     0.1106     297265.469     ;      465    
    449   451   1     0.1106     297265.469     ;      466    
    452   453   1     0.1103     310472.049     ;      467    
    452   454   1     0.1103     310472.049     ;      468    
    452   455   1     0.1102     310472.049     ;      469    
 
; Bendings
[ angles ]
; NBF, BNC and NBN
      2    1    3   1    113.94     258.0311    ;      470    
      2    1   15   1    113.94     258.0311    ;      471    
      2    1   27   1    113.94     258.0311    ;      472    
      1    3    4   1    122.60     670.9472    ;      473    
      1    3    7   1    122.61     670.9472    ;      474    
      1   15   16   1    122.60     670.9472    ;      475    
      1   15   19   1    122.61     670.9472    ;      476    
      1   27   28   1    122.60     670.9472    ;      477    
      1   27   31   1    122.61     670.9472    ;      478    
      3    1   15   1    104.65      46.0547    ;      479    
      3    1   27   1    104.65      46.0547    ;      480    
     15    1   27   1    104.65      46.0547    ;      481    
; pyrrole (indole) NCC and CNC
      3    4    5   1    105.46     327.9823    ;      482    
      3    7    6   1    105.47     327.9823    ;      483    
     15   16   17   1    105.46     327.9823    ;      484    
     15   19   18   1    105.47     327.9823    ;      485    
     27   28   29   1    105.46     327.9823    ;      486    
     27   31   30   1    105.47     327.9823    ;      487    
      4    3    7   1    113.48     926.6593    ;      488    
     16   15   19   1    113.48     926.6593    ;      489    
     28   27   31   1    113.48     926.6593    ;      490    
      4    5    6   1    107.11     663.1423    ;      491    
     16   17   18   1    107.11     663.1423    ;      492    
     28   29   30   1    107.11     663.1423    ;      493    
      5    6    7   1    107.11     663.1423    ;      494    
     17   18   19   1    107.11     663.1423    ;      495    
     29   30   31   1    107.11     663.1423    ;      496    
;bridge N and pyrrole/aryl
      3    4   38   1    122.68     486.5852    ;      497    
      3    7   14   1    122.66     486.5852    ;      498    
     14   16   15   1    122.68     486.5852    ;      499    
     15   19   26   1    122.66     486.5852    ;      500    
     26   28   27   1    122.68     486.5852    ;      501    
     27   31   38   1    122.66     486.5852    ;      502    
      5    4   38   1    130.18     302.1729    ;      503    
     14   16   17   1    130.18     302.1729    ;      504    
     26   28   29   1    130.18     302.1729    ;      505    
      6    7   14   1    130.19     302.1729    ;      506    
     18   19   26   1    130.19     302.1729    ;      507    
     30   31   38   1    130.19     302.1729    ;      508    
      4   38   31   1    117.31     889.9522    ;      509    
      7   14   16   1    117.31     889.9522    ;      510    
     19   26   28   1    117.31     889.9522    ;      511    
; aryl (indole) CCC and CCH
      4    5    8   1    132.17     518.0002    ;      512    
     16   17   20   1    132.17     518.0002    ;      513    
     28   29   32   1    132.17     518.0002    ;      514    
      7    6   11   1    132.20     516.5951    ;      515    
     19   18   23   1    132.20     516.5951    ;      516    
     31   30   35   1    132.20     516.5951    ;      517    
      5    6   11   1    120.52     447.6652    ;      518    
     17   18   23   1    120.52     447.6652    ;      519    
     29   30   35   1    120.52     447.6652    ;      520    
      6    5    8   1    120.55     447.0665    ;      521    
     18   17   20   1    120.55     447.0665    ;      522    
     30   29   32   1    120.55     447.0665    ;      523    
      5    8    9   1    118.24     705.9401    ;      524    
     17   20   21   1    118.24     705.9401    ;      525    
     29   32   33   1    118.24     705.9401    ;      526    
      8    9   10   1    121.20     645.2658    ;      527    
     20   21   22   1    121.20     645.2658    ;      528    
     32   33   34   1    121.20     645.2658    ;      529    
      9   10   11   1    121.20     645.7639    ;      530    
     21   22   23   1    121.20     645.7639    ;      531    
     33   34   35   1    121.20     645.7639    ;      532    
      6   11   10   1    118.26     705.6599    ;      533    
     18   23   22   1    118.26     705.6599    ;      534    
     30   35   34   1    118.26     705.6599    ;      535    
      5    8   12   1    120.34     314.2390    ;      536    
     17   20   24   1    120.34     314.2390    ;      537    
     29   32   36   1    120.34     314.2390    ;      538    
      9    8   12   1    121.41     286.8576    ;      539    
     21   20   24   1    121.41     286.8576    ;      540    
     33   32   36   1    121.41     286.8576    ;      541    
      9   10   39   1    119.25     330.2332    ;      542    
     21   22   40   1    119.25     330.2332    ;      543    
     33   34   41   1    119.25     330.2332    ;      544    
     11   10   39   1    119.55     292.4983    ;      545    
     23   22   40   1    119.55     292.4983    ;      546    
     35   34   41   1    119.55     292.4983    ;      547    
      6   11   13   1    120.35     314.5959    ;      548    
     18   23   25   1    120.35     314.5959    ;      549    
     30   35   37   1    120.35     314.5959    ;      550    
     10   11   13   1    121.39     286.5330    ;      551    
     22   23   25   1    121.39     286.5330    ;      552    
     34   35   37   1    121.39     286.5330    ;      553    
;LATERAL 1
;indole-C%C and C%C-aryl CCC
      8    9   42   1    120.37     324.5627    ;      554    
     10    9   42   1    119.88     430.7444    ;      555    
      9   42   43   1    179.84     203.2673    ;      556    
     42   43   44   1    179.85     135.2130    ;      557    
     43   44   45   1    121.12     510.9406    ;      558    
     43   44   49   1    120.94     510.9406    ;      559    
     44   45   46   1    121.77     618.6934    ;      560    
;aryl CCC, CCH and amide
     44   49   48   1    120.63     618.6934    ;      561    
     45   44   49   1    117.94     401.3678    ;      562    
     45   46   47   1    119.70     701.0242    ;      563    
     46   47   48   1    118.98     362.8065    ;      564    
     47   48   49   1    120.97     701.0242    ;      565    
     44   45   50   1    119.00     300.4171    ;      566    
     44   49   53   1    119.44     300.4171    ;      567    
     46   45   50   1    119.23     328.8217    ;      568    
     48   49   53   1    119.93     328.8217    ;      569    
     45   46   51   1    121.02     344.5045    ;      570    
     49   48   52   1    119.44     344.5045    ;      571    
     47   46   51   1    119.28     284.9527    ;      572    
     47   48   52   1    119.59     284.9527    ;      573    
     46   47   54   1    123.66     637.7902    ;      574    
     48   47   54   1    117.36     637.7902    ;      575    
     47   54   55   1    114.83     352.4994    ;      576    
     47   54   56   1    128.94     492.6372    ;      577    
     55   54   56   1    115.85     332.7111    ;      578    
     54   56   57   1    123.21     806.8351    ;      579    
     54   56   58   1    115.03     239.7117    ;      580    
     57   56   58   1    121.76     449.7478    ;      581    
     56   58   59   1    116.64     533.2275    ;      582    
     56   58   63   1    123.96     533.2275    ;      583    
; TAP CCC,CCO and CCH
     58   59   60   1    121.13     462.2797    ;      584    
     58   63   62   1    119.39     462.2797    ;      585    
     59   58   63   1    119.38     640.0125    ;      586    
     59   60   61   1    119.69     257.0221    ;      587    
     60   61   62   1    118.95     231.7199    ;      588    
     61   62   63   1    121.45     257.0221    ;      589    
     58   59   64   1    118.20     302.4782    ;      590    
     58   63   65   1    121.71     302.4782    ;      591    
     60   59   64   1    120.67     300.0496    ;      592    
     62   63   65   1    118.81     300.0496    ;      593    
     59   60   66   1    123.67     969.4003    ;      594    
     63   62  142   1    124.49     969.4003    ;      595    
     60   61  104   1    119.77     659.9919    ;      596    
     62   61  104   1    121.28     659.9919    ;      597    
     61   60   66   1    116.64     497.0412    ;      598    
     61   62  142   1    114.07     497.0412    ;      599    
; aryl-O-alkyl
     60   66   67   1    118.01     500.5177    ;      600    
     61  104  105   1    115.05     657.1352    ;      601    
     62  142  143   1    118.02     500.5177    ;      602    
; alkyl OCH and OCC
     66   67   68   1    105.95     493.1652    ;      603    
     66   67   69   1    111.74     493.1652    ;      604    
     66   67   70   1    107.72     610.7989    ;      605    
    104  105  106   1    105.95     493.1652    ;      606    
    104  105  107   1    111.74     493.1652    ;      607    
    104  105  108   1    107.72     610.7989    ;      608    
    142  143  144   1    105.95     493.1652    ;      609    
    142  143  145   1    111.74     493.1652    ;      610    
    142  143  146   1    107.72     610.7989    ;      611    
; C12H25 CCH
; forward Cn-C(n+1)-H(n+1)
;1
     67   70   71   1    108.43     426.3036    ;      612    
     67   70   72   1    108.43     426.3036    ;      613    
     70   73   74   1    109.44     422.2695    ;      614    
     70   73   75   1    109.44     422.2695    ;      615    
     73   76   77   1    109.44     422.2695    ;      616    
     73   76   78   1    109.44     422.2695    ;      617    
     76   79   80   1    109.44     422.2695    ;      618    
     76   79   81   1    109.44     422.2695    ;      619    
     79   82   83   1    109.44     422.2695    ;      620    
     79   82   84   1    109.44     422.2695    ;      621    
     82   85   86   1    109.44     422.2695    ;      622    
     82   85   87   1    109.44     422.2695    ;      623    
     85   88   89   1    109.44     422.2695    ;      624    
     85   88   90   1    109.44     422.2695    ;      625    
     88   91   92   1    109.44     422.2695    ;      626    
     88   91   93   1    109.44     422.2695    ;      627    
     91   94   95   1    109.44     422.2695    ;      628    
     91   94   96   1    109.44     422.2695    ;      629    
     94   97   98   1    109.44     422.2695    ;      630    
     94   97   99   1    109.44     422.2695    ;      631    
;2
    105  108  109   1    108.43     426.3036    ;      632    
    105  108  110   1    108.43     426.3036    ;      633    
    108  111  112   1    109.44     422.2695    ;      634    
    108  111  113   1    109.44     422.2695    ;      635    
    111  114  115   1    109.44     422.2695    ;      636    
    111  114  116   1    109.44     422.2695    ;      637    
    114  117  118   1    109.44     422.2695    ;      638    
    114  117  119   1    109.44     422.2695    ;      639    
    117  120  121   1    109.44     422.2695    ;      640    
    117  120  122   1    109.44     422.2695    ;      641    
    120  123  124   1    109.44     422.2695    ;      642    
    120  123  125   1    109.44     422.2695    ;      643    
    123  126  127   1    109.44     422.2695    ;      644    
    123  126  128   1    109.44     422.2695    ;      645    
    126  129  130   1    109.44     422.2695    ;      646    
    126  129  131   1    109.44     422.2695    ;      647    
    129  132  133   1    109.44     422.2695    ;      648    
    129  132  134   1    109.44     422.2695    ;      649    
    132  135  136   1    109.44     422.2695    ;      650    
    132  135  137   1    109.44     422.2695    ;      651    
;3
    143  146  147   1    108.43     426.3036    ;      652    
    143  146  148   1    108.43     426.3036    ;      653    
    146  149  150   1    109.44     422.2695    ;      654    
    146  149  151   1    109.44     422.2695    ;      655    
    149  152  153   1    109.44     422.2695    ;      656    
    149  152  154   1    109.44     422.2695    ;      657    
    152  155  156   1    109.44     422.2695    ;      658    
    152  155  157   1    109.44     422.2695    ;      659    
    155  158  159   1    109.44     422.2695    ;      660    
    155  158  160   1    109.44     422.2695    ;      661    
    158  161  162   1    109.44     422.2695    ;      662    
    158  161  163   1    109.44     422.2695    ;      663    
    161  164  165   1    109.44     422.2695    ;      664    
    161  164  166   1    109.44     422.2695    ;      665    
    164  167  168   1    109.44     422.2695    ;      666    
    164  167  169   1    109.44     422.2695    ;      667    
    167  170  171   1    109.44     422.2695    ;      668    
    167  170  172   1    109.44     422.2695    ;      669    
    170  173  174   1    109.44     422.2695    ;      670    
    170  173  175   1    109.44     422.2695    ;      671    
;backwards C(n+1)-Cn-Hn
;1
     70   67   68   1    110.88     379.9226    ;      672    
     70   67   69   1    110.88     379.9226    ;      673    
     73   70   71   1    110.13     350.4483    ;      674    
     73   70   72   1    110.13     350.4483    ;      675    
     76   73   74   1    109.41     406.3455    ;      676    
     76   73   75   1    109.41     406.3455    ;      677    
     79   76   77   1    109.41     406.3455    ;      678    
     79   76   78   1    109.41     406.3455    ;      679    
     82   79   80   1    109.41     406.3455    ;      680    
     82   79   81   1    109.41     406.3455    ;      681    
     85   82   83   1    109.41     406.3455    ;      682    
     85   82   84   1    109.41     406.3455    ;      683    
     88   85   86   1    109.41     406.3455    ;      684    
     88   85   87   1    109.41     406.3455    ;      685    
     91   88   89   1    109.41     406.3455    ;      686    
     91   88   90   1    109.41     406.3455    ;      687    
     94   91   92   1    109.41     406.3455    ;      688    
     94   91   93   1    109.41     406.3455    ;      689    
     97   94   95   1    109.41     406.3455    ;      690    
     97   94   96   1    109.41     406.3455    ;      691    
    100   97   98   1    109.41     406.3455    ;      692    
    100   97   99   1    109.41     406.3455    ;      693    
;2
    108  105  106   1    110.88     379.9226    ;      694    
    108  105  107   1    110.88     379.9226    ;      695    
    111  108  109   1    110.13     350.4483    ;      696    
    111  108  110   1    110.13     350.4483    ;      697    
    114  111  112   1    109.41     406.3455    ;      698    
    114  111  113   1    109.41     406.3455    ;      699    
    117  114  115   1    109.41     406.3455    ;      700    
    117  114  116   1    109.41     406.3455    ;      701    
    120  117  118   1    109.41     406.3455    ;      702    
    120  117  119   1    109.41     406.3455    ;      703    
    123  120  121   1    109.41     406.3455    ;      704    
    123  120  122   1    109.41     406.3455    ;      705    
    126  123  124   1    109.41     406.3455    ;      706    
    126  123  125   1    109.41     406.3455    ;      707    
    129  126  127   1    109.41     406.3455    ;      708    
    129  126  128   1    109.41     406.3455    ;      709    
    132  129  130   1    109.41     406.3455    ;      710    
    132  129  131   1    109.41     406.3455    ;      711    
    135  132  133   1    109.41     406.3455    ;      712    
    135  132  134   1    109.41     406.3455    ;      713    
    138  135  136   1    109.41     406.3455    ;      714    
    138  135  137   1    109.41     406.3455    ;      715    
;3
    146  143  144   1    110.88     379.9226    ;      716    
    146  143  145   1    110.88     379.9226    ;      717    
    149  146  147   1    110.13     350.4483    ;      718    
    149  146  148   1    110.13     350.4483    ;      719    
    152  149  150   1    109.41     406.3455    ;      720    
    152  149  151   1    109.41     406.3455    ;      721    
    155  152  153   1    109.41     406.3455    ;      722    
    155  152  154   1    109.41     406.3455    ;      723    
    158  155  156   1    109.41     406.3455    ;      724    
    158  155  157   1    109.41     406.3455    ;      725    
    161  158  159   1    109.41     406.3455    ;      726    
    161  158  160   1    109.41     406.3455    ;      727    
    164  161  162   1    109.41     406.3455    ;      728    
    164  161  163   1    109.41     406.3455    ;      729    
    167  164  165   1    109.41     406.3455    ;      730    
    167  164  166   1    109.41     406.3455    ;      731    
    170  167  168   1    109.41     406.3455    ;      732    
    170  167  169   1    109.41     406.3455    ;      733    
    173  170  171   1    109.41     406.3455    ;      734    
    173  170  172   1    109.41     406.3455    ;      735    
    176  173  174   1    109.41     406.3455    ;      736    
    176  173  175   1    109.41     406.3455    ;      737    
;methyl
     97  100  101   1    111.21     350.0535    ;      738    
     97  100  102   1    111.21     350.0535    ;      739    
     97  100  103   1    111.53     350.0535    ;      740    
    135  138  139   1    111.21     350.0535    ;      741    
    135  138  140   1    111.21     350.0535    ;      742    
    135  138  141   1    111.53     350.0535    ;      743    
    173  176  177   1    111.21     350.0535    ;      744    
    173  176  178   1    111.21     350.0535    ;      745    
    173  176  179   1    111.53     350.0535    ;      746    
; C12H25 HCH
     68   67   69   1    108.28     305.9912    ;      747    
     71   70   72   1    106.49     351.5190    ;      748    
     74   73   75   1    105.92     346.3000    ;      749    
     77   76   78   1    105.92     346.3000    ;      750    
     80   79   81   1    105.92     346.3000    ;      751    
     83   82   84   1    105.92     346.3000    ;      752    
     86   85   87   1    105.92     346.3000    ;      753    
     89   88   90   1    105.92     346.3000    ;      754    
     92   91   93   1    105.92     346.3000    ;      755    
     95   94   96   1    105.92     346.3000    ;      756    
     98   97   99   1    105.92     346.3000    ;      757    
    101  100  102   1    107.36     310.8582    ;      758    
    101  100  103   1    107.67     310.8582    ;      759    
    102  100  103   1    107.67     310.8582    ;      760    
    106  105  107   1    108.28     305.9912    ;      761    
    109  108  110   1    106.49     351.5190    ;      762    
    112  111  113   1    105.92     346.3000    ;      763    
    115  114  116   1    105.92     346.3000    ;      764    
    118  117  119   1    105.92     346.3000    ;      765    
    121  120  122   1    105.92     346.3000    ;      766    
    124  123  125   1    105.92     346.3000    ;      767    
    127  126  128   1    105.92     346.3000    ;      768    
    130  129  131   1    105.92     346.3000    ;      769    
    133  132  134   1    105.92     346.3000    ;      770    
    136  135  137   1    105.92     346.3000    ;      771    
    139  138  140   1    107.36     310.8582    ;      772    
    139  138  141   1    107.67     310.8582    ;      773    
    140  138  141   1    107.67     310.8582    ;      774    
    144  143  145   1    108.28     305.9912    ;      775    
    147  146  148   1    106.49     351.5190    ;      776    
    150  149  151   1    105.92     346.3000    ;      777    
    153  152  154   1    105.92     346.3000    ;      778    
    156  155  157   1    105.92     346.3000    ;      779    
    159  158  160   1    105.92     346.3000    ;      780    
    162  161  163   1    105.92     346.3000    ;      781    
    165  164  166   1    105.92     346.3000    ;      782    
    168  167  169   1    105.92     346.3000    ;      783    
    171  170  172   1    105.92     346.3000    ;      784    
    174  173  175   1    105.92     346.3000    ;      785    
    177  176  178   1    107.36     310.8582    ;      786    
    177  176  179   1    107.67     310.8582    ;      787    
    178  176  179   1    107.67     310.8582    ;      788    
; C12H25 CCC
     67   70   73   1    112.99     575.2772    ;      789    
     70   73   76   1    112.98     672.9431    ;      790    
     73   76   79   1    112.98     672.9431    ;      791    
     76   79   82   1    112.98     672.9431    ;      792    
     79   82   85   1    112.98     672.9431    ;      793    
     82   85   88   1    112.98     672.9431    ;      794    
     85   88   91   1    112.98     672.9431    ;      795    
     88   91   94   1    112.98     672.9431    ;      796    
     91   94   97   1    112.98     672.9431    ;      797    
     94   97  100   1    112.98     672.9431    ;      798    
    105  108  111   1    112.99     575.2772    ;      799    
    108  111  114   1    112.98     672.9431    ;      800    
    111  114  117   1    112.98     672.9431    ;      801    
    114  117  120   1    112.98     672.9431    ;      802    
    117  120  123   1    112.98     672.9431    ;      803    
    120  123  126   1    112.98     672.9431    ;      804    
    123  126  129   1    112.98     672.9431    ;      805    
    126  129  132   1    112.98     672.9431    ;      806    
    129  132  135   1    112.98     672.9431    ;      807    
    132  135  138   1    112.98     672.9431    ;      808    
    143  146  149   1    112.99     575.2772    ;      809    
    146  149  152   1    112.98     672.9431    ;      810    
    149  152  155   1    112.98     672.9431    ;      811    
    152  155  158   1    112.98     672.9431    ;      812    
    155  158  161   1    112.98     672.9431    ;      813    
    158  161  164   1    112.98     672.9431    ;      814    
    161  164  167   1    112.98     672.9431    ;      815    
    164  167  170   1    112.98     672.9431    ;      816    
    167  170  173   1    112.98     672.9431    ;      817    
    170  173  176   1    112.98     672.9431    ;      818    
;LATERAL 2
;indole-C%C and C%C-aryl CCC
     20   21  180   1    120.37     324.5627    ;      819    
     22   21  180   1    119.88     430.7444    ;      820    
     21  180  181   1    179.84     203.2673    ;      821    
    180  181  182   1    179.85     135.2130    ;      822    
    181  182  183   1    121.12     510.9406    ;      823    
    181  182  187   1    120.94     510.9406    ;      824    
    182  183  184   1    121.77     618.6934    ;      825    
;aryl CCC, CCH and amide
    182  187  186   1    120.63     618.6934    ;      826    
    183  182  187   1    117.94     401.3678    ;      827    
    183  184  185   1    119.70     701.0242    ;      828    
    184  185  186   1    118.98     362.8065    ;      829    
    185  186  187   1    120.97     701.0242    ;      830    
    182  183  188   1    119.00     300.4171    ;      831    
    182  187  191   1    119.44     300.4171    ;      832    
    184  183  188   1    119.23     328.8217    ;      833    
    186  187  191   1    119.93     328.8217    ;      834    
    183  184  189   1    121.02     344.5045    ;      835    
    187  186  190   1    119.44     344.5045    ;      836    
    185  184  189   1    119.28     284.9527    ;      837    
    185  186  190   1    119.59     284.9527    ;      838    
    184  185  192   1    123.66     637.7902    ;      839    
    186  185  192   1    117.36     637.7902    ;      840    
    185  192  193   1    114.83     352.4994    ;      841    
    185  192  194   1    128.94     492.6372    ;      842    
    193  192  194   1    115.85     332.7111    ;      843    
    192  194  195   1    123.21     806.8351    ;      844    
    192  194  196   1    115.03     239.7117    ;      845    
    195  194  196   1    121.76     449.7478    ;      846    
    194  196  197   1    116.64     533.2275    ;      847    
    194  196  201   1    123.96     533.2275    ;      848    
; TAP CCC,CCO and CCH
    196  197  198   1    121.13     462.2797    ;      849    
    196  201  200   1    119.39     462.2797    ;      850    
    197  196  201   1    119.38     640.0125    ;      851    
    197  198  199   1    119.69     257.0221    ;      852    
    198  199  200   1    118.95     231.7199    ;      853    
    199  200  201   1    121.45     257.0221    ;      854    
    196  197  202   1    118.20     302.4782    ;      855    
    196  201  203   1    121.71     302.4782    ;      856    
    198  197  202   1    120.67     300.0496    ;      857    
    200  201  203   1    118.81     300.0496    ;      858    
    197  198  204   1    123.67     969.4003    ;      859    
    201  200  280   1    124.49     969.4003    ;      860    
    198  199  242   1    119.77     659.9919    ;      861    
    200  199  242   1    121.28     659.9919    ;      862    
    199  198  204   1    116.64     497.0412    ;      863    
    199  200  280   1    114.07     497.0412    ;      864    
; aryl-O-alkyl
    198  204  205   1    118.01     500.5177    ;      865    
    199  242  243   1    115.05     657.1352    ;      866    
    200  280  281   1    118.02     500.5177    ;      867    
; alkyl OCH and OCC
    204  205  206   1    105.95     493.1652    ;      868    
    204  205  207   1    111.74     493.1652    ;      869    
    204  205  208   1    107.72     610.7989    ;      870    
    242  243  244   1    105.95     493.1652    ;      871    
    242  243  245   1    111.74     493.1652    ;      872    
    242  243  246   1    107.72     610.7989    ;      873    
    280  281  282   1    105.95     493.1652    ;      874    
    280  281  283   1    111.74     493.1652    ;      875    
    280  281  284   1    107.72     610.7989    ;      876    
; C12H25 CCH
; forward Cn-C(n+1)-H(n+1)
;1
    205  208  209   1    108.43     426.3036    ;      877    
    205  208  210   1    108.43     426.3036    ;      878    
    208  211  212   1    109.44     422.2695    ;      879    
    208  211  213   1    109.44     422.2695    ;      880    
    211  214  215   1    109.44     422.2695    ;      881    
    211  214  216   1    109.44     422.2695    ;      882    
    214  217  218   1    109.44     422.2695    ;      883    
    214  217  219   1    109.44     422.2695    ;      884    
    217  220  221   1    109.44     422.2695    ;      885    
    217  220  222   1    109.44     422.2695    ;      886    
    220  223  224   1    109.44     422.2695    ;      887    
    220  223  225   1    109.44     422.2695    ;      888    
    223  226  227   1    109.44     422.2695    ;      889    
    223  226  228   1    109.44     422.2695    ;      890    
    226  229  230   1    109.44     422.2695    ;      891    
    226  229  231   1    109.44     422.2695    ;      892    
    229  232  233   1    109.44     422.2695    ;      893    
    229  232  234   1    109.44     422.2695    ;      894    
    232  235  236   1    109.44     422.2695    ;      895    
    232  235  237   1    109.44     422.2695    ;      896    
;2
    243  246  247   1    108.43     426.3036    ;      897    
    243  246  248   1    108.43     426.3036    ;      898    
    246  249  250   1    109.44     422.2695    ;      899    
    246  249  251   1    109.44     422.2695    ;      900    
    249  252  253   1    109.44     422.2695    ;      901    
    249  252  254   1    109.44     422.2695    ;      902    
    252  255  256   1    109.44     422.2695    ;      903    
    252  255  257   1    109.44     422.2695    ;      904    
    255  258  259   1    109.44     422.2695    ;      905    
    255  258  260   1    109.44     422.2695    ;      906    
    258  261  262   1    109.44     422.2695    ;      907    
    258  261  263   1    109.44     422.2695    ;      908    
    261  264  265   1    109.44     422.2695    ;      909    
    261  264  266   1    109.44     422.2695    ;      910    
    264  267  268   1    109.44     422.2695    ;      911    
    264  267  269   1    109.44     422.2695    ;      912    
    267  270  271   1    109.44     422.2695    ;      913    
    267  270  272   1    109.44     422.2695    ;      914    
    270  273  274   1    109.44     422.2695    ;      915    
    270  273  275   1    109.44     422.2695    ;      916    
;3
    281  284  285   1    108.43     426.3036    ;      917    
    281  284  286   1    108.43     426.3036    ;      918    
    284  287  288   1    109.44     422.2695    ;      919    
    284  287  289   1    109.44     422.2695    ;      920    
    287  290  291   1    109.44     422.2695    ;      921    
    287  290  292   1    109.44     422.2695    ;      922    
    290  293  294   1    109.44     422.2695    ;      923    
    290  293  295   1    109.44     422.2695    ;      924    
    293  296  297   1    109.44     422.2695    ;      925    
    293  296  298   1    109.44     422.2695    ;      926    
    296  299  300   1    109.44     422.2695    ;      927    
    296  299  301   1    109.44     422.2695    ;      928    
    299  302  303   1    109.44     422.2695    ;      929    
    299  302  304   1    109.44     422.2695    ;      930    
    302  305  306   1    109.44     422.2695    ;      931    
    302  305  307   1    109.44     422.2695    ;      932    
    305  308  309   1    109.44     422.2695    ;      933    
    305  308  310   1    109.44     422.2695    ;      934    
    308  311  312   1    109.44     422.2695    ;      935    
    308  311  313   1    109.44     422.2695    ;      936    
;backwards C(n+1)-Cn-Hn
;1
    208  205  206   1    110.88     379.9226    ;      937    
    208  205  207   1    110.88     379.9226    ;      938    
    211  208  209   1    110.13     350.4483    ;      939    
    211  208  210   1    110.13     350.4483    ;      940    
    214  211  212   1    109.41     406.3455    ;      941    
    214  211  213   1    109.41     406.3455    ;      942    
    217  214  215   1    109.41     406.3455    ;      943    
    217  214  216   1    109.41     406.3455    ;      944    
    220  217  218   1    109.41     406.3455    ;      945    
    220  217  219   1    109.41     406.3455    ;      946    
    223  220  221   1    109.41     406.3455    ;      947    
    223  220  222   1    109.41     406.3455    ;      948    
    226  223  224   1    109.41     406.3455    ;      949    
    226  223  225   1    109.41     406.3455    ;      950    
    229  226  227   1    109.41     406.3455    ;      951    
    229  226  228   1    109.41     406.3455    ;      952    
    232  229  230   1    109.41     406.3455    ;      953    
    232  229  231   1    109.41     406.3455    ;      954    
    235  232  233   1    109.41     406.3455    ;      955    
    235  232  234   1    109.41     406.3455    ;      956    
    238  235  236   1    109.41     406.3455    ;      957    
    238  235  237   1    109.41     406.3455    ;      958    
;2
    246  243  244   1    110.88     379.9226    ;      959    
    246  243  245   1    110.88     379.9226    ;      960    
    249  246  247   1    110.13     350.4483    ;      961    
    249  246  248   1    110.13     350.4483    ;      962    
    252  249  250   1    109.41     406.3455    ;      963    
    252  249  251   1    109.41     406.3455    ;      964    
    255  252  253   1    109.41     406.3455    ;      965    
    255  252  254   1    109.41     406.3455    ;      966    
    258  255  256   1    109.41     406.3455    ;      967    
    258  255  257   1    109.41     406.3455    ;      968    
    261  258  259   1    109.41     406.3455    ;      969    
    261  258  260   1    109.41     406.3455    ;      970    
    264  261  262   1    109.41     406.3455    ;      971    
    264  261  263   1    109.41     406.3455    ;      972    
    267  264  265   1    109.41     406.3455    ;      973    
    267  264  266   1    109.41     406.3455    ;      974    
    270  267  268   1    109.41     406.3455    ;      975    
    270  267  269   1    109.41     406.3455    ;      976    
    273  270  271   1    109.41     406.3455    ;      977    
    273  270  272   1    109.41     406.3455    ;      978    
    276  273  274   1    109.41     406.3455    ;      979    
    276  273  275   1    109.41     406.3455    ;      980    
;3
    284  281  282   1    110.88     379.9226    ;      981    
    284  281  283   1    110.88     379.9226    ;      982    
    287  284  285   1    110.13     350.4483    ;      983    
    287  284  286   1    110.13     350.4483    ;      984    
    290  287  288   1    109.41     406.3455    ;      985    
    290  287  289   1    109.41     406.3455    ;      986    
    293  290  291   1    109.41     406.3455    ;      987    
    293  290  292   1    109.41     406.3455    ;      988    
    296  293  294   1    109.41     406.3455    ;      989    
    296  293  295   1    109.41     406.3455    ;      990    
    299  296  297   1    109.41     406.3455    ;      991    
    299  296  298   1    109.41     406.3455    ;      992    
    302  299  300   1    109.41     406.3455    ;      993    
    302  299  301   1    109.41     406.3455    ;      994    
    305  302  303   1    109.41     406.3455    ;      995    
    305  302  304   1    109.41     406.3455    ;      996    
    308  305  306   1    109.41     406.3455    ;      997    
    308  305  307   1    109.41     406.3455    ;      998    
    311  308  309   1    109.41     406.3455    ;      999    
    311  308  310   1    109.41     406.3455    ;     1000    
    314  311  312   1    109.41     406.3455    ;     1001    
    314  311  313   1    109.41     406.3455    ;     1002    
;methyl
    235  238  239   1    111.21     350.0535    ;     1003    
    235  238  240   1    111.21     350.0535    ;     1004    
    235  238  241   1    111.53     350.0535    ;     1005    
    273  276  277   1    111.21     350.0535    ;     1006    
    273  276  278   1    111.21     350.0535    ;     1007    
    273  276  279   1    111.53     350.0535    ;     1008    
    311  314  315   1    111.21     350.0535    ;     1009    
    311  314  316   1    111.21     350.0535    ;     1010    
    311  314  317   1    111.53     350.0535    ;     1011    
; C12H25 HCH
    206  205  207   1    108.28     305.9912    ;     1012    
    209  208  210   1    106.49     351.5190    ;     1013    
    212  211  213   1    105.92     346.3000    ;     1014    
    215  214  216   1    105.92     346.3000    ;     1015    
    218  217  219   1    105.92     346.3000    ;     1016    
    221  220  222   1    105.92     346.3000    ;     1017    
    224  223  225   1    105.92     346.3000    ;     1018    
    227  226  228   1    105.92     346.3000    ;     1019    
    230  229  231   1    105.92     346.3000    ;     1020    
    233  232  234   1    105.92     346.3000    ;     1021    
    236  235  237   1    105.92     346.3000    ;     1022    
    239  238  240   1    107.36     310.8582    ;     1023    
    239  238  241   1    107.67     310.8582    ;     1024    
    240  238  241   1    107.67     310.8582    ;     1025    
    244  243  245   1    108.28     305.9912    ;     1026    
    247  246  248   1    106.49     351.5190    ;     1027    
    250  249  251   1    105.92     346.3000    ;     1028    
    253  252  254   1    105.92     346.3000    ;     1029    
    256  255  257   1    105.92     346.3000    ;     1030    
    259  258  260   1    105.92     346.3000    ;     1031    
    262  261  263   1    105.92     346.3000    ;     1032    
    265  264  266   1    105.92     346.3000    ;     1033    
    268  267  269   1    105.92     346.3000    ;     1034    
    271  270  272   1    105.92     346.3000    ;     1035    
    274  273  275   1    105.92     346.3000    ;     1036    
    277  276  278   1    107.36     310.8582    ;     1037    
    277  276  279   1    107.67     310.8582    ;     1038    
    278  276  279   1    107.67     310.8582    ;     1039    
    282  281  283   1    108.28     305.9912    ;     1040    
    285  284  286   1    106.49     351.5190    ;     1041    
    288  287  289   1    105.92     346.3000    ;     1042    
    291  290  292   1    105.92     346.3000    ;     1043    
    294  293  295   1    105.92     346.3000    ;     1044    
    297  296  298   1    105.92     346.3000    ;     1045    
    300  299  301   1    105.92     346.3000    ;     1046    
    303  302  304   1    105.92     346.3000    ;     1047    
    306  305  307   1    105.92     346.3000    ;     1048    
    309  308  310   1    105.92     346.3000    ;     1049    
    312  311  313   1    105.92     346.3000    ;     1050    
    315  314  316   1    107.36     310.8582    ;     1051    
    315  314  317   1    107.67     310.8582    ;     1052    
    316  314  317   1    107.67     310.8582    ;     1053    
; C12H25 CCC
    205  208  211   1    112.99     575.2772    ;     1054    
    208  211  214   1    112.98     672.9431    ;     1055    
    211  214  217   1    112.98     672.9431    ;     1056    
    214  217  220   1    112.98     672.9431    ;     1057    
    217  220  223   1    112.98     672.9431    ;     1058    
    220  223  226   1    112.98     672.9431    ;     1059    
    223  226  229   1    112.98     672.9431    ;     1060    
    226  229  232   1    112.98     672.9431    ;     1061    
    229  232  235   1    112.98     672.9431    ;     1062    
    232  235  238   1    112.98     672.9431    ;     1063    
    243  246  249   1    112.99     575.2772    ;     1064    
    246  249  252   1    112.98     672.9431    ;     1065    
    249  252  255   1    112.98     672.9431    ;     1066    
    252  255  258   1    112.98     672.9431    ;     1067    
    255  258  261   1    112.98     672.9431    ;     1068    
    258  261  264   1    112.98     672.9431    ;     1069    
    261  264  267   1    112.98     672.9431    ;     1070    
    264  267  270   1    112.98     672.9431    ;     1071    
    267  270  273   1    112.98     672.9431    ;     1072    
    270  273  276   1    112.98     672.9431    ;     1073    
    281  284  287   1    112.99     575.2772    ;     1074    
    284  287  290   1    112.98     672.9431    ;     1075    
    287  290  293   1    112.98     672.9431    ;     1076    
    290  293  296   1    112.98     672.9431    ;     1077    
    293  296  299   1    112.98     672.9431    ;     1078    
    296  299  302   1    112.98     672.9431    ;     1079    
    299  302  305   1    112.98     672.9431    ;     1080    
    302  305  308   1    112.98     672.9431    ;     1081    
    305  308  311   1    112.98     672.9431    ;     1082    
    308  311  314   1    112.98     672.9431    ;     1083    
;LATERAL 3
;indole-C%C and C%C-aryl CCC
     32   33  318   1    120.37     324.5627    ;     1084    
     34   33  318   1    119.88     430.7444    ;     1085    
     33  318  319   1    179.84     203.2673    ;     1086    
    318  319  320   1    179.85     135.2130    ;     1087    
    319  320  321   1    121.12     510.9406    ;     1088    
    319  320  325   1    120.94     510.9406    ;     1089    
    320  321  322   1    121.77     618.6934    ;     1090    
;aryl CCC, CCH and amide
    320  325  324   1    120.63     618.6934    ;     1091    
    321  320  325   1    117.94     401.3678    ;     1092    
    321  322  323   1    119.70     701.0242    ;     1093    
    322  323  324   1    118.98     362.8065    ;     1094    
    323  324  325   1    120.97     701.0242    ;     1095    
    320  321  326   1    119.00     300.4171    ;     1096    
    320  325  329   1    119.44     300.4171    ;     1097    
    322  321  326   1    119.23     328.8217    ;     1098    
    324  325  329   1    119.93     328.8217    ;     1099    
    321  322  327   1    121.02     344.5045    ;     1100    
    325  324  328   1    119.44     344.5045    ;     1101    
    323  322  327   1    119.28     284.9527    ;     1102    
    323  324  328   1    119.59     284.9527    ;     1103    
    322  323  330   1    123.66     637.7902    ;     1104    
    324  323  330   1    117.36     637.7902    ;     1105    
    323  330  331   1    114.83     352.4994    ;     1106    
    323  330  332   1    128.94     492.6372    ;     1107    
    331  330  332   1    115.85     332.7111    ;     1108    
    330  332  333   1    123.21     806.8351    ;     1109    
    330  332  334   1    115.03     239.7117    ;     1110    
    333  332  334   1    121.76     449.7478    ;     1111    
    332  334  335   1    116.64     533.2275    ;     1112    
    332  334  339   1    123.96     533.2275    ;     1113    
; TAP CCC,CCO and CCH
    334  335  336   1    121.13     462.2797    ;     1114    
    334  339  338   1    119.39     462.2797    ;     1115    
    335  334  339   1    119.38     640.0125    ;     1116    
    335  336  337   1    119.69     257.0221    ;     1117    
    336  337  338   1    118.95     231.7199    ;     1118    
    337  338  339   1    121.45     257.0221    ;     1119    
    334  335  340   1    118.20     302.4782    ;     1120    
    334  339  341   1    121.71     302.4782    ;     1121    
    336  335  340   1    120.67     300.0496    ;     1122    
    338  339  341   1    118.81     300.0496    ;     1123    
    335  336  342   1    123.67     969.4003    ;     1124    
    339  338  418   1    124.49     969.4003    ;     1125    
    336  337  380   1    119.77     659.9919    ;     1126    
    338  337  380   1    121.28     659.9919    ;     1127    
    337  336  342   1    116.64     497.0412    ;     1128    
    337  338  418   1    114.07     497.0412    ;     1129    
; aryl-O-alkyl
    336  342  343   1    118.01     500.5177    ;     1130    
    337  380  381   1    115.05     657.1352    ;     1131    
    338  418  419   1    118.02     500.5177    ;     1132    
; alkyl OCH and OCC
    342  343  344   1    105.95     493.1652    ;     1133    
    342  343  345   1    111.74     493.1652    ;     1134    
    342  343  346   1    107.72     610.7989    ;     1135    
    380  381  382   1    105.95     493.1652    ;     1136    
    380  381  383   1    111.74     493.1652    ;     1137    
    380  381  384   1    107.72     610.7989    ;     1138    
    418  419  420   1    105.95     493.1652    ;     1139    
    418  419  421   1    111.74     493.1652    ;     1140    
    418  419  422   1    107.72     610.7989    ;     1141    
; C12H25 CCH
; forward Cn-C(n+1)-H(n+1)
;1
    343  346  347   1    108.43     426.3036    ;     1142    
    343  346  348   1    108.43     426.3036    ;     1143    
    346  349  350   1    109.44     422.2695    ;     1144    
    346  349  351   1    109.44     422.2695    ;     1145    
    349  352  353   1    109.44     422.2695    ;     1146    
    349  352  354   1    109.44     422.2695    ;     1147    
    352  355  356   1    109.44     422.2695    ;     1148    
    352  355  357   1    109.44     422.2695    ;     1149    
    355  358  359   1    109.44     422.2695    ;     1150    
    355  358  360   1    109.44     422.2695    ;     1151    
    358  361  362   1    109.44     422.2695    ;     1152    
    358  361  363   1    109.44     422.2695    ;     1153    
    361  364  365   1    109.44     422.2695    ;     1154    
    361  364  366   1    109.44     422.2695    ;     1155    
    364  367  368   1    109.44     422.2695    ;     1156    
    364  367  369   1    109.44     422.2695    ;     1157    
    367  370  371   1    109.44     422.2695    ;     1158    
    367  370  372   1    109.44     422.2695    ;     1159    
    370  373  374   1    109.44     422.2695    ;     1160    
    370  373  375   1    109.44     422.2695    ;     1161    
;2
    381  384  385   1    108.43     426.3036    ;     1162    
    381  384  386   1    108.43     426.3036    ;     1163    
    384  387  388   1    109.44     422.2695    ;     1164    
    384  387  389   1    109.44     422.2695    ;     1165    
    387  390  391   1    109.44     422.2695    ;     1166    
    387  390  392   1    109.44     422.2695    ;     1167    
    390  393  394   1    109.44     422.2695    ;     1168    
    390  393  395   1    109.44     422.2695    ;     1169    
    393  396  397   1    109.44     422.2695    ;     1170    
    393  396  398   1    109.44     422.2695    ;     1171    
    396  399  400   1    109.44     422.2695    ;     1172    
    396  399  401   1    109.44     422.2695    ;     1173    
    399  402  403   1    109.44     422.2695    ;     1174    
    399  402  404   1    109.44     422.2695    ;     1175    
    402  405  406   1    109.44     422.2695    ;     1176    
    402  405  407   1    109.44     422.2695    ;     1177    
    405  408  409   1    109.44     422.2695    ;     1178    
    405  408  410   1    109.44     422.2695    ;     1179    
    408  411  412   1    109.44     422.2695    ;     1180    
    408  411  413   1    109.44     422.2695    ;     1181    
;3
    419  422  423   1    108.43     426.3036    ;     1182    
    419  422  424   1    108.43     426.3036    ;     1183    
    422  425  426   1    109.44     422.2695    ;     1184    
    422  425  427   1    109.44     422.2695    ;     1185    
    425  428  429   1    109.44     422.2695    ;     1186    
    425  428  430   1    109.44     422.2695    ;     1187    
    428  431  432   1    109.44     422.2695    ;     1188    
    428  431  433   1    109.44     422.2695    ;     1189    
    431  434  435   1    109.44     422.2695    ;     1190    
    431  434  436   1    109.44     422.2695    ;     1191    
    434  437  438   1    109.44     422.2695    ;     1192    
    434  437  439   1    109.44     422.2695    ;     1193    
    437  440  441   1    109.44     422.2695    ;     1194    
    437  440  442   1    109.44     422.2695    ;     1195    
    440  443  444   1    109.44     422.2695    ;     1196    
    440  443  445   1    109.44     422.2695    ;     1197    
    443  446  447   1    109.44     422.2695    ;     1198    
    443  446  448   1    109.44     422.2695    ;     1199    
    446  449  450   1    109.44     422.2695    ;     1200    
    446  449  451   1    109.44     422.2695    ;     1201    
;backwards C(n+139)-Cn-Hn
;1
    346  343  344   1    110.88     379.9226    ;     1202    
    346  343  345   1    110.88     379.9226    ;     1203    
    349  346  347   1    110.13     350.4483    ;     1204    
    349  346  348   1    110.13     350.4483    ;     1205    
    352  349  350   1    109.41     406.3455    ;     1206    
    352  349  351   1    109.41     406.3455    ;     1207    
    355  352  353   1    109.41     406.3455    ;     1208    
    355  352  354   1    109.41     406.3455    ;     1209    
    358  355  356   1    109.41     406.3455    ;     1210    
    358  355  357   1    109.41     406.3455    ;     1211    
    361  358  359   1    109.41     406.3455    ;     1212    
    361  358  360   1    109.41     406.3455    ;     1213    
    364  361  362   1    109.41     406.3455    ;     1214    
    364  361  363   1    109.41     406.3455    ;     1215    
    367  364  365   1    109.41     406.3455    ;     1216    
    367  364  366   1    109.41     406.3455    ;     1217    
    370  367  368   1    109.41     406.3455    ;     1218    
    370  367  369   1    109.41     406.3455    ;     1219    
    373  370  371   1    109.41     406.3455    ;     1220    
    373  370  372   1    109.41     406.3455    ;     1221    
    376  373  374   1    109.41     406.3455    ;     1222    
    376  373  375   1    109.41     406.3455    ;     1223    
;2
    384  381  382   1    110.88     379.9226    ;     1224    
    384  381  383   1    110.88     379.9226    ;     1225    
    387  384  385   1    110.13     350.4483    ;     1226    
    387  384  386   1    110.13     350.4483    ;     1227    
    390  387  388   1    109.41     406.3455    ;     1228    
    390  387  389   1    109.41     406.3455    ;     1229    
    393  390  391   1    109.41     406.3455    ;     1230    
    393  390  392   1    109.41     406.3455    ;     1231    
    396  393  394   1    109.41     406.3455    ;     1232    
    396  393  395   1    109.41     406.3455    ;     1233    
    399  396  397   1    109.41     406.3455    ;     1234    
    399  396  398   1    109.41     406.3455    ;     1235    
    402  399  400   1    109.41     406.3455    ;     1236    
    402  399  401   1    109.41     406.3455    ;     1237    
    405  402  403   1    109.41     406.3455    ;     1238    
    405  402  404   1    109.41     406.3455    ;     1239    
    408  405  406   1    109.41     406.3455    ;     1240    
    408  405  407   1    109.41     406.3455    ;     1241    
    411  408  409   1    109.41     406.3455    ;     1242    
    411  408  410   1    109.41     406.3455    ;     1243    
    414  411  412   1    109.41     406.3455    ;     1244    
    414  411  413   1    109.41     406.3455    ;     1245    
;3
    422  419  420   1    110.88     379.9226    ;     1246    
    422  419  421   1    110.88     379.9226    ;     1247    
    425  422  423   1    110.13     350.4483    ;     1248    
    425  422  424   1    110.13     350.4483    ;     1249    
    428  425  426   1    109.41     406.3455    ;     1250    
    428  425  427   1    109.41     406.3455    ;     1251    
    431  428  429   1    109.41     406.3455    ;     1252    
    431  428  430   1    109.41     406.3455    ;     1253    
    434  431  432   1    109.41     406.3455    ;     1254    
    434  431  433   1    109.41     406.3455    ;     1255    
    437  434  435   1    109.41     406.3455    ;     1256    
    437  434  436   1    109.41     406.3455    ;     1257    
    440  437  438   1    109.41     406.3455    ;     1258    
    440  437  439   1    109.41     406.3455    ;     1259    
    443  440  441   1    109.41     406.3455    ;     1260    
    443  440  442   1    109.41     406.3455    ;     1261    
    446  443  444   1    109.41     406.3455    ;     1262    
    446  443  445   1    109.41     406.3455    ;     1263    
    449  446  447   1    109.41     406.3455    ;     1264    
    449  446  448   1    109.41     406.3455    ;     1265    
    452  449  450   1    109.41     406.3455    ;     1266    
    452  449  451   1    109.41     406.3455    ;     1267    
;methyl
    373  376  377   1    111.21     350.0535    ;     1268    
    373  376  378   1    111.21     350.0535    ;     1269    
    373  376  379   1    111.53     350.0535    ;     1270    
    411  414  415   1    111.21     350.0535    ;     1271    
    411  414  416   1    111.21     350.0535    ;     1272    
    411  414  417   1    111.53     350.0535    ;     1273    
    449  452  453   1    111.21     350.0535    ;     1274    
    449  452  454   1    111.21     350.0535    ;     1275    
    449  452  455   1    111.53     350.0535    ;     1276    
;forward
    343  346  347   1    108.43     426.3036    ;     1277    
    343  346  348   1    108.43     426.3036    ;     1278    
    346  349  350   1    110.88     379.9226    ;     1279    
    346  349  351   1    110.88     379.9226    ;     1280    
    349  352  353   1    110.13     350.4483    ;     1281    
    349  352  354   1    110.14     350.4483    ;     1282    
    352  355  356   1    110.13     350.4483    ;     1283    
    352  355  357   1    110.14     350.4483    ;     1284    
    355  358  359   1    110.13     350.4483    ;     1285    
    355  358  360   1    110.14     350.4483    ;     1286    
    358  361  362   1    110.13     350.4483    ;     1287    
    358  361  363   1    110.14     350.4483    ;     1288    
    361  364  365   1    110.13     350.4483    ;     1289    
    361  364  366   1    110.14     350.4483    ;     1290    
    364  367  368   1    110.13     350.4483    ;     1291    
    364  367  369   1    110.14     350.4483    ;     1292    
    367  370  371   1    110.13     350.4483    ;     1293    
    367  370  372   1    110.14     350.4483    ;     1294    
    370  373  374   1    110.13     350.4483    ;     1295    
    370  373  375   1    110.14     350.4483    ;     1296    
    373  376  377   1    111.21     350.0535    ;     1297    
    373  376  378   1    111.21     350.0535    ;     1298    
    373  376  379   1    111.53     350.0535    ;     1299    
    381  384  385   1    108.43     426.3036    ;     1300    
    381  384  386   1    108.43     426.3036    ;     1301    
    384  387  388   1    110.88     379.9226    ;     1302    
    384  387  389   1    110.88     379.9226    ;     1303    
    387  390  391   1    110.13     350.4483    ;     1304    
    387  390  392   1    110.14     350.4483    ;     1305    
    390  393  394   1    110.13     350.4483    ;     1306    
    390  393  395   1    110.14     350.4483    ;     1307    
    393  396  397   1    110.13     350.4483    ;     1308    
    393  396  398   1    110.14     350.4483    ;     1309    
    396  399  400   1    110.13     350.4483    ;     1310    
    396  399  401   1    110.14     350.4483    ;     1311    
    399  402  403   1    110.13     350.4483    ;     1312    
    399  402  404   1    110.14     350.4483    ;     1313    
    402  405  406   1    110.13     350.4483    ;     1314    
    402  405  407   1    110.14     350.4483    ;     1315    
    405  408  409   1    110.13     350.4483    ;     1316    
    405  408  410   1    110.14     350.4483    ;     1317    
    408  411  412   1    110.13     350.4483    ;     1318    
    408  411  413   1    110.14     350.4483    ;     1319    
    411  414  415   1    111.21     350.0535    ;     1320    
    411  414  416   1    111.21     350.0535    ;     1321    
    411  414  417   1    111.53     350.0535    ;     1322    
    419  422  423   1    108.43     426.3036    ;     1323    
    419  422  424   1    108.43     426.3036    ;     1324    
    422  425  426   1    110.88     379.9226    ;     1325    
    422  425  427   1    110.88     379.9226    ;     1326    
    425  428  429   1    110.13     350.4483    ;     1327    
    425  428  430   1    110.14     350.4483    ;     1328    
    428  431  432   1    110.13     350.4483    ;     1329    
    428  431  433   1    110.14     350.4483    ;     1330    
    431  434  435   1    110.13     350.4483    ;     1331    
    431  434  436   1    110.14     350.4483    ;     1332    
    434  437  438   1    110.13     350.4483    ;     1333    
    434  437  439   1    110.14     350.4483    ;     1334    
    437  440  441   1    110.13     350.4483    ;     1335    
    437  440  442   1    110.14     350.4483    ;     1336    
    440  443  444   1    110.13     350.4483    ;     1337    
    440  443  445   1    110.14     350.4483    ;     1338    
    443  446  447   1    110.13     350.4483    ;     1339    
    443  446  448   1    110.14     350.4483    ;     1340    
    446  449  450   1    110.13     350.4483    ;     1341    
    446  449  451   1    110.14     350.4483    ;     1342    
    449  452  453   1    111.21     350.0535    ;     1343    
    449  452  454   1    111.21     350.0535    ;     1344    
    449  452  455   1    111.53     350.0535    ;     1345    
;backwards
    346  343  344   1    110.88     379.9226    ;     1346    
    346  343  345   1    110.88     379.9226    ;     1347    
    349  346  347   1    110.13     350.4483    ;     1348    
    349  346  348   1    110.14     350.4483    ;     1349    
    352  349  350   1    110.13     350.4483    ;     1350    
    352  349  351   1    110.14     350.4483    ;     1351    
    355  352  353   1    110.13     350.4483    ;     1352    
    355  352  354   1    110.14     350.4483    ;     1353    
    358  355  356   1    110.13     350.4483    ;     1354    
    358  355  357   1    110.14     350.4483    ;     1355    
    361  358  359   1    110.13     350.4483    ;     1356    
    361  358  360   1    110.14     350.4483    ;     1357    
    364  361  362   1    110.13     350.4483    ;     1358    
    364  361  363   1    110.14     350.4483    ;     1359    
    367  364  365   1    110.13     350.4483    ;     1360    
    367  364  366   1    110.14     350.4483    ;     1361    
    370  367  368   1    110.13     350.4483    ;     1362    
    370  367  369   1    110.14     350.4483    ;     1363    
    373  370  371   1    110.13     350.4483    ;     1364    
    373  370  372   1    110.14     350.4483    ;     1365    
    376  373  374   1    110.13     350.4483    ;     1366    
    376  373  375   1    110.14     350.4483    ;     1367    
    384  381  382   1    110.88     379.9226    ;     1368    
    384  381  383   1    110.88     379.9226    ;     1369    
    387  384  385   1    110.13     350.4483    ;     1370    
    387  384  386   1    110.14     350.4483    ;     1371    
    390  387  388   1    110.13     350.4483    ;     1372    
    390  387  389   1    110.14     350.4483    ;     1373    
    393  390  391   1    110.13     350.4483    ;     1374    
    393  390  392   1    110.14     350.4483    ;     1375    
    396  393  394   1    110.13     350.4483    ;     1376    
    396  393  395   1    110.14     350.4483    ;     1377    
    399  396  397   1    110.13     350.4483    ;     1378    
    399  396  398   1    110.14     350.4483    ;     1379    
    402  399  400   1    110.13     350.4483    ;     1380    
    402  399  401   1    110.14     350.4483    ;     1381    
    405  402  403   1    110.13     350.4483    ;     1382    
    405  402  404   1    110.14     350.4483    ;     1383    
    408  405  406   1    110.13     350.4483    ;     1384    
    408  405  407   1    110.14     350.4483    ;     1385    
    411  408  409   1    110.13     350.4483    ;     1386    
    411  408  410   1    110.14     350.4483    ;     1387    
    414  411  412   1    110.13     350.4483    ;     1388    
    414  411  413   1    110.14     350.4483    ;     1389    
    422  419  420   1    110.88     379.9226    ;     1390    
    422  419  421   1    110.88     379.9226    ;     1391    
    425  422  423   1    110.13     350.4483    ;     1392    
    425  422  424   1    110.14     350.4483    ;     1393    
    428  425  426   1    110.13     350.4483    ;     1394    
    428  425  427   1    110.14     350.4483    ;     1395    
    431  428  429   1    110.13     350.4483    ;     1396    
    431  428  430   1    110.14     350.4483    ;     1397    
    434  431  432   1    110.13     350.4483    ;     1398    
    434  431  433   1    110.14     350.4483    ;     1399    
    437  434  435   1    110.13     350.4483    ;     1400    
    437  434  436   1    110.14     350.4483    ;     1401    
    440  437  438   1    110.13     350.4483    ;     1402    
    440  437  439   1    110.14     350.4483    ;     1403    
    443  440  441   1    110.13     350.4483    ;     1404    
    443  440  442   1    110.14     350.4483    ;     1405    
    446  443  444   1    110.13     350.4483    ;     1406    
    446  443  445   1    110.14     350.4483    ;     1407    
    449  446  447   1    110.13     350.4483    ;     1408    
    449  446  448   1    110.14     350.4483    ;     1409    
    452  449  450   1    110.13     350.4483    ;     1410    
    452  449  451   1    110.14     350.4483    ;     1411    
; C12H25 HCH
    344  343  345   1    108.28     305.9912    ;     1412    
    347  346  348   1    106.49     351.5190    ;     1413    
    350  349  351   1    105.92     346.3000    ;     1414    
    353  352  354   1    105.92     346.3000    ;     1415    
    356  355  357   1    105.92     346.3000    ;     1416    
    359  358  360   1    105.92     346.3000    ;     1417    
    362  361  363   1    105.92     346.3000    ;     1418    
    365  364  366   1    105.92     346.3000    ;     1419    
    368  367  369   1    105.92     346.3000    ;     1420    
    371  370  372   1    105.92     346.3000    ;     1421    
    374  373  375   1    105.92     346.3000    ;     1422    
    377  376  378   1    107.36     310.8582    ;     1423    
    377  376  379   1    107.67     310.8582    ;     1424    
    378  376  379   1    107.67     310.8582    ;     1425    
    382  381  383   1    108.28     305.9912    ;     1426    
    385  384  386   1    106.49     351.5190    ;     1427    
    388  387  389   1    105.92     346.3000    ;     1428    
    391  390  392   1    105.92     346.3000    ;     1429    
    394  393  395   1    105.92     346.3000    ;     1430    
    397  396  398   1    105.92     346.3000    ;     1431    
    400  399  401   1    105.92     346.3000    ;     1432    
    403  402  404   1    105.92     346.3000    ;     1433    
    406  405  407   1    105.92     346.3000    ;     1434    
    409  408  410   1    105.92     346.3000    ;     1435    
    412  411  413   1    105.92     346.3000    ;     1436    
    415  414  416   1    107.36     310.8582    ;     1437    
    415  414  417   1    107.67     310.8582    ;     1438    
    416  414  417   1    107.67     310.8582    ;     1439    
    420  419  421   1    108.28     305.9912    ;     1440    
    423  422  424   1    106.49     351.5190    ;     1441    
    426  425  427   1    105.92     346.3000    ;     1442    
    429  428  430   1    105.92     346.3000    ;     1443    
    432  431  433   1    105.92     346.3000    ;     1444    
    435  434  436   1    105.92     346.3000    ;     1445    
    438  437  439   1    105.92     346.3000    ;     1446    
    441  440  442   1    105.92     346.3000    ;     1447    
    444  443  445   1    105.92     346.3000    ;     1448    
    447  446  448   1    105.92     346.3000    ;     1449    
    450  449  451   1    105.92     346.3000    ;     1450    
    453  452  454   1    107.36     310.8582    ;     1451    
    453  452  455   1    107.67     310.8582    ;     1452    
    454  452  455   1    107.67     310.8582    ;     1453    
; C12H25 CCC
    343  346  349   1    112.99     575.2772    ;     1454    
    346  349  352   1    112.98     672.9431    ;     1455    
    349  352  355   1    112.98     672.9431    ;     1456    
    352  355  358   1    112.98     672.9431    ;     1457    
    355  358  361   1    112.98     672.9431    ;     1458    
    358  361  364   1    112.98     672.9431    ;     1459    
    361  364  367   1    112.98     672.9431    ;     1460    
    364  367  370   1    112.98     672.9431    ;     1461    
    367  370  373   1    112.98     672.9431    ;     1462    
    370  373  376   1    112.98     672.9431    ;     1463    
    381  384  387   1    112.99     575.2772    ;     1464    
    384  387  390   1    112.98     672.9431    ;     1465    
    387  390  393   1    112.98     672.9431    ;     1466    
    390  393  396   1    112.98     672.9431    ;     1467    
    393  396  399   1    112.98     672.9431    ;     1468    
    396  399  402   1    112.98     672.9431    ;     1469    
    399  402  405   1    112.98     672.9431    ;     1470    
    402  405  408   1    112.98     672.9431    ;     1471    
    405  408  411   1    112.98     672.9431    ;     1472    
    408  411  414   1    112.98     672.9431    ;     1473    
    419  422  425   1    112.99     575.2772    ;     1474    
    422  425  428   1    112.98     672.9431    ;     1475    
    425  428  431   1    112.98     672.9431    ;     1476    
    428  431  434   1    112.98     672.9431    ;     1477    
    431  434  437   1    112.98     672.9431    ;     1478    
    434  437  440   1    112.98     672.9431    ;     1479    
    437  440  443   1    112.98     672.9431    ;     1480    
    440  443  446   1    112.98     672.9431    ;     1481    
    443  446  449   1    112.98     672.9431    ;     1482    
    446  449  452   1    112.98     672.9431    ;     1483    
 
; Torsions
[ dihedrals ]
;RIGID
; with F
      2   1   3   4   2    -97.0     65.631     ;     1484   
      2   1  15  16   2    -97.0     65.631     ;     1485   
      2   1  27  28   2    -97.0     65.631     ;     1486   
      2   1   3   7   2     96.9     65.631     ;     1487   
      2   1  15  19   2     96.9     65.631     ;     1488   
      2   1  27  31   2     96.9     65.631     ;     1489   
; star-like
;CORE
      3   1   4   7   2      7.8     69.815     ;     1490        *
     15   1  16  19   2      7.8     69.815     ;     1491        *
     27   1  28  31   2      7.8     69.815     ;     1492        *
      4   3   5  38   2     -6.9     69.815     ;     1493        *
      7   3   6  14   2      6.9     69.815     ;     1494        *
     19  15  18  26   2      6.9     69.815     ;     1495        *
     31  27  30  38   2      6.9     69.815     ;     1496        *
     16  14  15  17   2     -9.1     69.815     ;     1497        *
     28  26  27  29   2     -9.1     69.815     ;     1498        *
      5   4   6   8   2     -2.2     69.815     ;     1499        *
     17  16  18  20   2     -2.2     69.815     ;     1500        *
     29  28  30  32   2     -2.2     69.815     ;     1501        *
      6   5   7  11   2     -2.3     69.815     ;     1502        *
     18  17  19  23   2     -2.3     69.815     ;     1503        *
     30  29  31  35   2     -2.3     69.815     ;     1504        *
     12   5   9   8   2      0.0     69.815     ;     1505        *
     24  17  21  20   2      0.0     69.815     ;     1506        *
     36  29  33  32   2      0.0     69.815     ;     1507        *
      9   8  10  42   2      0.0     69.815     ;     1508        *
     21  20  22 180   2      0.0     69.815     ;     1509        *
     33  32  34 318   2      0.0     69.815     ;     1510        *
     10   9  11  39   2      0.0     69.815     ;     1511        *
     22  21  23  40   2      0.0     69.815     ;     1512        *
     34  33  35  41   2      0.0     69.815     ;     1513        *
     13   6  10  11   2      0.0     69.815     ;     1514        *
     25  18  22  23   2      0.0     69.815     ;     1515        *
     37  30  34  35   2      0.0     69.815     ;     1516        *
;LATERAL 1
     44  43  45  49   2     -0.0     68.080     ;     1517        *
     50  44  46  45   2     -0.1     68.080     ;     1518        *
     53  44  48  49   2     -0.0     68.080     ;     1519        *
     51  45  47  46   2     -0.3     68.080     ;     1520        *
     54  46  48  47   2      0.3     68.080     ;     1521        *
     52  47  49  48   2      0.0     68.080     ;     1522        *
     54  47  55  56   2      4.1     68.080     ;     1523        *
     56  54  57  58   2     -0.5     68.080     ;     1524        *
     58  56  59  63   2      1.0     68.080     ;     1525        *
     64  58  60  59   2      0.1     68.080     ;     1526        *
     65  58  62  63   2     -1.8     68.080     ;     1527        *
     66  59  61  60   2      0.1     68.080     ;     1528        *
    104  60  62  61   2      0.4     68.080     ;     1529        *
    142  61  63  62   2      0.3     68.080     ;     1530        *
;LATERAL 2
    182 181 183 187   2     -0.0     68.080     ;     1531        *
    188 182 184 183   2     -0.1     68.080     ;     1532        *
    191 182 186 187   2     -0.0     68.080     ;     1533        *
    189 183 185 184   2     -0.3     68.080     ;     1534        *
    192 184 186 185   2      0.3     68.080     ;     1535        *
    190 185 187 186   2      0.0     68.080     ;     1536        *
    192 185 193 194   2      4.1     68.080     ;     1537        *
    194 192 195 196   2     -0.5     68.080     ;     1538        *
    196 194 197 201   2      1.0     68.080     ;     1539        *
    202 196 198 197   2      0.1     68.080     ;     1540        *
    203 196 200 201   2     -1.8     68.080     ;     1541        *
    204 197 199 198   2      0.1     68.080     ;     1542        *
    242 198 200 199   2      0.4     68.080     ;     1543        *
    280 199 201 200   2      0.3     68.080     ;     1544        *
;LATERAL 3
    320 319 321 325   2     -0.0     68.080     ;     1545        *
    326 320 322 321   2     -0.1     68.080     ;     1546        *
    329 320 324 325   2     -0.0     68.080     ;     1547        *
    327 321 323 322   2     -0.3     68.080     ;     1548        *
    330 322 324 323   2      0.3     68.080     ;     1549        *
    328 323 325 324   2      0.0     68.080     ;     1550        *
    330 323 331 332   2      4.1     68.080     ;     1551        *
    332 330 333 334   2     -0.5     68.080     ;     1552        *
    334 332 335 339   2      1.0     68.080     ;     1553        *
    340 334 336 335   2      0.1     68.080     ;     1554        *
    341 334 338 339   2     -1.8     68.080     ;     1555        *
    342 335 337 336   2      0.1     68.080     ;     1556        *
    380 336 338 337   2      0.4     68.080     ;     1557        *
    418 337 339 338   2      0.3     68.080     ;     1558        *
; CORE
; with B
      1   3   4  38   2    -12.6     69.815     ;     1559    
      1  15  16  14   2    -12.6     69.815     ;     1560    
      1  27  28  26   2    -12.6     69.815     ;     1561    
      1   3   7  14   2     12.6     69.815     ;     1562    
      1  15  19  26   2     12.6     69.815     ;     1563    
      1  27  31  38   2     12.6     69.815     ;     1564    
     27   1   3   4   2     28.2     69.815     ;     1565    
     15   1   3   7   2    -28.2     69.815     ;     1566    
      3   1  15  16   2     28.2     69.815     ;     1567    
      3   1  27  31   2    -28.2     69.815     ;     1568    
     27   1  15  19   2    -28.2     69.815     ;     1569    
     15   1  27  28   2     28.2     69.815     ;     1570    
;pyrrole NCCC, CNCC and CCCC
      3   4   5   6   2      6.8     69.815     ;     1571    
     15  16  17  18   2      6.8     69.815     ;     1572    
     27  28  29  30   2      6.8     69.815     ;     1573    
      5   6   7   3   2     -6.8     69.815     ;     1574    
     17  18  19  15   2     -6.8     69.815     ;     1575    
     29  30  31  27   2     -6.8     69.815     ;     1576    
      7   3   4   5   2    -11.9     69.815     ;     1577    
     19  15  16  17   2    -11.9     69.815     ;     1578    
     31  27  28  29   2    -11.9     69.815     ;     1579    
      4   3   7   6   2     11.9     69.815     ;     1580    
     16  15  19  18   2     11.9     69.815     ;     1581    
     28  27  31  30   2     11.9     69.815     ;     1582    
      4   5   6   7   2      0.0     69.815     ;     1583    
     16  17  18  19   2      0.0     69.815     ;     1584    
     28  29  30  31   2      0.0     69.815     ;     1585    
; bridge CNCN NCCN and CNCC
      3   4  38  31   2     -8.1     69.815     ;     1586    
      3   7  14  16   2      8.1     69.815     ;     1587    
      7  14  16  15   2     -8.1     69.815     ;     1588    
     15  19  26  28   2      8.1     69.815     ;     1589    
     27  31  38   4   2      8.1     69.815     ;     1590    
     19  26  28  27   2     -8.1     69.815     ;     1591    
; inter-ring pyrrole-indole
     38   4   5   8   2     16.7     69.815     ;     1592    
     14  16  17  20   2     16.7     69.815     ;     1593    
     26  28  29  32   2     16.7     69.815     ;     1594    
      6   5   8   9   2     -1.4     69.815     ;     1595    
     18  17  20  21   2     -1.4     69.815     ;     1596    
     30  29  32  33   2     -1.4     69.815     ;     1597    
      8   5   6  11   2      0.0     69.815     ;     1598    
     20  17  18  23   2      0.0     69.815     ;     1599    
     32  29  30  35   2      0.0     69.815     ;     1600    
      5   6  11  10   2      1.4     69.815     ;     1601    
     17  18  23  22   2      1.4     69.815     ;     1602    
     29  30  35  34   2      1.4     69.815     ;     1603    
     11   6   7  14   2    -16.7     69.815     ;     1604    
     23  18  19  26   2    -16.7     69.815     ;     1605    
     35  30  31  38   2    -16.7     69.815     ;     1606    
      5   8   9  10   2      1.4     69.815     ;     1607    
     17  20  21  22   2      1.4     69.815     ;     1608    
     29  32  33  34   2      1.4     69.815     ;     1609    
      8   9  10  11   2      0.0     69.815     ;     1610    
     20  21  22  23   2      0.0     69.815     ;     1611    
     32  33  34  35   2      0.0     69.815     ;     1612    
      9  10  11   6   2     -1.4     69.815     ;     1613    
     21  22  23  18   2     -1.4     69.815     ;     1614    
     33  34  35  30   2     -1.4     69.815     ;     1615    
      4   5   8  12   2      4.2     69.815     ;     1616    
     16  17  20  24   2      4.2     69.815     ;     1617    
     28  29  32  36   2      4.2     69.815     ;     1618    
     12   8   9  42   2      0.9     69.815     ;     1619    
     24  20  21 180   2      0.9     69.815     ;     1620    
     36  32  33 318   2      0.9     69.815     ;     1621    
      7   6  11  13   2     -4.2     69.815     ;     1622    
     19  18  23  25   2     -4.2     69.815     ;     1623    
     31  30  35  37   2     -4.2     69.815     ;     1624    
     39  10  11  13   2     -0.9     69.815     ;     1625    
     40  22  23  25   2     -0.9     69.815     ;     1626    
     41  34  35  37   2     -0.9     69.815     ;     1627    
; LATERAL 1
; with ethynyl
     42   9   8  12   2     -0.0    102.202     ;     1628    
     42   9  10  39   2     -0.0    102.202     ;     1629    
      9  10  43  42   2     -0.0    126.779     ;     1630    
     43  42  45  44   2      0.0    126.779     ;     1631    
     43  44  45  50   2      0.1    116.841     ;     1632    
     43  44  49  53   2     -0.0    116.841     ;     1633    
; aryl and amide
     44  45  46  47   2      0.1     68.080     ;     1634    
     49  44  45  46   2     -0.0     68.080     ;     1635    
     45  44  49  48   2     -0.1     68.080     ;     1636    
     45  46  47  48   2     -0.1     68.080     ;     1637    
     46  47  48  49   2     -0.0     68.080     ;     1638    
     47  48  49  44   2      0.1     68.080     ;     1639    
     50  45  46  51   2      0.5     37.876     ;     1640    
     52  48  49  53   2      0.1     37.876     ;     1641    
     51  46  47  54   2     -1.2    121.980     ;     1642    
     54  47  48  52   2      0.5    121.980     ;     1643    
; TAP
     56  58  59  64   2      0.1     48.005     ;     1644    
     56  58  63  65   2      2.5     48.005     ;     1645    
     58  59  60  61   2      0.8     68.080     ;     1646    
     63  58  59  60   2     -1.4     68.080     ;     1647    
     59  58  63  62   2      0.9     68.080     ;     1648    
     59  60  61  62   2      0.3     68.080     ;     1649    
     60  61  62  63   2     -0.8     68.080     ;     1650    
     61  62  63  58   2      0.2     68.080     ;     1651    
; ring CCCH and CCCO
; ring OCCH and OCCO
     66  60  61 104   2     -0.2     72.917     ;     1652    
    104  61  62 142   2     -0.6     72.917     ;     1653    
     64  59  60  66   2      0.8     78.133     ;     1654    
    142  62  63  65   2     -2.6     78.133     ;     1655    
; FLEXIBLE
; delta1 ethynyl rotation
      8  42  43  45   1      0.00    11.414  0  ;     1656    
      8  42  43  45   1      0.00    -2.554  2  ;     1657    
      8  42  43  45   1      0.00    -0.011  4  ;     1658    
; delta2 N-C(aryl) amide rotation
     46  47  54  56   1      0.00    11.414  0  ;     1659    
     46  47  54  56   1      8.30   -13.332  2  ;     1660    
; delta3 C-N amide
     47  54  56  58   1      0.00    11.414  0  ;     1661    
     47  54  56  58   1      2.76     9.607  1  ;     1662    
     47  54  56  58   1    -10.30   -25.353  2  ;     1663    
     47  54  56  58   1      3.90     3.120  3  ;     1664    
     47  54  56  58   1    -16.40     2.882  4  ;     1665    
; delta4 C-C(TAP) amide rotation
     54  56  58  59   1      0.00    11.414  0  ;     1666    
     54  56  58  59   1      0.00    -0.609  1  ;     1667    
     54  56  58  59   1      0.00   -10.671  2  ;     1668    
     54  56  58  59   1      0.00     2.854  4  ;     1669    
     54  56  58  59   1      0.00     0.550  6  ;     1670    
     54  56  58  59   1      0.00     0.334  8  ;     1671    
     54  56  58  59   1      0.00     0.216 10  ;     1672    
; delta1 TAP aryl-O-alkyl C-O-CC
     59  60  66  67   1      0.00     1.415  0
     59  60  66  67   1    -64.50    -4.030  1  ;     1673    
     59  60  66  67   1     11.60    -2.480  2  ;     1674    
     59  60  66  67   1     16.80    -2.581  3  ;     1675    
     59  60  66  67   1    -24.10    -0.813  4  ;     1676    
; delta2 aryl-O-alkyl C-O-CC
     60  61 104 105   1      0.00     1.415  0
     60  61 104 105   1     -1.80     6.497  2  ;     1677    
     60  61 104 105   1     -3.00     0.017  4  ;     1678    
; delta3 aryl-O-alkyl C-O-CC
     63  62 142 143   1      0.00     1.415  0
     63  62 142 143   1     63.20    -4.053  1  ;     1679    
     63  62 142 143   1    -11.10    -1.230  2  ;     1680    
     63  62 142 143   1    -16.30    -2.663  3  ;     1681    
     63  62 142 143   1    -66.80     0.357  4  ;     1682    
; delta3' aryl-O-alkyl C-O-CC
     61  62 142 143   1      0.00     1.415  0
     61  62 142 143   1      0.00    -0.072  1  ;     1683    
     61  62 142 143   1      0.00    -1.230  2  ;     1684    
     61  62 142 143   1      0.00    -0.103  3  ;     1685    
     61  62 142 143   1      0.00    -0.864  4  ;     1686    
; delta4 aryl-O-alkyl C-O-CC
     60  66  67  70   1      0.00     1.415  0  ;     1687    
     60  66  67  70   1      0.00     5.703  1  ;     1688    
     60  66  67  70   1      0.00     2.351  2  ;     1689    
     60  66  67  70   1      0.00     2.860  3  ;     1690    
     61 104 105 108   1      0.00     1.415  0  ;     1691    
     61 104 105 108   1      0.00     5.703  1  ;     1692    
     61 104 105 108   1      0.00     2.351  2  ;     1693    
     61 104 105 108   1      0.00     2.860  3  ;     1694    
     62 142 143 146   1      0.00     1.415  0  ;     1695    
     62 142 143 146   1      0.00     5.703  1  ;     1696    
     62 142 143 146   1      0.00     2.351  2  ;     1697    
     62 142 143 146   1      0.00     2.860  3  ;     1698    
; delta5 OCCC
     66  67  70  73   1      0.00     1.415  0  ;     1699    
     66  67  70  73   1      0.00     1.134  1  ;     1700    
     66  67  70  73   1      0.00     2.668  2  ;     1701    
     66  67  70  73   1      0.00     7.855  3  ;     1702    
    104 105 108 111   1      0.00     1.415  0  ;     1703    
    104 105 108 111   1      0.00     1.134  1  ;     1704    
    104 105 108 111   1      0.00     2.668  2  ;     1705    
    104 105 108 111   1      0.00     7.855  3  ;     1706    
    142 143 146 149   1      0.00     1.415  0  ;     1707    
    142 143 146 149   1      0.00     1.134  1  ;     1708    
    142 143 146 149   1      0.00     2.668  2  ;     1709    
    142 143 146 149   1      0.00     7.855  3  ;     1710    
; delta6 CCCC
     67  70  73  76   1      0.00     1.415  0  ;     1711    
     67  70  73  76   1      0.00     4.641  1  ;     1712    
     67  70  73  76   1      0.00     2.032  2  ;     1713    
     67  70  73  76   1      0.00     6.779  3  ;     1714    
     67  70  73  76   1      0.00     0.225  4  ;     1715    
     70  73  76  79   1      0.00     1.415  0  ;     1716    
     70  73  76  79   1      0.00     4.641  1  ;     1717    
     70  73  76  79   1      0.00     2.032  2  ;     1718    
     70  73  76  79   1      0.00     6.779  3  ;     1719    
     70  73  76  79   1      0.00     0.225  4  ;     1720    
     73  76  79  82   1      0.00     1.415  0  ;     1721    
     73  76  79  82   1      0.00     4.641  1  ;     1722    
     73  76  79  82   1      0.00     2.032  2  ;     1723    
     73  76  79  82   1      0.00     6.779  3  ;     1724    
     73  76  79  82   1      0.00     0.225  4  ;     1725    
     76  79  82  85   1      0.00     1.415  0  ;     1726    
     76  79  82  85   1      0.00     4.641  1  ;     1727    
     76  79  82  85   1      0.00     2.032  2  ;     1728    
     76  79  82  85   1      0.00     6.779  3  ;     1729    
     76  79  82  85   1      0.00     0.225  4  ;     1730    
     79  82  85  88   1      0.00     1.415  0  ;     1731    
     79  82  85  88   1      0.00     4.641  1  ;     1732    
     79  82  85  88   1      0.00     2.032  2  ;     1733    
     79  82  85  88   1      0.00     6.779  3  ;     1734    
     79  82  85  88   1      0.00     0.225  4  ;     1735    
     82  85  88  91   1      0.00     1.415  0  ;     1736    
     82  85  88  91   1      0.00     4.641  1  ;     1737    
     82  85  88  91   1      0.00     2.032  2  ;     1738    
     82  85  88  91   1      0.00     6.779  3  ;     1739    
     82  85  88  91   1      0.00     0.225  4  ;     1740    
     85  88  91  94   1      0.00     1.415  0  ;     1741    
     85  88  91  94   1      0.00     4.641  1  ;     1742    
     85  88  91  94   1      0.00     2.032  2  ;     1743    
     85  88  91  94   1      0.00     6.779  3  ;     1744    
     85  88  91  94   1      0.00     0.225  4  ;     1745    
     88  91  94  97   1      0.00     1.415  0  ;     1746    
     88  91  94  97   1      0.00     4.641  1  ;     1747    
     88  91  94  97   1      0.00     2.032  2  ;     1748    
     88  91  94  97   1      0.00     6.779  3  ;     1749    
     88  91  94  97   1      0.00     0.225  4  ;     1750    
     91  94  97 100   1      0.00     1.415  0  ;     1751    
     91  94  97 100   1      0.00     4.641  1  ;     1752    
     91  94  97 100   1      0.00     2.032  2  ;     1753    
     91  94  97 100   1      0.00     6.779  3  ;     1754    
     91  94  97 100   1      0.00     0.225  4  ;     1755    
    105 108 111 114   1      0.00     1.415  0  ;     1756    
    105 108 111 114   1      0.00     4.641  1  ;     1757    
    105 108 111 114   1      0.00     2.032  2  ;     1758    
    105 108 111 114   1      0.00     6.779  3  ;     1759    
    105 108 111 114   1      0.00     0.225  4  ;     1760    
    108 111 114 117   1      0.00     1.415  0  ;     1761    
    108 111 114 117   1      0.00     4.641  1  ;     1762    
    108 111 114 117   1      0.00     2.032  2  ;     1763    
    108 111 114 117   1      0.00     6.779  3  ;     1764    
    108 111 114 117   1      0.00     0.225  4  ;     1765    
    111 114 117 120   1      0.00     1.415  0  ;     1766    
    111 114 117 120   1      0.00     4.641  1  ;     1767    
    111 114 117 120   1      0.00     2.032  2  ;     1768    
    111 114 117 120   1      0.00     6.779  3  ;     1769    
    111 114 117 120   1      0.00     0.225  4  ;     1770    
    114 117 120 123   1      0.00     1.415  0  ;     1771    
    114 117 120 123   1      0.00     4.641  1  ;     1772    
    114 117 120 123   1      0.00     2.032  2  ;     1773    
    114 117 120 123   1      0.00     6.779  3  ;     1774    
    114 117 120 123   1      0.00     0.225  4  ;     1775    
    117 120 123 126   1      0.00     1.415  0  ;     1776    
    117 120 123 126   1      0.00     4.641  1  ;     1777    
    117 120 123 126   1      0.00     2.032  2  ;     1778    
    117 120 123 126   1      0.00     6.779  3  ;     1779    
    117 120 123 126   1      0.00     0.225  4  ;     1780    
    120 123 126 129   1      0.00     1.415  0  ;     1781    
    120 123 126 129   1      0.00     4.641  1  ;     1782    
    120 123 126 129   1      0.00     2.032  2  ;     1783    
    120 123 126 129   1      0.00     6.779  3  ;     1784    
    120 123 126 129   1      0.00     0.225  4  ;     1785    
    123 126 129 132   1      0.00     1.415  0  ;     1786    
    123 126 129 132   1      0.00     4.641  1  ;     1787    
    123 126 129 132   1      0.00     2.032  2  ;     1788    
    123 126 129 132   1      0.00     6.779  3  ;     1789    
    123 126 129 132   1      0.00     0.225  4  ;     1790    
    126 129 132 135   1      0.00     1.415  0  ;     1791    
    126 129 132 135   1      0.00     4.641  1  ;     1792    
    126 129 132 135   1      0.00     2.032  2  ;     1793    
    126 129 132 135   1      0.00     6.779  3  ;     1794    
    126 129 132 135   1      0.00     0.225  4  ;     1795    
    129 132 135 138   1      0.00     1.415  0  ;     1796    
    129 132 135 138   1      0.00     4.641  1  ;     1797    
    129 132 135 138   1      0.00     2.032  2  ;     1798    
    129 132 135 138   1      0.00     6.779  3  ;     1799    
    129 132 135 138   1      0.00     0.225  4  ;     1800    
    143 146 149 152   1      0.00     1.415  0  ;     1801    
    143 146 149 152   1      0.00     4.641  1  ;     1802    
    143 146 149 152   1      0.00     2.032  2  ;     1803    
    143 146 149 152   1      0.00     6.779  3  ;     1804    
    143 146 149 152   1      0.00     0.225  4  ;     1805    
    146 149 152 155   1      0.00     1.415  0  ;     1806    
    146 149 152 155   1      0.00     4.641  1  ;     1807    
    146 149 152 155   1      0.00     2.032  2  ;     1808    
    146 149 152 155   1      0.00     6.779  3  ;     1809    
    146 149 152 155   1      0.00     0.225  4  ;     1810    
    149 152 155 158   1      0.00     1.415  0  ;     1811    
    149 152 155 158   1      0.00     4.641  1  ;     1812    
    149 152 155 158   1      0.00     2.032  2  ;     1813    
    149 152 155 158   1      0.00     6.779  3  ;     1814    
    149 152 155 158   1      0.00     0.225  4  ;     1815    
    152 155 158 161   1      0.00     1.415  0  ;     1816    
    152 155 158 161   1      0.00     4.641  1  ;     1817    
    152 155 158 161   1      0.00     2.032  2  ;     1818    
    152 155 158 161   1      0.00     6.779  3  ;     1819    
    152 155 158 161   1      0.00     0.225  4  ;     1820    
    155 158 161 164   1      0.00     1.415  0  ;     1821    
    155 158 161 164   1      0.00     4.641  1  ;     1822    
    155 158 161 164   1      0.00     2.032  2  ;     1823    
    155 158 161 164   1      0.00     6.779  3  ;     1824    
    155 158 161 164   1      0.00     0.225  4  ;     1825    
    158 161 164 167   1      0.00     1.415  0  ;     1826    
    158 161 164 167   1      0.00     4.641  1  ;     1827    
    158 161 164 167   1      0.00     2.032  2  ;     1828    
    158 161 164 167   1      0.00     6.779  3  ;     1829    
    158 161 164 167   1      0.00     0.225  4  ;     1830    
    161 164 167 170   1      0.00     1.415  0  ;     1831    
    161 164 167 170   1      0.00     4.641  1  ;     1832    
    161 164 167 170   1      0.00     2.032  2  ;     1833    
    161 164 167 170   1      0.00     6.779  3  ;     1834    
    161 164 167 170   1      0.00     0.225  4  ;     1835    
    164 167 170 173   1      0.00     1.415  0  ;     1836    
    164 167 170 173   1      0.00     4.641  1  ;     1837    
    164 167 170 173   1      0.00     2.032  2  ;     1838    
    164 167 170 173   1      0.00     6.779  3  ;     1839    
    164 167 170 173   1      0.00     0.225  4  ;     1840    
    167 170 173 176   1      0.00     1.415  0  ;     1841    
    167 170 173 176   1      0.00     4.641  1  ;     1842    
    167 170 173 176   1      0.00     2.032  2  ;     1843    
    167 170 173 176   1      0.00     6.779  3  ;     1844    
    167 170 173 176   1      0.00     0.225  4  ;     1845    
; methyl rotation
     94  97 100 101   1      0.00     5.000  3  ;     1846    
     94  97 100 102   1      0.00     5.000  3  ;     1847    
     94  97 100 103   1      0.00     5.000  3  ;     1848    
    132 135 138 139   1      0.00     5.000  3  ;     1849    
    132 135 138 140   1      0.00     5.000  3  ;     1850    
    132 135 138 141   1      0.00     5.000  3  ;     1851    
    170 173 176 177   1      0.00     5.000  3  ;     1852    
    170 173 176 178   1      0.00     5.000  3  ;     1853    
    170 173 176 179   1      0.00     5.000  3  ;     1854    
; LATERAL 2
; with ethynyl
    180  21  20  24   2     -0.0    102.202     ;     1855    
    180  21  22  40   2     -0.0    102.202     ;     1856    
     21  22 181 180   2     -0.0    126.779     ;     1857    
    181 180 183 182   2      0.0    126.779     ;     1858    
    181 182 183 188   2      0.1    116.841     ;     1859    
    181 182 187 191   2     -0.0    116.841     ;     1860    
; aryl and amide
    182 183 184 185   2      0.1     68.080     ;     1861    
    187 182 183 184   2     -0.0     68.080     ;     1862    
    183 182 187 186   2     -0.1     68.080     ;     1863    
    183 184 185 186   2     -0.1     68.080     ;     1864    
    184 185 186 187   2     -0.0     68.080     ;     1865    
    185 186 187 182   2      0.1     68.080     ;     1866    
    188 183 184 189   2      0.5     37.876     ;     1867    
    190 186 187 191   2      0.1     37.876     ;     1868    
    189 184 185 192   2     -1.2    121.980     ;     1869    
    192 185 186 190   2      0.5    121.980     ;     1870    
; TAP
    194 196 197 202   2      0.1     48.005     ;     1871    
    194 196 201 203   2      2.5     48.005     ;     1872    
    196 197 198 199   2      0.8     68.080     ;     1873    
    201 196 197 198   2     -1.4     68.080     ;     1874    
    197 196 201 200   2      0.9     68.080     ;     1875    
    197 198 199 200   2      0.3     68.080     ;     1876    
    198 199 200 201   2     -0.8     68.080     ;     1877    
    199 200 201 196   2      0.2     68.080     ;     1878    
; ring CCCH and CCCO
    204 198 199 242   2     -0.2     72.917     ;     1879    
    242 199 200 280   2     -0.6     72.917     ;     1880    
    202 197 198 204   2      0.8     78.133     ;     1881    
    280 200 201 203   2     -2.6     78.133     ;     1882    
; ring OCCH and OCCO
; FLEXIBLE
; delta1 ethynyl rotation
    20  180 181 183   1      0.00    11.414  0  ;     1883    
    20  180 181 183   1      0.00    -2.554  2  ;     1884    
    20  180 181 183   1      0.00    -0.011  4  ;     1885    
; delta2 N-C(aryl) amide rotation
    184 185 192 194   1      0.00    11.414  0  ;     1886    
    184 185 192 194   1      8.30   -13.332  2  ;     1887    
; delta3 C-N amide
    185 192 194 196   1      0.00    11.414  0  ;     1888    
    185 192 194 196   1      2.76     9.607  1  ;     1889    
    185 192 194 196   1    -10.30   -25.353  2  ;     1890    
    185 192 194 196   1      3.90     3.120  3  ;     1891    
    185 192 194 196   1    -16.40     2.882  4  ;     1892    
; delta4 C-C(TAP) amide rotation
    192 194 196 197   1      0.00    11.414  0  ;     1893    
    192 194 196 197   1      0.00    -0.609  1  ;     1894    
    192 194 196 197   1      0.00   -10.671  2  ;     1895    
    192 194 196 197   1      0.00     2.854  4  ;     1896    
    192 194 196 197   1      0.00     0.550  6  ;     1897    
    192 194 196 197   1      0.00     0.334  8  ;     1898    
    192 194 196 197   1      0.00     0.216 10  ;     1899    
; delta1 TAP aryl-O-alkyl C-O-CC
    197 198 204 205   1      0.00     1.415  0
    197 198 204 205   1    -64.50    -4.030  1  ;     1900    
    197 198 204 205   1     11.60    -2.480  2  ;     1901    
    197 198 204 205   1     16.80    -2.581  3  ;     1902    
    197 198 204 205   1    -24.10    -0.813  4  ;     1903    
; delta2 aryl-O-alkyl C-O-CC
    198 199 242 243   1      0.00     1.415  0
    198 199 242 243   1     -1.80     6.497  2  ;     1904    
    198 199 242 243   1     -3.00     0.017  4  ;     1905    
; delta3 aryl-O-alkyl C-O-CC
    201 200 280 281   1      0.00     1.415  0
    201 200 280 281   1     63.20    -4.053  1  ;     1906    
    201 200 280 281   1    -11.10    -1.230  2  ;     1907    
    201 200 280 281   1    -16.30    -2.663  3  ;     1908    
    201 200 280 281   1    -66.80     0.357  4  ;     1909    
; delta3' aryl-O-alkyl C-O-CC
    199 200 280 281   1      0.00     1.415  0
    199 200 280 281   1      0.00    -0.072  1  ;     1910    
    199 200 280 281   1      0.00    -1.230  2  ;     1911    
    199 200 280 281   1      0.00    -0.103  3  ;     1912    
    199 200 280 281   1      0.00    -0.864  4  ;     1913    
; delta4 aryl-O-alkyl C-O-CC
    198 204 205 208   1      0.00     1.415  0  ;     1914    
    198 204 205 208   1      0.00     5.703  1  ;     1915    
    198 204 205 208   1      0.00     2.351  2  ;     1916    
    198 204 205 208   1      0.00     2.860  3  ;     1917    
    199 242 243 246   1      0.00     1.415  0  ;     1918    
    199 242 243 246   1      0.00     5.703  1  ;     1919    
    199 242 243 246   1      0.00     2.351  2  ;     1920    
    199 242 243 246   1      0.00     2.860  3  ;     1921    
    200 280 281 284   1      0.00     1.415  0  ;     1922    
    200 280 281 284   1      0.00     5.703  1  ;     1923    
    200 280 281 284   1      0.00     2.351  2  ;     1924    
    200 280 281 284   1      0.00     2.860  3  ;     1925    
; delta5 OCCC
    204 205 208 211   1      0.00     1.415  0  ;     1926    
    204 205 208 211   1      0.00     1.134  1  ;     1927    
    204 205 208 211   1      0.00     2.668  2  ;     1928    
    204 205 208 211   1      0.00     7.855  3  ;     1929    
    242 243 246 249   1      0.00     1.415  0  ;     1930    
    242 243 246 249   1      0.00     1.134  1  ;     1931    
    242 243 246 249   1      0.00     2.668  2  ;     1932    
    242 243 246 249   1      0.00     7.855  3  ;     1933    
    280 281 284 287   1      0.00     1.415  0  ;     1934    
    280 281 284 287   1      0.00     1.134  1  ;     1935    
    280 281 284 287   1      0.00     2.668  2  ;     1936    
    280 281 284 287   1      0.00     7.855  3  ;     1937    
; delta6 CCCC
    205 208 211 214   1      0.00     1.415  0  ;     1938    
    205 208 211 214   1      0.00     4.641  1  ;     1939    
    205 208 211 214   1      0.00     2.032  2  ;     1940    
    205 208 211 214   1      0.00     6.779  3  ;     1941    
    205 208 211 214   1      0.00     0.225  4  ;     1942    
    208 211 214 217   1      0.00     1.415  0  ;     1943    
    208 211 214 217   1      0.00     4.641  1  ;     1944    
    208 211 214 217   1      0.00     2.032  2  ;     1945    
    208 211 214 217   1      0.00     6.779  3  ;     1946    
    208 211 214 217   1      0.00     0.225  4  ;     1947    
    211 214 217 220   1      0.00     1.415  0  ;     1948    
    211 214 217 220   1      0.00     4.641  1  ;     1949    
    211 214 217 220   1      0.00     2.032  2  ;     1950    
    211 214 217 220   1      0.00     6.779  3  ;     1951    
    211 214 217 220   1      0.00     0.225  4  ;     1952    
    214 217 220 223   1      0.00     1.415  0  ;     1953    
    214 217 220 223   1      0.00     4.641  1  ;     1954    
    214 217 220 223   1      0.00     2.032  2  ;     1955    
    214 217 220 223   1      0.00     6.779  3  ;     1956    
    214 217 220 223   1      0.00     0.225  4  ;     1957    
    217 220 223 226   1      0.00     1.415  0  ;     1958    
    217 220 223 226   1      0.00     4.641  1  ;     1959    
    217 220 223 226   1      0.00     2.032  2  ;     1960    
    217 220 223 226   1      0.00     6.779  3  ;     1961    
    217 220 223 226   1      0.00     0.225  4  ;     1962    
    220 223 226 229   1      0.00     1.415  0  ;     1963    
    220 223 226 229   1      0.00     4.641  1  ;     1964    
    220 223 226 229   1      0.00     2.032  2  ;     1965    
    220 223 226 229   1      0.00     6.779  3  ;     1966    
    220 223 226 229   1      0.00     0.225  4  ;     1967    
    223 226 229 232   1      0.00     1.415  0  ;     1968    
    223 226 229 232   1      0.00     4.641  1  ;     1969    
    223 226 229 232   1      0.00     2.032  2  ;     1970    
    223 226 229 232   1      0.00     6.779  3  ;     1971    
    223 226 229 232   1      0.00     0.225  4  ;     1972    
    226 229 232 235   1      0.00     1.415  0  ;     1973    
    226 229 232 235   1      0.00     4.641  1  ;     1974    
    226 229 232 235   1      0.00     2.032  2  ;     1975    
    226 229 232 235   1      0.00     6.779  3  ;     1976    
    226 229 232 235   1      0.00     0.225  4  ;     1977    
    229 232 235 238   1      0.00     1.415  0  ;     1978    
    229 232 235 238   1      0.00     4.641  1  ;     1979    
    229 232 235 238   1      0.00     2.032  2  ;     1980    
    229 232 235 238   1      0.00     6.779  3  ;     1981    
    229 232 235 238   1      0.00     0.225  4  ;     1982    
    243 246 249 252   1      0.00     1.415  0  ;     1983    
    243 246 249 252   1      0.00     4.641  1  ;     1984    
    243 246 249 252   1      0.00     2.032  2  ;     1985    
    243 246 249 252   1      0.00     6.779  3  ;     1986    
    243 246 249 252   1      0.00     0.225  4  ;     1987    
    246 249 252 255   1      0.00     1.415  0  ;     1988    
    246 249 252 255   1      0.00     4.641  1  ;     1989    
    246 249 252 255   1      0.00     2.032  2  ;     1990    
    246 249 252 255   1      0.00     6.779  3  ;     1991    
    246 249 252 255   1      0.00     0.225  4  ;     1992    
    249 252 255 258   1      0.00     1.415  0  ;     1993    
    249 252 255 258   1      0.00     4.641  1  ;     1994    
    249 252 255 258   1      0.00     2.032  2  ;     1995    
    249 252 255 258   1      0.00     6.779  3  ;     1996    
    249 252 255 258   1      0.00     0.225  4  ;     1997    
    252 255 258 261   1      0.00     1.415  0  ;     1998    
    252 255 258 261   1      0.00     4.641  1  ;     1999    
    252 255 258 261   1      0.00     2.032  2  ;     2000    
    252 255 258 261   1      0.00     6.779  3  ;     2001    
    252 255 258 261   1      0.00     0.225  4  ;     2002    
    255 258 261 264   1      0.00     1.415  0  ;     2003    
    255 258 261 264   1      0.00     4.641  1  ;     2004    
    255 258 261 264   1      0.00     2.032  2  ;     2005    
    255 258 261 264   1      0.00     6.779  3  ;     2006    
    255 258 261 264   1      0.00     0.225  4  ;     2007    
    258 261 264 267   1      0.00     1.415  0  ;     2008    
    258 261 264 267   1      0.00     4.641  1  ;     2009    
    258 261 264 267   1      0.00     2.032  2  ;     2010    
    258 261 264 267   1      0.00     6.779  3  ;     2011    
    258 261 264 267   1      0.00     0.225  4  ;     2012    
    261 264 267 270   1      0.00     1.415  0  ;     2013    
    261 264 267 270   1      0.00     4.641  1  ;     2014    
    261 264 267 270   1      0.00     2.032  2  ;     2015    
    261 264 267 270   1      0.00     6.779  3  ;     2016    
    261 264 267 270   1      0.00     0.225  4  ;     2017    
    264 267 270 273   1      0.00     1.415  0  ;     2018    
    264 267 270 273   1      0.00     4.641  1  ;     2019    
    264 267 270 273   1      0.00     2.032  2  ;     2020    
    264 267 270 273   1      0.00     6.779  3  ;     2021    
    264 267 270 273   1      0.00     0.225  4  ;     2022    
    267 270 273 276   1      0.00     1.415  0  ;     2023    
    267 270 273 276   1      0.00     4.641  1  ;     2024    
    267 270 273 276   1      0.00     2.032  2  ;     2025    
    267 270 273 276   1      0.00     6.779  3  ;     2026    
    267 270 273 276   1      0.00     0.225  4  ;     2027    
    281 284 287 290   1      0.00     1.415  0  ;     2028    
    281 284 287 290   1      0.00     4.641  1  ;     2029    
    281 284 287 290   1      0.00     2.032  2  ;     2030    
    281 284 287 290   1      0.00     6.779  3  ;     2031    
    281 284 287 290   1      0.00     0.225  4  ;     2032    
    284 287 290 293   1      0.00     1.415  0  ;     2033    
    284 287 290 293   1      0.00     4.641  1  ;     2034    
    284 287 290 293   1      0.00     2.032  2  ;     2035    
    284 287 290 293   1      0.00     6.779  3  ;     2036    
    284 287 290 293   1      0.00     0.225  4  ;     2037    
    287 290 293 296   1      0.00     1.415  0  ;     2038    
    287 290 293 296   1      0.00     4.641  1  ;     2039    
    287 290 293 296   1      0.00     2.032  2  ;     2040    
    287 290 293 296   1      0.00     6.779  3  ;     2041    
    287 290 293 296   1      0.00     0.225  4  ;     2042    
    290 293 296 299   1      0.00     1.415  0  ;     2043    
    290 293 296 299   1      0.00     4.641  1  ;     2044    
    290 293 296 299   1      0.00     2.032  2  ;     2045    
    290 293 296 299   1      0.00     6.779  3  ;     2046    
    290 293 296 299   1      0.00     0.225  4  ;     2047    
    293 296 299 302   1      0.00     1.415  0  ;     2048    
    293 296 299 302   1      0.00     4.641  1  ;     2049    
    293 296 299 302   1      0.00     2.032  2  ;     2050    
    293 296 299 302   1      0.00     6.779  3  ;     2051    
    293 296 299 302   1      0.00     0.225  4  ;     2052    
    296 299 302 305   1      0.00     1.415  0  ;     2053    
    296 299 302 305   1      0.00     4.641  1  ;     2054    
    296 299 302 305   1      0.00     2.032  2  ;     2055    
    296 299 302 305   1      0.00     6.779  3  ;     2056    
    296 299 302 305   1      0.00     0.225  4  ;     2057    
    299 302 305 308   1      0.00     1.415  0  ;     2058    
    299 302 305 308   1      0.00     4.641  1  ;     2059    
    299 302 305 308   1      0.00     2.032  2  ;     2060    
    299 302 305 308   1      0.00     6.779  3  ;     2061    
    299 302 305 308   1      0.00     0.225  4  ;     2062    
    302 305 308 311   1      0.00     1.415  0  ;     2063    
    302 305 308 311   1      0.00     4.641  1  ;     2064    
    302 305 308 311   1      0.00     2.032  2  ;     2065    
    302 305 308 311   1      0.00     6.779  3  ;     2066    
    302 305 308 311   1      0.00     0.225  4  ;     2067    
    305 308 311 314   1      0.00     1.415  0  ;     2068    
    305 308 311 314   1      0.00     4.641  1  ;     2069    
    305 308 311 314   1      0.00     2.032  2  ;     2070    
    305 308 311 314   1      0.00     6.779  3  ;     2071    
    305 308 311 314   1      0.00     0.225  4  ;     2072    
; methyl rotation
    232 235 238 239   1      0.00     5.000  3  ;     2073    
    232 235 238 240   1      0.00     5.000  3  ;     2074    
    232 235 238 241   1      0.00     5.000  3  ;     2075    
    270 273 276 277   1      0.00     5.000  3  ;     2076    
    270 273 276 278   1      0.00     5.000  3  ;     2077    
    270 273 276 279   1      0.00     5.000  3  ;     2078    
    308 311 314 315   1      0.00     5.000  3  ;     2079    
    308 311 314 316   1      0.00     5.000  3  ;     2080    
    308 311 314 317   1      0.00     5.000  3  ;     2081    
; LATERAL 3
; with ethynyl
    318  33  32  36   2     -0.0    102.202     ;     2082    
    318  33  34  41   2     -0.0    102.202     ;     2083    
     33  34 319 318   2     -0.0    126.779     ;     2084    
    319 318 321 320   2      0.0    126.779     ;     2085    
    319 320 321 326   2      0.1    116.841     ;     2086    
    319 320 325 329   2     -0.0    116.841     ;     2087    
; aryl and amide
    320 321 322 323   2      0.1     68.080     ;     2088    
    325 320 321 322   2     -0.0     68.080     ;     2089    
    321 320 325 324   2     -0.1     68.080     ;     2090    
    321 322 323 324   2     -0.1     68.080     ;     2091    
    322 323 324 325   2     -0.0     68.080     ;     2092    
    323 324 325 320   2      0.1     68.080     ;     2093    
    326 321 322 327   2      0.5     37.876     ;     2094    
    328 324 325 329   2      0.1     37.876     ;     2095    
    327 322 323 330   2     -1.2    121.980     ;     2096    
    330 323 324 328   2      0.5    121.980     ;     2097    
; TAP
    332 334 335 340   2      0.1     48.005     ;     2098    
    332 334 339 341   2      2.5     48.005     ;     2099    
    334 335 336 337   2      0.8     68.080     ;     2100    
    339 334 335 336   2     -1.4     68.080     ;     2101    
    335 334 339 338   2      0.9     68.080     ;     2102    
    335 336 337 338   2      0.3     68.080     ;     2103    
    336 337 338 339   2     -0.8     68.080     ;     2104    
    337 338 339 334   2      0.2     68.080     ;     2105    
; ring CCCH and CCCO
    342 336 337 380   2     -0.2     72.917     ;     2106    
    380 337 338 418   2     -0.6     72.917     ;     2107    
    340 335 336 342   2      0.8     78.133     ;     2108    
    418 338 339 341   2     -2.6     78.133     ;     2109    
; ring OCCH and OCCO
; FLEXIBLE
; delta1 ethynyl rotation
    32  318 319 321   1      0.00    11.414  0  ;     2110    
    32  318 319 321   1      0.00    -2.554  2  ;     2111    
    32  318 319 321   1      0.00    -0.011  4  ;     2112    
; delta2 N-C(aryl) amide rotation
    322 323 330 332   1      0.00    11.414  0  ;     2113    
    322 323 330 332   1      8.30   -13.332  2  ;     2114    
; delta3 C-N amide
    323 330 332 334   1      0.00    11.414  0  ;     2115    
    323 330 332 334   1      2.76     9.607  1  ;     2116    
    323 330 332 334   1    -10.30   -25.353  2  ;     2117    
    323 330 332 334   1      3.90     3.120  3  ;     2118    
    323 330 332 334   1    -16.40     2.882  4  ;     2119    
; delta4 C-C(TAP) amide rotation
    330 332 334 335   1      0.00    11.414  0  ;     2120    
    330 332 334 335   1      0.00    -0.609  1  ;     2121    
    330 332 334 335   1      0.00   -10.671  2  ;     2122    
    330 332 334 335   1      0.00     2.854  4  ;     2123    
    330 332 334 335   1      0.00     0.550  6  ;     2124    
    330 332 334 335   1      0.00     0.334  8  ;     2125    
    330 332 334 335   1      0.00     0.216 10  ;     2126    
; delta1 TAP aryl-O-alkyl C-O-CC
    335 336 342 343   1      0.00     1.415  0
    335 336 342 343   1    -64.50    -4.030  1  ;     2127    
    335 336 342 343   1     11.60    -2.480  2  ;     2128    
    335 336 342 343   1     16.80    -2.581  3  ;     2129    
    335 336 342 343   1    -24.10    -0.813  4  ;     2130    
; delta2 aryl-O-alkyl C-O-CC
    336 337 380 381   1      0.00     1.415  0
    336 337 380 381   1     -1.80     6.497  2  ;     2131    
    336 337 380 381   1     -3.00     0.017  4  ;     2132    
; delta3 aryl-O-alkyl C-O-CC
    339 338 418 419   1      0.00     1.415  0
    339 338 418 419   1     63.20    -4.053  1  ;     2133    
    339 338 418 419   1    -11.10    -1.230  2  ;     2134    
    339 338 418 419   1    -16.30    -2.663  3  ;     2135    
    339 338 418 419   1    -66.80     0.357  4  ;     2136    
; delta3' aryl-O-alkyl C-O-CC
    337 338 418 419   1      0.00     1.415  0
    337 338 418 419   1      0.00    -0.072  1  ;     2137    
    337 338 418 419   1      0.00    -1.230  2  ;     2138    
    337 338 418 419   1      0.00    -0.103  3  ;     2139    
    337 338 418 419   1      0.00    -0.864  4  ;     2140    
; delta4 aryl-O-alkyl C-O-CC
    336 342 343 346   1      0.00     1.415  0  ;     2141    
    336 342 343 346   1      0.00     5.703  1  ;     2142    
    336 342 343 346   1      0.00     2.351  2  ;     2143    
    336 342 343 346   1      0.00     2.860  3  ;     2144    
    337 380 381 384   1      0.00     1.415  0  ;     2145    
    337 380 381 384   1      0.00     5.703  1  ;     2146    
    337 380 381 384   1      0.00     2.351  2  ;     2147    
    337 380 381 384   1      0.00     2.860  3  ;     2148    
    338 418 419 422   1      0.00     1.415  0  ;     2149    
    338 418 419 422   1      0.00     5.703  1  ;     2150    
    338 418 419 422   1      0.00     2.351  2  ;     2151    
    338 418 419 422   1      0.00     2.860  3  ;     2152    
; delta5 OCCC
    342 343 346 349   1      0.00     1.415  0  ;     2153    
    342 343 346 349   1      0.00     1.134  1  ;     2154    
    342 343 346 349   1      0.00     2.668  2  ;     2155    
    342 343 346 349   1      0.00     7.855  3  ;     2156    
    380 381 384 387   1      0.00     1.415  0  ;     2157    
    380 381 384 387   1      0.00     1.134  1  ;     2158    
    380 381 384 387   1      0.00     2.668  2  ;     2159    
    380 381 384 387   1      0.00     7.855  3  ;     2160    
    418 419 422 425   1      0.00     1.415  0  ;     2161    
    418 419 422 425   1      0.00     1.134  1  ;     2162    
    418 419 422 425   1      0.00     2.668  2  ;     2163    
    418 419 422 425   1      0.00     7.855  3  ;     2164    
; delta6 CCCC
    343 346 349 352   1      0.00     1.415  0  ;     2165    
    343 346 349 352   1      0.00     4.641  1  ;     2166    
    343 346 349 352   1      0.00     2.032  2  ;     2167    
    343 346 349 352   1      0.00     6.779  3  ;     2168    
    343 346 349 352   1      0.00     0.225  4  ;     2169    
    346 349 352 355   1      0.00     1.415  0  ;     2170    
    346 349 352 355   1      0.00     4.641  1  ;     2171    
    346 349 352 355   1      0.00     2.032  2  ;     2172    
    346 349 352 355   1      0.00     6.779  3  ;     2173    
    346 349 352 355   1      0.00     0.225  4  ;     2174    
    349 352 355 358   1      0.00     1.415  0  ;     2175    
    349 352 355 358   1      0.00     4.641  1  ;     2176    
    349 352 355 358   1      0.00     2.032  2  ;     2177    
    349 352 355 358   1      0.00     6.779  3  ;     2178    
    349 352 355 358   1      0.00     0.225  4  ;     2179    
    352 355 358 361   1      0.00     1.415  0  ;     2180    
    352 355 358 361   1      0.00     4.641  1  ;     2181    
    352 355 358 361   1      0.00     2.032  2  ;     2182    
    352 355 358 361   1      0.00     6.779  3  ;     2183    
    352 355 358 361   1      0.00     0.225  4  ;     2184    
    355 358 361 364   1      0.00     1.415  0  ;     2185    
    355 358 361 364   1      0.00     4.641  1  ;     2186    
    355 358 361 364   1      0.00     2.032  2  ;     2187    
    355 358 361 364   1      0.00     6.779  3  ;     2188    
    355 358 361 364   1      0.00     0.225  4  ;     2189    
    358 361 364 367   1      0.00     1.415  0  ;     2190    
    358 361 364 367   1      0.00     4.641  1  ;     2191    
    358 361 364 367   1      0.00     2.032  2  ;     2192    
    358 361 364 367   1      0.00     6.779  3  ;     2193    
    358 361 364 367   1      0.00     0.225  4  ;     2194    
    361 364 367 370   1      0.00     1.415  0  ;     2195    
    361 364 367 370   1      0.00     4.641  1  ;     2196    
    361 364 367 370   1      0.00     2.032  2  ;     2197    
    361 364 367 370   1      0.00     6.779  3  ;     2198    
    361 364 367 370   1      0.00     0.225  4  ;     2199    
    364 367 370 373   1      0.00     1.415  0  ;     2200    
    364 367 370 373   1      0.00     4.641  1  ;     2201    
    364 367 370 373   1      0.00     2.032  2  ;     2202    
    364 367 370 373   1      0.00     6.779  3  ;     2203    
    364 367 370 373   1      0.00     0.225  4  ;     2204    
    367 370 373 376   1      0.00     1.415  0  ;     2205    
    367 370 373 376   1      0.00     4.641  1  ;     2206    
    367 370 373 376   1      0.00     2.032  2  ;     2207    
    367 370 373 376   1      0.00     6.779  3  ;     2208    
    367 370 373 376   1      0.00     0.225  4  ;     2209    
    381 384 387 390   1      0.00     1.415  0  ;     2210    
    381 384 387 390   1      0.00     4.641  1  ;     2211    
    381 384 387 390   1      0.00     2.032  2  ;     2212    
    381 384 387 390   1      0.00     6.779  3  ;     2213    
    381 384 387 390   1      0.00     0.225  4  ;     2214    
    384 387 390 393   1      0.00     1.415  0  ;     2215    
    384 387 390 393   1      0.00     4.641  1  ;     2216    
    384 387 390 393   1      0.00     2.032  2  ;     2217    
    384 387 390 393   1      0.00     6.779  3  ;     2218    
    384 387 390 393   1      0.00     0.225  4  ;     2219    
    387 390 393 396   1      0.00     1.415  0  ;     2220    
    387 390 393 396   1      0.00     4.641  1  ;     2221    
    387 390 393 396   1      0.00     2.032  2  ;     2222    
    387 390 393 396   1      0.00     6.779  3  ;     2223    
    387 390 393 396   1      0.00     0.225  4  ;     2224    
    390 393 396 399   1      0.00     1.415  0  ;     2225    
    390 393 396 399   1      0.00     4.641  1  ;     2226    
    390 393 396 399   1      0.00     2.032  2  ;     2227    
    390 393 396 399   1      0.00     6.779  3  ;     2228    
    390 393 396 399   1      0.00     0.225  4  ;     2229    
    393 396 399 402   1      0.00     1.415  0  ;     2230    
    393 396 399 402   1      0.00     4.641  1  ;     2231    
    393 396 399 402   1      0.00     2.032  2  ;     2232    
    393 396 399 402   1      0.00     6.779  3  ;     2233    
    393 396 399 402   1      0.00     0.225  4  ;     2234    
    396 399 402 405   1      0.00     1.415  0  ;     2235    
    396 399 402 405   1      0.00     4.641  1  ;     2236    
    396 399 402 405   1      0.00     2.032  2  ;     2237    
    396 399 402 405   1      0.00     6.779  3  ;     2238    
    396 399 402 405   1      0.00     0.225  4  ;     2239    
    399 402 405 408   1      0.00     1.415  0  ;     2240    
    399 402 405 408   1      0.00     4.641  1  ;     2241    
    399 402 405 408   1      0.00     2.032  2  ;     2242    
    399 402 405 408   1      0.00     6.779  3  ;     2243    
    399 402 405 408   1      0.00     0.225  4  ;     2244    
    402 405 408 411   1      0.00     1.415  0  ;     2245    
    402 405 408 411   1      0.00     4.641  1  ;     2246    
    402 405 408 411   1      0.00     2.032  2  ;     2247    
    402 405 408 411   1      0.00     6.779  3  ;     2248    
    402 405 408 411   1      0.00     0.225  4  ;     2249    
    405 408 411 414   1      0.00     1.415  0  ;     2250    
    405 408 411 414   1      0.00     4.641  1  ;     2251    
    405 408 411 414   1      0.00     2.032  2  ;     2252    
    405 408 411 414   1      0.00     6.779  3  ;     2253    
    405 408 411 414   1      0.00     0.225  4  ;     2254    
    419 422 425 428   1      0.00     1.415  0  ;     2255    
    419 422 425 428   1      0.00     4.641  1  ;     2256    
    419 422 425 428   1      0.00     2.032  2  ;     2257    
    419 422 425 428   1      0.00     6.779  3  ;     2258    
    419 422 425 428   1      0.00     0.225  4  ;     2259    
    422 425 428 431   1      0.00     1.415  0  ;     2260    
    422 425 428 431   1      0.00     4.641  1  ;     2261    
    422 425 428 431   1      0.00     2.032  2  ;     2262    
    422 425 428 431   1      0.00     6.779  3  ;     2263    
    422 425 428 431   1      0.00     0.225  4  ;     2264    
    425 428 431 434   1      0.00     1.415  0  ;     2265    
    425 428 431 434   1      0.00     4.641  1  ;     2266    
    425 428 431 434   1      0.00     2.032  2  ;     2267    
    425 428 431 434   1      0.00     6.779  3  ;     2268    
    425 428 431 434   1      0.00     0.225  4  ;     2269    
    428 431 434 437   1      0.00     1.415  0  ;     2270    
    428 431 434 437   1      0.00     4.641  1  ;     2271    
    428 431 434 437   1      0.00     2.032  2  ;     2272    
    428 431 434 437   1      0.00     6.779  3  ;     2273    
    428 431 434 437   1      0.00     0.225  4  ;     2274    
    431 434 437 440   1      0.00     1.415  0  ;     2275    
    431 434 437 440   1      0.00     4.641  1  ;     2276    
    431 434 437 440   1      0.00     2.032  2  ;     2277    
    431 434 437 440   1      0.00     6.779  3  ;     2278    
    431 434 437 440   1      0.00     0.225  4  ;     2279    
    434 437 440 443   1      0.00     1.415  0  ;     2280    
    434 437 440 443   1      0.00     4.641  1  ;     2281    
    434 437 440 443   1      0.00     2.032  2  ;     2282    
    434 437 440 443   1      0.00     6.779  3  ;     2283    
    434 437 440 443   1      0.00     0.225  4  ;     2284    
    437 440 443 446   1      0.00     1.415  0  ;     2285    
    437 440 443 446   1      0.00     4.641  1  ;     2286    
    437 440 443 446   1      0.00     2.032  2  ;     2287    
    437 440 443 446   1      0.00     6.779  3  ;     2288    
    437 440 443 446   1      0.00     0.225  4  ;     2289    
    440 443 446 449   1      0.00     1.415  0  ;     2290    
    440 443 446 449   1      0.00     4.641  1  ;     2291    
    440 443 446 449   1      0.00     2.032  2  ;     2292    
    440 443 446 449   1      0.00     6.779  3  ;     2293    
    440 443 446 449   1      0.00     0.225  4  ;     2294    
    443 446 449 452   1      0.00     1.415  0  ;     2295    
    443 446 449 452   1      0.00     4.641  1  ;     2296    
    443 446 449 452   1      0.00     2.032  2  ;     2297    
    443 446 449 452   1      0.00     6.779  3  ;     2298    
    443 446 449 452   1      0.00     0.225  4  ;     2299    
; methyl rotation
    370 373 376 377   1      0.00     5.000  3  ;     2300    
    370 373 376 378   1      0.00     5.000  3  ;     2301    
    370 373 376 379   1      0.00     5.000  3  ;     2302    
    408 411 414 415   1      0.00     5.000  3  ;     2303    
    408 411 414 416   1      0.00     5.000  3  ;     2304    
    408 411 414 417   1      0.00     5.000  3  ;     2305    
    446 449 452 453   1      0.00     5.000  3  ;     2306    
    446 449 452 454   1      0.00     5.000  3  ;     2307    
    446 449 452 455   1      0.00     5.000  3  ;     2308    

; Nonbonded terms
[ pairs ]
; 1-4 interactions
; other nb interactions
;LATERAL 1
;aryl - C12H25
     12  68   2    1.000    0.000    0.000    0.20     0.05     ;  
     12  69   2    1.000    0.000    0.000    0.20     0.05     ;  
     12  71   2    1.000    0.000    0.000    0.20     0.05     ;  
     12  72   2    1.000    0.000    0.000    0.20     0.05     ;  
     12  74   2    1.000    0.000    0.000    0.20     0.05     ;  
     12  75   2    1.000    0.000    0.000    0.20     0.05     ;  
     12  77   2    1.000    0.000    0.000    0.20     0.05     ;  
     12  78   2    1.000    0.000    0.000    0.20     0.05     ;  
     12  80   2    1.000    0.000    0.000    0.20     0.05     ;  
     12  81   2    1.000    0.000    0.000    0.20     0.05     ;  
     12  83   2    1.000    0.000    0.000    0.20     0.05     ;  
     12  84   2    1.000    0.000    0.000    0.20     0.05     ;  
     12  86   2    1.000    0.000    0.000    0.20     0.05     ;  
     12  87   2    1.000    0.000    0.000    0.20     0.05     ;  
     12  89   2    1.000    0.000    0.000    0.20     0.05     ;  
     12  90   2    1.000    0.000    0.000    0.20     0.05     ;  
     12  92   2    1.000    0.000    0.000    0.20     0.05     ;  
     12  93   2    1.000    0.000    0.000    0.20     0.05     ;  
     12  95   2    1.000    0.000    0.000    0.20     0.05     ;  
     12  96   2    1.000    0.000    0.000    0.20     0.05     ;  
     12  98   2    1.000    0.000    0.000    0.20     0.05     ;  
     12  99   2    1.000    0.000    0.000    0.20     0.05     ;  
     12 101   2    1.000    0.000    0.000    0.20     0.05     ;  
     12 102   2    1.000    0.000    0.000    0.20     0.05     ;  
     12 103   2    1.000    0.000    0.000    0.20     0.05     ;  
     12 106   2    1.000    0.000    0.000    0.20     0.05     ;  
     12 107   2    1.000    0.000    0.000    0.20     0.05     ;  
     12 109   2    1.000    0.000    0.000    0.20     0.05     ;  
     12 110   2    1.000    0.000    0.000    0.20     0.05     ;  
     12 112   2    1.000    0.000    0.000    0.20     0.05     ;  
     12 113   2    1.000    0.000    0.000    0.20     0.05     ;  
     12 115   2    1.000    0.000    0.000    0.20     0.05     ;  
     12 116   2    1.000    0.000    0.000    0.20     0.05     ;  
     12 118   2    1.000    0.000    0.000    0.20     0.05     ;  
     12 119   2    1.000    0.000    0.000    0.20     0.05     ;  
     12 121   2    1.000    0.000    0.000    0.20     0.05     ;  
     12 122   2    1.000    0.000    0.000    0.20     0.05     ;  
     12 124   2    1.000    0.000    0.000    0.20     0.05     ;  
     12 125   2    1.000    0.000    0.000    0.20     0.05     ;  
     12 127   2    1.000    0.000    0.000    0.20     0.05     ;  
     12 128   2    1.000    0.000    0.000    0.20     0.05     ;  
     12 130   2    1.000    0.000    0.000    0.20     0.05     ;  
     12 131   2    1.000    0.000    0.000    0.20     0.05     ;  
     12 133   2    1.000    0.000    0.000    0.20     0.05     ;  
     12 134   2    1.000    0.000    0.000    0.20     0.05     ;  
     12 136   2    1.000    0.000    0.000    0.20     0.05     ;  
     12 137   2    1.000    0.000    0.000    0.20     0.05     ;  
     12 139   2    1.000    0.000    0.000    0.20     0.05     ;  
     12 140   2    1.000    0.000    0.000    0.20     0.05     ;  
     12 141   2    1.000    0.000    0.000    0.20     0.05     ;  
     12 144   2    1.000    0.000    0.000    0.20     0.05     ;  
     12 145   2    1.000    0.000    0.000    0.20     0.05     ;  
     12 147   2    1.000    0.000    0.000    0.20     0.05     ;  
     12 148   2    1.000    0.000    0.000    0.20     0.05     ;  
     12 150   2    1.000    0.000    0.000    0.20     0.05     ;  
     12 151   2    1.000    0.000    0.000    0.20     0.05     ;  
     12 153   2    1.000    0.000    0.000    0.20     0.05     ;  
     12 154   2    1.000    0.000    0.000    0.20     0.05     ;  
     12 156   2    1.000    0.000    0.000    0.20     0.05     ;  
     12 157   2    1.000    0.000    0.000    0.20     0.05     ;  
     12 159   2    1.000    0.000    0.000    0.20     0.05     ;  
     12 160   2    1.000    0.000    0.000    0.20     0.05     ;  
     12 162   2    1.000    0.000    0.000    0.20     0.05     ;  
     12 163   2    1.000    0.000    0.000    0.20     0.05     ;  
     12 165   2    1.000    0.000    0.000    0.20     0.05     ;  
     12 166   2    1.000    0.000    0.000    0.20     0.05     ;  
     12 168   2    1.000    0.000    0.000    0.20     0.05     ;  
     12 169   2    1.000    0.000    0.000    0.20     0.05     ;  
     12 171   2    1.000    0.000    0.000    0.20     0.05     ;  
     12 172   2    1.000    0.000    0.000    0.20     0.05     ;  
     12 174   2    1.000    0.000    0.000    0.20     0.05     ;  
     12 175   2    1.000    0.000    0.000    0.20     0.05     ;  
     12 177   2    1.000    0.000    0.000    0.20     0.05     ;  
     12 178   2    1.000    0.000    0.000    0.20     0.05     ;  
     12 179   2    1.000    0.000    0.000    0.20     0.05     ;  
     13  68   2    1.000    0.000    0.000    0.20     0.05     ;  
     13  69   2    1.000    0.000    0.000    0.20     0.05     ;  
     13  71   2    1.000    0.000    0.000    0.20     0.05     ;  
     13  72   2    1.000    0.000    0.000    0.20     0.05     ;  
     13  74   2    1.000    0.000    0.000    0.20     0.05     ;  
     13  75   2    1.000    0.000    0.000    0.20     0.05     ;  
     13  77   2    1.000    0.000    0.000    0.20     0.05     ;  
     13  78   2    1.000    0.000    0.000    0.20     0.05     ;  
     13  80   2    1.000    0.000    0.000    0.20     0.05     ;  
     13  81   2    1.000    0.000    0.000    0.20     0.05     ;  
     13  83   2    1.000    0.000    0.000    0.20     0.05     ;  
     13  84   2    1.000    0.000    0.000    0.20     0.05     ;  
     13  86   2    1.000    0.000    0.000    0.20     0.05     ;  
     13  87   2    1.000    0.000    0.000    0.20     0.05     ;  
     13  89   2    1.000    0.000    0.000    0.20     0.05     ;  
     13  90   2    1.000    0.000    0.000    0.20     0.05     ;  
     13  92   2    1.000    0.000    0.000    0.20     0.05     ;  
     13  93   2    1.000    0.000    0.000    0.20     0.05     ;  
     13  95   2    1.000    0.000    0.000    0.20     0.05     ;  
     13  96   2    1.000    0.000    0.000    0.20     0.05     ;  
     13  98   2    1.000    0.000    0.000    0.20     0.05     ;  
     13  99   2    1.000    0.000    0.000    0.20     0.05     ;  
     13 101   2    1.000    0.000    0.000    0.20     0.05     ;  
     13 102   2    1.000    0.000    0.000    0.20     0.05     ;  
     13 103   2    1.000    0.000    0.000    0.20     0.05     ;  
     13 106   2    1.000    0.000    0.000    0.20     0.05     ;  
     13 107   2    1.000    0.000    0.000    0.20     0.05     ;  
     13 109   2    1.000    0.000    0.000    0.20     0.05     ;  
     13 110   2    1.000    0.000    0.000    0.20     0.05     ;  
     13 112   2    1.000    0.000    0.000    0.20     0.05     ;  
     13 113   2    1.000    0.000    0.000    0.20     0.05     ;  
     13 115   2    1.000    0.000    0.000    0.20     0.05     ;  
     13 116   2    1.000    0.000    0.000    0.20     0.05     ;  
     13 118   2    1.000    0.000    0.000    0.20     0.05     ;  
     13 119   2    1.000    0.000    0.000    0.20     0.05     ;  
     13 121   2    1.000    0.000    0.000    0.20     0.05     ;  
     13 122   2    1.000    0.000    0.000    0.20     0.05     ;  
     13 124   2    1.000    0.000    0.000    0.20     0.05     ;  
     13 125   2    1.000    0.000    0.000    0.20     0.05     ;  
     13 127   2    1.000    0.000    0.000    0.20     0.05     ;  
     13 128   2    1.000    0.000    0.000    0.20     0.05     ;  
     13 130   2    1.000    0.000    0.000    0.20     0.05     ;  
     13 131   2    1.000    0.000    0.000    0.20     0.05     ;  
     13 133   2    1.000    0.000    0.000    0.20     0.05     ;  
     13 134   2    1.000    0.000    0.000    0.20     0.05     ;  
     13 136   2    1.000    0.000    0.000    0.20     0.05     ;  
     13 137   2    1.000    0.000    0.000    0.20     0.05     ;  
     13 139   2    1.000    0.000    0.000    0.20     0.05     ;  
     13 140   2    1.000    0.000    0.000    0.20     0.05     ;  
     13 141   2    1.000    0.000    0.000    0.20     0.05     ;  
     13 144   2    1.000    0.000    0.000    0.20     0.05     ;  
     13 145   2    1.000    0.000    0.000    0.20     0.05     ;  
     13 147   2    1.000    0.000    0.000    0.20     0.05     ;  
     13 148   2    1.000    0.000    0.000    0.20     0.05     ;  
     13 150   2    1.000    0.000    0.000    0.20     0.05     ;  
     13 151   2    1.000    0.000    0.000    0.20     0.05     ;  
     13 153   2    1.000    0.000    0.000    0.20     0.05     ;  
     13 154   2    1.000    0.000    0.000    0.20     0.05     ;  
     13 156   2    1.000    0.000    0.000    0.20     0.05     ;  
     13 157   2    1.000    0.000    0.000    0.20     0.05     ;  
     13 159   2    1.000    0.000    0.000    0.20     0.05     ;  
     13 160   2    1.000    0.000    0.000    0.20     0.05     ;  
     13 162   2    1.000    0.000    0.000    0.20     0.05     ;  
     13 163   2    1.000    0.000    0.000    0.20     0.05     ;  
     13 165   2    1.000    0.000    0.000    0.20     0.05     ;  
     13 166   2    1.000    0.000    0.000    0.20     0.05     ;  
     13 168   2    1.000    0.000    0.000    0.20     0.05     ;  
     13 169   2    1.000    0.000    0.000    0.20     0.05     ;  
     13 171   2    1.000    0.000    0.000    0.20     0.05     ;  
     13 172   2    1.000    0.000    0.000    0.20     0.05     ;  
     13 174   2    1.000    0.000    0.000    0.20     0.05     ;  
     13 175   2    1.000    0.000    0.000    0.20     0.05     ;  
     13 177   2    1.000    0.000    0.000    0.20     0.05     ;  
     13 178   2    1.000    0.000    0.000    0.20     0.05     ;  
     13 179   2    1.000    0.000    0.000    0.20     0.05     ;  
     39  68   2    1.000    0.000    0.000    0.20     0.05     ;  
     39  69   2    1.000    0.000    0.000    0.20     0.05     ;  
     39  71   2    1.000    0.000    0.000    0.20     0.05     ;  
     39  72   2    1.000    0.000    0.000    0.20     0.05     ;  
     39  74   2    1.000    0.000    0.000    0.20     0.05     ;  
     39  75   2    1.000    0.000    0.000    0.20     0.05     ;  
     39  77   2    1.000    0.000    0.000    0.20     0.05     ;  
     39  78   2    1.000    0.000    0.000    0.20     0.05     ;  
     39  80   2    1.000    0.000    0.000    0.20     0.05     ;  
     39  81   2    1.000    0.000    0.000    0.20     0.05     ;  
     39  83   2    1.000    0.000    0.000    0.20     0.05     ;  
     39  84   2    1.000    0.000    0.000    0.20     0.05     ;  
     39  86   2    1.000    0.000    0.000    0.20     0.05     ;  
     39  87   2    1.000    0.000    0.000    0.20     0.05     ;  
     39  89   2    1.000    0.000    0.000    0.20     0.05     ;  
     39  90   2    1.000    0.000    0.000    0.20     0.05     ;  
     39  92   2    1.000    0.000    0.000    0.20     0.05     ;  
     39  93   2    1.000    0.000    0.000    0.20     0.05     ;  
     39  95   2    1.000    0.000    0.000    0.20     0.05     ;  
     39  96   2    1.000    0.000    0.000    0.20     0.05     ;  
     39  98   2    1.000    0.000    0.000    0.20     0.05     ;  
     39  99   2    1.000    0.000    0.000    0.20     0.05     ;  
     39 101   2    1.000    0.000    0.000    0.20     0.05     ;  
     39 102   2    1.000    0.000    0.000    0.20     0.05     ;  
     39 103   2    1.000    0.000    0.000    0.20     0.05     ;  
     39 106   2    1.000    0.000    0.000    0.20     0.05     ;  
     39 107   2    1.000    0.000    0.000    0.20     0.05     ;  
     39 109   2    1.000    0.000    0.000    0.20     0.05     ;  
     39 110   2    1.000    0.000    0.000    0.20     0.05     ;  
     39 112   2    1.000    0.000    0.000    0.20     0.05     ;  
     39 113   2    1.000    0.000    0.000    0.20     0.05     ;  
     39 115   2    1.000    0.000    0.000    0.20     0.05     ;  
     39 116   2    1.000    0.000    0.000    0.20     0.05     ;  
     39 118   2    1.000    0.000    0.000    0.20     0.05     ;  
     39 119   2    1.000    0.000    0.000    0.20     0.05     ;  
     39 121   2    1.000    0.000    0.000    0.20     0.05     ;  
     39 122   2    1.000    0.000    0.000    0.20     0.05     ;  
     39 124   2    1.000    0.000    0.000    0.20     0.05     ;  
     39 125   2    1.000    0.000    0.000    0.20     0.05     ;  
     39 127   2    1.000    0.000    0.000    0.20     0.05     ;  
     39 128   2    1.000    0.000    0.000    0.20     0.05     ;  
     39 130   2    1.000    0.000    0.000    0.20     0.05     ;  
     39 131   2    1.000    0.000    0.000    0.20     0.05     ;  
     39 133   2    1.000    0.000    0.000    0.20     0.05     ;  
     39 134   2    1.000    0.000    0.000    0.20     0.05     ;  
     39 136   2    1.000    0.000    0.000    0.20     0.05     ;  
     39 137   2    1.000    0.000    0.000    0.20     0.05     ;  
     39 139   2    1.000    0.000    0.000    0.20     0.05     ;  
     39 140   2    1.000    0.000    0.000    0.20     0.05     ;  
     39 141   2    1.000    0.000    0.000    0.20     0.05     ;  
     39 144   2    1.000    0.000    0.000    0.20     0.05     ;  
     39 145   2    1.000    0.000    0.000    0.20     0.05     ;  
     39 147   2    1.000    0.000    0.000    0.20     0.05     ;  
     39 148   2    1.000    0.000    0.000    0.20     0.05     ;  
     39 150   2    1.000    0.000    0.000    0.20     0.05     ;  
     39 151   2    1.000    0.000    0.000    0.20     0.05     ;  
     39 153   2    1.000    0.000    0.000    0.20     0.05     ;  
     39 154   2    1.000    0.000    0.000    0.20     0.05     ;  
     39 156   2    1.000    0.000    0.000    0.20     0.05     ;  
     39 157   2    1.000    0.000    0.000    0.20     0.05     ;  
     39 159   2    1.000    0.000    0.000    0.20     0.05     ;  
     39 160   2    1.000    0.000    0.000    0.20     0.05     ;  
     39 162   2    1.000    0.000    0.000    0.20     0.05     ;  
     39 163   2    1.000    0.000    0.000    0.20     0.05     ;  
     39 165   2    1.000    0.000    0.000    0.20     0.05     ;  
     39 166   2    1.000    0.000    0.000    0.20     0.05     ;  
     39 168   2    1.000    0.000    0.000    0.20     0.05     ;  
     39 169   2    1.000    0.000    0.000    0.20     0.05     ;  
     39 171   2    1.000    0.000    0.000    0.20     0.05     ;  
     39 172   2    1.000    0.000    0.000    0.20     0.05     ;  
     39 174   2    1.000    0.000    0.000    0.20     0.05     ;  
     39 175   2    1.000    0.000    0.000    0.20     0.05     ;  
     39 177   2    1.000    0.000    0.000    0.20     0.05     ;  
     39 178   2    1.000    0.000    0.000    0.20     0.05     ;  
     39 179   2    1.000    0.000    0.000    0.20     0.05     ;  
     42  68   2    1.000    0.000    0.000    0.22     0.05     ;  
     42  69   2    1.000    0.000    0.000    0.22     0.05     ;  
     42  71   2    1.000    0.000    0.000    0.22     0.05     ;  
     42  72   2    1.000    0.000    0.000    0.22     0.05     ;  
     42  74   2    1.000    0.000    0.000    0.22     0.05     ;  
     42  75   2    1.000    0.000    0.000    0.22     0.05     ;  
     42  77   2    1.000    0.000    0.000    0.22     0.05     ;  
     42  78   2    1.000    0.000    0.000    0.22     0.05     ;  
     42  80   2    1.000    0.000    0.000    0.22     0.05     ;  
     42  81   2    1.000    0.000    0.000    0.22     0.05     ;  
     42  83   2    1.000    0.000    0.000    0.22     0.05     ;  
     42  84   2    1.000    0.000    0.000    0.22     0.05     ;  
     42  86   2    1.000    0.000    0.000    0.22     0.05     ;  
     42  87   2    1.000    0.000    0.000    0.22     0.05     ;  
     42  89   2    1.000    0.000    0.000    0.22     0.05     ;  
     42  90   2    1.000    0.000    0.000    0.22     0.05     ;  
     42  92   2    1.000    0.000    0.000    0.22     0.05     ;  
     42  93   2    1.000    0.000    0.000    0.22     0.05     ;  
     42  95   2    1.000    0.000    0.000    0.22     0.05     ;  
     42  96   2    1.000    0.000    0.000    0.22     0.05     ;  
     42  98   2    1.000    0.000    0.000    0.22     0.05     ;  
     42  99   2    1.000    0.000    0.000    0.22     0.05     ;  
     42 101   2    1.000    0.000    0.000    0.22     0.05     ;  
     42 102   2    1.000    0.000    0.000    0.22     0.05     ;  
     42 103   2    1.000    0.000    0.000    0.22     0.05     ;  
     42 106   2    1.000    0.000    0.000    0.22     0.05     ;  
     42 107   2    1.000    0.000    0.000    0.22     0.05     ;  
     42 109   2    1.000    0.000    0.000    0.22     0.05     ;  
     42 110   2    1.000    0.000    0.000    0.22     0.05     ;  
     42 112   2    1.000    0.000    0.000    0.22     0.05     ;  
     42 113   2    1.000    0.000    0.000    0.22     0.05     ;  
     42 115   2    1.000    0.000    0.000    0.22     0.05     ;  
     42 116   2    1.000    0.000    0.000    0.22     0.05     ;  
     42 118   2    1.000    0.000    0.000    0.22     0.05     ;  
     42 119   2    1.000    0.000    0.000    0.22     0.05     ;  
     42 121   2    1.000    0.000    0.000    0.22     0.05     ;  
     42 122   2    1.000    0.000    0.000    0.22     0.05     ;  
     42 124   2    1.000    0.000    0.000    0.22     0.05     ;  
     42 125   2    1.000    0.000    0.000    0.22     0.05     ;  
     42 127   2    1.000    0.000    0.000    0.22     0.05     ;  
     42 128   2    1.000    0.000    0.000    0.22     0.05     ;  
     42 130   2    1.000    0.000    0.000    0.22     0.05     ;  
     42 131   2    1.000    0.000    0.000    0.22     0.05     ;  
     42 133   2    1.000    0.000    0.000    0.22     0.05     ;  
     42 134   2    1.000    0.000    0.000    0.22     0.05     ;  
     42 136   2    1.000    0.000    0.000    0.22     0.05     ;  
     42 137   2    1.000    0.000    0.000    0.22     0.05     ;  
     42 139   2    1.000    0.000    0.000    0.22     0.05     ;  
     42 140   2    1.000    0.000    0.000    0.22     0.05     ;  
     42 141   2    1.000    0.000    0.000    0.22     0.05     ;  
     42 144   2    1.000    0.000    0.000    0.22     0.05     ;  
     42 145   2    1.000    0.000    0.000    0.22     0.05     ;  
     42 147   2    1.000    0.000    0.000    0.22     0.05     ;  
     42 148   2    1.000    0.000    0.000    0.22     0.05     ;  
     42 150   2    1.000    0.000    0.000    0.22     0.05     ;  
     42 151   2    1.000    0.000    0.000    0.22     0.05     ;  
     42 153   2    1.000    0.000    0.000    0.22     0.05     ;  
     42 154   2    1.000    0.000    0.000    0.22     0.05     ;  
     42 156   2    1.000    0.000    0.000    0.22     0.05     ;  
     42 157   2    1.000    0.000    0.000    0.22     0.05     ;  
     42 159   2    1.000    0.000    0.000    0.22     0.05     ;  
     42 160   2    1.000    0.000    0.000    0.22     0.05     ;  
     42 162   2    1.000    0.000    0.000    0.22     0.05     ;  
     42 163   2    1.000    0.000    0.000    0.22     0.05     ;  
     42 165   2    1.000    0.000    0.000    0.22     0.05     ;  
     42 166   2    1.000    0.000    0.000    0.22     0.05     ;  
     42 168   2    1.000    0.000    0.000    0.22     0.05     ;  
     42 169   2    1.000    0.000    0.000    0.22     0.05     ;  
     42 171   2    1.000    0.000    0.000    0.22     0.05     ;  
     42 172   2    1.000    0.000    0.000    0.22     0.05     ;  
     42 174   2    1.000    0.000    0.000    0.22     0.05     ;  
     42 175   2    1.000    0.000    0.000    0.22     0.05     ;  
     42 177   2    1.000    0.000    0.000    0.22     0.05     ;  
     42 178   2    1.000    0.000    0.000    0.22     0.05     ;  
     42 179   2    1.000    0.000    0.000    0.22     0.05     ;  
     43  68   2    1.000    0.000    0.000    0.22     0.05     ;  
     43  69   2    1.000    0.000    0.000    0.22     0.05     ;  
     43  71   2    1.000    0.000    0.000    0.22     0.05     ;  
     43  72   2    1.000    0.000    0.000    0.22     0.05     ;  
     43  74   2    1.000    0.000    0.000    0.22     0.05     ;  
     43  75   2    1.000    0.000    0.000    0.22     0.05     ;  
     43  77   2    1.000    0.000    0.000    0.22     0.05     ;  
     43  78   2    1.000    0.000    0.000    0.22     0.05     ;  
     43  80   2    1.000    0.000    0.000    0.22     0.05     ;  
     43  81   2    1.000    0.000    0.000    0.22     0.05     ;  
     43  83   2    1.000    0.000    0.000    0.22     0.05     ;  
     43  84   2    1.000    0.000    0.000    0.22     0.05     ;  
     43  86   2    1.000    0.000    0.000    0.22     0.05     ;  
     43  87   2    1.000    0.000    0.000    0.22     0.05     ;  
     43  89   2    1.000    0.000    0.000    0.22     0.05     ;  
     43  90   2    1.000    0.000    0.000    0.22     0.05     ;  
     43  92   2    1.000    0.000    0.000    0.22     0.05     ;  
     43  93   2    1.000    0.000    0.000    0.22     0.05     ;  
     43  95   2    1.000    0.000    0.000    0.22     0.05     ;  
     43  96   2    1.000    0.000    0.000    0.22     0.05     ;  
     43  98   2    1.000    0.000    0.000    0.22     0.05     ;  
     43  99   2    1.000    0.000    0.000    0.22     0.05     ;  
     43 101   2    1.000    0.000    0.000    0.22     0.05     ;  
     43 102   2    1.000    0.000    0.000    0.22     0.05     ;  
     43 103   2    1.000    0.000    0.000    0.22     0.05     ;  
     43 106   2    1.000    0.000    0.000    0.22     0.05     ;  
     43 107   2    1.000    0.000    0.000    0.22     0.05     ;  
     43 109   2    1.000    0.000    0.000    0.22     0.05     ;  
     43 110   2    1.000    0.000    0.000    0.22     0.05     ;  
     43 112   2    1.000    0.000    0.000    0.22     0.05     ;  
     43 113   2    1.000    0.000    0.000    0.22     0.05     ;  
     43 115   2    1.000    0.000    0.000    0.22     0.05     ;  
     43 116   2    1.000    0.000    0.000    0.22     0.05     ;  
     43 118   2    1.000    0.000    0.000    0.22     0.05     ;  
     43 119   2    1.000    0.000    0.000    0.22     0.05     ;  
     43 121   2    1.000    0.000    0.000    0.22     0.05     ;  
     43 122   2    1.000    0.000    0.000    0.22     0.05     ;  
     43 124   2    1.000    0.000    0.000    0.22     0.05     ;  
     43 125   2    1.000    0.000    0.000    0.22     0.05     ;  
     43 127   2    1.000    0.000    0.000    0.22     0.05     ;  
     43 128   2    1.000    0.000    0.000    0.22     0.05     ;  
     43 130   2    1.000    0.000    0.000    0.22     0.05     ;  
     43 131   2    1.000    0.000    0.000    0.22     0.05     ;  
     43 133   2    1.000    0.000    0.000    0.22     0.05     ;  
     43 134   2    1.000    0.000    0.000    0.22     0.05     ;  
     43 136   2    1.000    0.000    0.000    0.22     0.05     ;  
     43 137   2    1.000    0.000    0.000    0.22     0.05     ;  
     43 139   2    1.000    0.000    0.000    0.22     0.05     ;  
     43 140   2    1.000    0.000    0.000    0.22     0.05     ;  
     43 141   2    1.000    0.000    0.000    0.22     0.05     ;  
     43 144   2    1.000    0.000    0.000    0.22     0.05     ;  
     43 145   2    1.000    0.000    0.000    0.22     0.05     ;  
     43 147   2    1.000    0.000    0.000    0.22     0.05     ;  
     43 148   2    1.000    0.000    0.000    0.22     0.05     ;  
     43 150   2    1.000    0.000    0.000    0.22     0.05     ;  
     43 151   2    1.000    0.000    0.000    0.22     0.05     ;  
     43 153   2    1.000    0.000    0.000    0.22     0.05     ;  
     43 154   2    1.000    0.000    0.000    0.22     0.05     ;  
     43 156   2    1.000    0.000    0.000    0.22     0.05     ;  
     43 157   2    1.000    0.000    0.000    0.22     0.05     ;  
     43 159   2    1.000    0.000    0.000    0.22     0.05     ;  
     43 160   2    1.000    0.000    0.000    0.22     0.05     ;  
     43 162   2    1.000    0.000    0.000    0.22     0.05     ;  
     43 163   2    1.000    0.000    0.000    0.22     0.05     ;  
     43 165   2    1.000    0.000    0.000    0.22     0.05     ;  
     43 166   2    1.000    0.000    0.000    0.22     0.05     ;  
     43 168   2    1.000    0.000    0.000    0.22     0.05     ;  
     43 169   2    1.000    0.000    0.000    0.22     0.05     ;  
     43 171   2    1.000    0.000    0.000    0.22     0.05     ;  
     43 172   2    1.000    0.000    0.000    0.22     0.05     ;  
     43 174   2    1.000    0.000    0.000    0.22     0.05     ;  
     43 175   2    1.000    0.000    0.000    0.22     0.05     ;  
     43 177   2    1.000    0.000    0.000    0.22     0.05     ;  
     43 178   2    1.000    0.000    0.000    0.22     0.05     ;  
     43 179   2    1.000    0.000    0.000    0.22     0.05     ;  
     50  68   2    1.000    0.000    0.000    0.20     0.05     ;  
     50  69   2    1.000    0.000    0.000    0.20     0.05     ;  
     50  71   2    1.000    0.000    0.000    0.20     0.05     ;  
     50  72   2    1.000    0.000    0.000    0.20     0.05     ;  
     50  74   2    1.000    0.000    0.000    0.20     0.05     ;  
     50  75   2    1.000    0.000    0.000    0.20     0.05     ;  
     50  77   2    1.000    0.000    0.000    0.20     0.05     ;  
     50  78   2    1.000    0.000    0.000    0.20     0.05     ;  
     50  80   2    1.000    0.000    0.000    0.20     0.05     ;  
     50  81   2    1.000    0.000    0.000    0.20     0.05     ;  
     50  83   2    1.000    0.000    0.000    0.20     0.05     ;  
     50  84   2    1.000    0.000    0.000    0.20     0.05     ;  
     50  86   2    1.000    0.000    0.000    0.20     0.05     ;  
     50  87   2    1.000    0.000    0.000    0.20     0.05     ;  
     50  89   2    1.000    0.000    0.000    0.20     0.05     ;  
     50  90   2    1.000    0.000    0.000    0.20     0.05     ;  
     50  92   2    1.000    0.000    0.000    0.20     0.05     ;  
     50  93   2    1.000    0.000    0.000    0.20     0.05     ;  
     50  95   2    1.000    0.000    0.000    0.20     0.05     ;  
     50  96   2    1.000    0.000    0.000    0.20     0.05     ;  
     50  98   2    1.000    0.000    0.000    0.20     0.05     ;  
     50  99   2    1.000    0.000    0.000    0.20     0.05     ;  
     50 101   2    1.000    0.000    0.000    0.20     0.05     ;  
     50 102   2    1.000    0.000    0.000    0.20     0.05     ;  
     50 103   2    1.000    0.000    0.000    0.20     0.05     ;  
     50 106   2    1.000    0.000    0.000    0.20     0.05     ;  
     50 107   2    1.000    0.000    0.000    0.20     0.05     ;  
     50 109   2    1.000    0.000    0.000    0.20     0.05     ;  
     50 110   2    1.000    0.000    0.000    0.20     0.05     ;  
     50 112   2    1.000    0.000    0.000    0.20     0.05     ;  
     50 113   2    1.000    0.000    0.000    0.20     0.05     ;  
     50 115   2    1.000    0.000    0.000    0.20     0.05     ;  
     50 116   2    1.000    0.000    0.000    0.20     0.05     ;  
     50 118   2    1.000    0.000    0.000    0.20     0.05     ;  
     50 119   2    1.000    0.000    0.000    0.20     0.05     ;  
     50 121   2    1.000    0.000    0.000    0.20     0.05     ;  
     50 122   2    1.000    0.000    0.000    0.20     0.05     ;  
     50 124   2    1.000    0.000    0.000    0.20     0.05     ;  
     50 125   2    1.000    0.000    0.000    0.20     0.05     ;  
     50 127   2    1.000    0.000    0.000    0.20     0.05     ;  
     50 128   2    1.000    0.000    0.000    0.20     0.05     ;  
     50 130   2    1.000    0.000    0.000    0.20     0.05     ;  
     50 131   2    1.000    0.000    0.000    0.20     0.05     ;  
     50 133   2    1.000    0.000    0.000    0.20     0.05     ;  
     50 134   2    1.000    0.000    0.000    0.20     0.05     ;  
     50 136   2    1.000    0.000    0.000    0.20     0.05     ;  
     50 137   2    1.000    0.000    0.000    0.20     0.05     ;  
     50 139   2    1.000    0.000    0.000    0.20     0.05     ;  
     50 140   2    1.000    0.000    0.000    0.20     0.05     ;  
     50 141   2    1.000    0.000    0.000    0.20     0.05     ;  
     50 144   2    1.000    0.000    0.000    0.20     0.05     ;  
     50 145   2    1.000    0.000    0.000    0.20     0.05     ;  
     50 147   2    1.000    0.000    0.000    0.20     0.05     ;  
     50 148   2    1.000    0.000    0.000    0.20     0.05     ;  
     50 150   2    1.000    0.000    0.000    0.20     0.05     ;  
     50 151   2    1.000    0.000    0.000    0.20     0.05     ;  
     50 153   2    1.000    0.000    0.000    0.20     0.05     ;  
     50 154   2    1.000    0.000    0.000    0.20     0.05     ;  
     50 156   2    1.000    0.000    0.000    0.20     0.05     ;  
     50 157   2    1.000    0.000    0.000    0.20     0.05     ;  
     50 159   2    1.000    0.000    0.000    0.20     0.05     ;  
     50 160   2    1.000    0.000    0.000    0.20     0.05     ;  
     50 162   2    1.000    0.000    0.000    0.20     0.05     ;  
     50 163   2    1.000    0.000    0.000    0.20     0.05     ;  
     50 165   2    1.000    0.000    0.000    0.20     0.05     ;  
     50 166   2    1.000    0.000    0.000    0.20     0.05     ;  
     50 168   2    1.000    0.000    0.000    0.20     0.05     ;  
     50 169   2    1.000    0.000    0.000    0.20     0.05     ;  
     50 171   2    1.000    0.000    0.000    0.20     0.05     ;  
     50 172   2    1.000    0.000    0.000    0.20     0.05     ;  
     50 174   2    1.000    0.000    0.000    0.20     0.05     ;  
     50 175   2    1.000    0.000    0.000    0.20     0.05     ;  
     50 177   2    1.000    0.000    0.000    0.20     0.05     ;  
     50 178   2    1.000    0.000    0.000    0.20     0.05     ;  
     50 179   2    1.000    0.000    0.000    0.20     0.05     ;  
     51  68   2    1.000    0.000    0.000    0.20     0.05     ;  
     51  69   2    1.000    0.000    0.000    0.20     0.05     ;  
     51  71   2    1.000    0.000    0.000    0.20     0.05     ;  
     51  72   2    1.000    0.000    0.000    0.20     0.05     ;  
     51  74   2    1.000    0.000    0.000    0.20     0.05     ;  
     51  75   2    1.000    0.000    0.000    0.20     0.05     ;  
     51  77   2    1.000    0.000    0.000    0.20     0.05     ;  
     51  78   2    1.000    0.000    0.000    0.20     0.05     ;  
     51  80   2    1.000    0.000    0.000    0.20     0.05     ;  
     51  81   2    1.000    0.000    0.000    0.20     0.05     ;  
     51  83   2    1.000    0.000    0.000    0.20     0.05     ;  
     51  84   2    1.000    0.000    0.000    0.20     0.05     ;  
     51  86   2    1.000    0.000    0.000    0.20     0.05     ;  
     51  87   2    1.000    0.000    0.000    0.20     0.05     ;  
     51  89   2    1.000    0.000    0.000    0.20     0.05     ;  
     51  90   2    1.000    0.000    0.000    0.20     0.05     ;  
     51  92   2    1.000    0.000    0.000    0.20     0.05     ;  
     51  93   2    1.000    0.000    0.000    0.20     0.05     ;  
     51  95   2    1.000    0.000    0.000    0.20     0.05     ;  
     51  96   2    1.000    0.000    0.000    0.20     0.05     ;  
     51  98   2    1.000    0.000    0.000    0.20     0.05     ;  
     51  99   2    1.000    0.000    0.000    0.20     0.05     ;  
     51 101   2    1.000    0.000    0.000    0.20     0.05     ;  
     51 102   2    1.000    0.000    0.000    0.20     0.05     ;  
     51 103   2    1.000    0.000    0.000    0.20     0.05     ;  
     51 106   2    1.000    0.000    0.000    0.20     0.05     ;  
     51 107   2    1.000    0.000    0.000    0.20     0.05     ;  
     51 109   2    1.000    0.000    0.000    0.20     0.05     ;  
     51 110   2    1.000    0.000    0.000    0.20     0.05     ;  
     51 112   2    1.000    0.000    0.000    0.20     0.05     ;  
     51 113   2    1.000    0.000    0.000    0.20     0.05     ;  
     51 115   2    1.000    0.000    0.000    0.20     0.05     ;  
     51 116   2    1.000    0.000    0.000    0.20     0.05     ;  
     51 118   2    1.000    0.000    0.000    0.20     0.05     ;  
     51 119   2    1.000    0.000    0.000    0.20     0.05     ;  
     51 121   2    1.000    0.000    0.000    0.20     0.05     ;  
     51 122   2    1.000    0.000    0.000    0.20     0.05     ;  
     51 124   2    1.000    0.000    0.000    0.20     0.05     ;  
     51 125   2    1.000    0.000    0.000    0.20     0.05     ;  
     51 127   2    1.000    0.000    0.000    0.20     0.05     ;  
     51 128   2    1.000    0.000    0.000    0.20     0.05     ;  
     51 130   2    1.000    0.000    0.000    0.20     0.05     ;  
     51 131   2    1.000    0.000    0.000    0.20     0.05     ;  
     51 133   2    1.000    0.000    0.000    0.20     0.05     ;  
     51 134   2    1.000    0.000    0.000    0.20     0.05     ;  
     51 136   2    1.000    0.000    0.000    0.20     0.05     ;  
     51 137   2    1.000    0.000    0.000    0.20     0.05     ;  
     51 139   2    1.000    0.000    0.000    0.20     0.05     ;  
     51 140   2    1.000    0.000    0.000    0.20     0.05     ;  
     51 141   2    1.000    0.000    0.000    0.20     0.05     ;  
     51 144   2    1.000    0.000    0.000    0.20     0.05     ;  
     51 145   2    1.000    0.000    0.000    0.20     0.05     ;  
     51 147   2    1.000    0.000    0.000    0.20     0.05     ;  
     51 148   2    1.000    0.000    0.000    0.20     0.05     ;  
     51 150   2    1.000    0.000    0.000    0.20     0.05     ;  
     51 151   2    1.000    0.000    0.000    0.20     0.05     ;  
     51 153   2    1.000    0.000    0.000    0.20     0.05     ;  
     51 154   2    1.000    0.000    0.000    0.20     0.05     ;  
     51 156   2    1.000    0.000    0.000    0.20     0.05     ;  
     51 157   2    1.000    0.000    0.000    0.20     0.05     ;  
     51 159   2    1.000    0.000    0.000    0.20     0.05     ;  
     51 160   2    1.000    0.000    0.000    0.20     0.05     ;  
     51 162   2    1.000    0.000    0.000    0.20     0.05     ;  
     51 163   2    1.000    0.000    0.000    0.20     0.05     ;  
     51 165   2    1.000    0.000    0.000    0.20     0.05     ;  
     51 166   2    1.000    0.000    0.000    0.20     0.05     ;  
     51 168   2    1.000    0.000    0.000    0.20     0.05     ;  
     51 169   2    1.000    0.000    0.000    0.20     0.05     ;  
     51 171   2    1.000    0.000    0.000    0.20     0.05     ;  
     51 172   2    1.000    0.000    0.000    0.20     0.05     ;  
     51 174   2    1.000    0.000    0.000    0.20     0.05     ;  
     51 175   2    1.000    0.000    0.000    0.20     0.05     ;  
     51 177   2    1.000    0.000    0.000    0.20     0.05     ;  
     51 178   2    1.000    0.000    0.000    0.20     0.05     ;  
     51 179   2    1.000    0.000    0.000    0.20     0.05     ;  
     52  68   2    1.000    0.000    0.000    0.20     0.05     ;  
     52  69   2    1.000    0.000    0.000    0.20     0.05     ;  
     52  71   2    1.000    0.000    0.000    0.20     0.05     ;  
     52  72   2    1.000    0.000    0.000    0.20     0.05     ;  
     52  74   2    1.000    0.000    0.000    0.20     0.05     ;  
     52  75   2    1.000    0.000    0.000    0.20     0.05     ;  
     52  77   2    1.000    0.000    0.000    0.20     0.05     ;  
     52  78   2    1.000    0.000    0.000    0.20     0.05     ;  
     52  80   2    1.000    0.000    0.000    0.20     0.05     ;  
     52  81   2    1.000    0.000    0.000    0.20     0.05     ;  
     52  83   2    1.000    0.000    0.000    0.20     0.05     ;  
     52  84   2    1.000    0.000    0.000    0.20     0.05     ;  
     52  86   2    1.000    0.000    0.000    0.20     0.05     ;  
     52  87   2    1.000    0.000    0.000    0.20     0.05     ;  
     52  89   2    1.000    0.000    0.000    0.20     0.05     ;  
     52  90   2    1.000    0.000    0.000    0.20     0.05     ;  
     52  92   2    1.000    0.000    0.000    0.20     0.05     ;  
     52  93   2    1.000    0.000    0.000    0.20     0.05     ;  
     52  95   2    1.000    0.000    0.000    0.20     0.05     ;  
     52  96   2    1.000    0.000    0.000    0.20     0.05     ;  
     52  98   2    1.000    0.000    0.000    0.20     0.05     ;  
     52  99   2    1.000    0.000    0.000    0.20     0.05     ;  
     52 101   2    1.000    0.000    0.000    0.20     0.05     ;  
     52 102   2    1.000    0.000    0.000    0.20     0.05     ;  
     52 103   2    1.000    0.000    0.000    0.20     0.05     ;  
     52 106   2    1.000    0.000    0.000    0.20     0.05     ;  
     52 107   2    1.000    0.000    0.000    0.20     0.05     ;  
     52 109   2    1.000    0.000    0.000    0.20     0.05     ;  
     52 110   2    1.000    0.000    0.000    0.20     0.05     ;  
     52 112   2    1.000    0.000    0.000    0.20     0.05     ;  
     52 113   2    1.000    0.000    0.000    0.20     0.05     ;  
     52 115   2    1.000    0.000    0.000    0.20     0.05     ;  
     52 116   2    1.000    0.000    0.000    0.20     0.05     ;  
     52 118   2    1.000    0.000    0.000    0.20     0.05     ;  
     52 119   2    1.000    0.000    0.000    0.20     0.05     ;  
     52 121   2    1.000    0.000    0.000    0.20     0.05     ;  
     52 122   2    1.000    0.000    0.000    0.20     0.05     ;  
     52 124   2    1.000    0.000    0.000    0.20     0.05     ;  
     52 125   2    1.000    0.000    0.000    0.20     0.05     ;  
     52 127   2    1.000    0.000    0.000    0.20     0.05     ;  
     52 128   2    1.000    0.000    0.000    0.20     0.05     ;  
     52 130   2    1.000    0.000    0.000    0.20     0.05     ;  
     52 131   2    1.000    0.000    0.000    0.20     0.05     ;  
     52 133   2    1.000    0.000    0.000    0.20     0.05     ;  
     52 134   2    1.000    0.000    0.000    0.20     0.05     ;  
     52 136   2    1.000    0.000    0.000    0.20     0.05     ;  
     52 137   2    1.000    0.000    0.000    0.20     0.05     ;  
     52 139   2    1.000    0.000    0.000    0.20     0.05     ;  
     52 140   2    1.000    0.000    0.000    0.20     0.05     ;  
     52 141   2    1.000    0.000    0.000    0.20     0.05     ;  
     52 144   2    1.000    0.000    0.000    0.20     0.05     ;  
     52 145   2    1.000    0.000    0.000    0.20     0.05     ;  
     52 147   2    1.000    0.000    0.000    0.20     0.05     ;  
     52 148   2    1.000    0.000    0.000    0.20     0.05     ;  
     52 150   2    1.000    0.000    0.000    0.20     0.05     ;  
     52 151   2    1.000    0.000    0.000    0.20     0.05     ;  
     52 153   2    1.000    0.000    0.000    0.20     0.05     ;  
     52 154   2    1.000    0.000    0.000    0.20     0.05     ;  
     52 156   2    1.000    0.000    0.000    0.20     0.05     ;  
     52 157   2    1.000    0.000    0.000    0.20     0.05     ;  
     52 159   2    1.000    0.000    0.000    0.20     0.05     ;  
     52 160   2    1.000    0.000    0.000    0.20     0.05     ;  
     52 162   2    1.000    0.000    0.000    0.20     0.05     ;  
     52 163   2    1.000    0.000    0.000    0.20     0.05     ;  
     52 165   2    1.000    0.000    0.000    0.20     0.05     ;  
     52 166   2    1.000    0.000    0.000    0.20     0.05     ;  
     52 168   2    1.000    0.000    0.000    0.20     0.05     ;  
     52 169   2    1.000    0.000    0.000    0.20     0.05     ;  
     52 171   2    1.000    0.000    0.000    0.20     0.05     ;  
     52 172   2    1.000    0.000    0.000    0.20     0.05     ;  
     52 174   2    1.000    0.000    0.000    0.20     0.05     ;  
     52 175   2    1.000    0.000    0.000    0.20     0.05     ;  
     52 177   2    1.000    0.000    0.000    0.20     0.05     ;  
     52 178   2    1.000    0.000    0.000    0.20     0.05     ;  
     52 179   2    1.000    0.000    0.000    0.20     0.05     ;  
     53  68   2    1.000    0.000    0.000    0.20     0.05     ;  
     53  69   2    1.000    0.000    0.000    0.20     0.05     ;  
     53  71   2    1.000    0.000    0.000    0.20     0.05     ;  
     53  72   2    1.000    0.000    0.000    0.20     0.05     ;  
     53  74   2    1.000    0.000    0.000    0.20     0.05     ;  
     53  75   2    1.000    0.000    0.000    0.20     0.05     ;  
     53  77   2    1.000    0.000    0.000    0.20     0.05     ;  
     53  78   2    1.000    0.000    0.000    0.20     0.05     ;  
     53  80   2    1.000    0.000    0.000    0.20     0.05     ;  
     53  81   2    1.000    0.000    0.000    0.20     0.05     ;  
     53  83   2    1.000    0.000    0.000    0.20     0.05     ;  
     53  84   2    1.000    0.000    0.000    0.20     0.05     ;  
     53  86   2    1.000    0.000    0.000    0.20     0.05     ;  
     53  87   2    1.000    0.000    0.000    0.20     0.05     ;  
     53  89   2    1.000    0.000    0.000    0.20     0.05     ;  
     53  90   2    1.000    0.000    0.000    0.20     0.05     ;  
     53  92   2    1.000    0.000    0.000    0.20     0.05     ;  
     53  93   2    1.000    0.000    0.000    0.20     0.05     ;  
     53  95   2    1.000    0.000    0.000    0.20     0.05     ;  
     53  96   2    1.000    0.000    0.000    0.20     0.05     ;  
     53  98   2    1.000    0.000    0.000    0.20     0.05     ;  
     53  99   2    1.000    0.000    0.000    0.20     0.05     ;  
     53 101   2    1.000    0.000    0.000    0.20     0.05     ;  
     53 102   2    1.000    0.000    0.000    0.20     0.05     ;  
     53 103   2    1.000    0.000    0.000    0.20     0.05     ;  
     53 106   2    1.000    0.000    0.000    0.20     0.05     ;  
     53 107   2    1.000    0.000    0.000    0.20     0.05     ;  
     53 109   2    1.000    0.000    0.000    0.20     0.05     ;  
     53 110   2    1.000    0.000    0.000    0.20     0.05     ;  
     53 112   2    1.000    0.000    0.000    0.20     0.05     ;  
     53 113   2    1.000    0.000    0.000    0.20     0.05     ;  
     53 115   2    1.000    0.000    0.000    0.20     0.05     ;  
     53 116   2    1.000    0.000    0.000    0.20     0.05     ;  
     53 118   2    1.000    0.000    0.000    0.20     0.05     ;  
     53 119   2    1.000    0.000    0.000    0.20     0.05     ;  
     53 121   2    1.000    0.000    0.000    0.20     0.05     ;  
     53 122   2    1.000    0.000    0.000    0.20     0.05     ;  
     53 124   2    1.000    0.000    0.000    0.20     0.05     ;  
     53 125   2    1.000    0.000    0.000    0.20     0.05     ;  
     53 127   2    1.000    0.000    0.000    0.20     0.05     ;  
     53 128   2    1.000    0.000    0.000    0.20     0.05     ;  
     53 130   2    1.000    0.000    0.000    0.20     0.05     ;  
     53 131   2    1.000    0.000    0.000    0.20     0.05     ;  
     53 133   2    1.000    0.000    0.000    0.20     0.05     ;  
     53 134   2    1.000    0.000    0.000    0.20     0.05     ;  
     53 136   2    1.000    0.000    0.000    0.20     0.05     ;  
     53 137   2    1.000    0.000    0.000    0.20     0.05     ;  
     53 139   2    1.000    0.000    0.000    0.20     0.05     ;  
     53 140   2    1.000    0.000    0.000    0.20     0.05     ;  
     53 141   2    1.000    0.000    0.000    0.20     0.05     ;  
     53 144   2    1.000    0.000    0.000    0.20     0.05     ;  
     53 145   2    1.000    0.000    0.000    0.20     0.05     ;  
     53 147   2    1.000    0.000    0.000    0.20     0.05     ;  
     53 148   2    1.000    0.000    0.000    0.20     0.05     ;  
     53 150   2    1.000    0.000    0.000    0.20     0.05     ;  
     53 151   2    1.000    0.000    0.000    0.20     0.05     ;  
     53 153   2    1.000    0.000    0.000    0.20     0.05     ;  
     53 154   2    1.000    0.000    0.000    0.20     0.05     ;  
     53 156   2    1.000    0.000    0.000    0.20     0.05     ;  
     53 157   2    1.000    0.000    0.000    0.20     0.05     ;  
     53 159   2    1.000    0.000    0.000    0.20     0.05     ;  
     53 160   2    1.000    0.000    0.000    0.20     0.05     ;  
     53 162   2    1.000    0.000    0.000    0.20     0.05     ;  
     53 163   2    1.000    0.000    0.000    0.20     0.05     ;  
     53 165   2    1.000    0.000    0.000    0.20     0.05     ;  
     53 166   2    1.000    0.000    0.000    0.20     0.05     ;  
     53 168   2    1.000    0.000    0.000    0.20     0.05     ;  
     53 169   2    1.000    0.000    0.000    0.20     0.05     ;  
     53 171   2    1.000    0.000    0.000    0.20     0.05     ;  
     53 172   2    1.000    0.000    0.000    0.20     0.05     ;  
     53 174   2    1.000    0.000    0.000    0.20     0.05     ;  
     53 175   2    1.000    0.000    0.000    0.20     0.05     ;  
     53 177   2    1.000    0.000    0.000    0.20     0.05     ;  
     53 178   2    1.000    0.000    0.000    0.20     0.05     ;  
     53 179   2    1.000    0.000    0.000    0.20     0.05     ;  
     54  68   2    1.000    0.000    0.000    0.22     0.05     ;  
     54  69   2    1.000    0.000    0.000    0.22     0.05     ;  
     54  71   2    1.000    0.000    0.000    0.22     0.05     ;  
     54  72   2    1.000    0.000    0.000    0.22     0.05     ;  
     54  74   2    1.000    0.000    0.000    0.22     0.05     ;  
     54  75   2    1.000    0.000    0.000    0.22     0.05     ;  
     54  77   2    1.000    0.000    0.000    0.22     0.05     ;  
     54  78   2    1.000    0.000    0.000    0.22     0.05     ;  
     54  80   2    1.000    0.000    0.000    0.22     0.05     ;  
     54  81   2    1.000    0.000    0.000    0.22     0.05     ;  
     54  83   2    1.000    0.000    0.000    0.22     0.05     ;  
     54  84   2    1.000    0.000    0.000    0.22     0.05     ;  
     54  86   2    1.000    0.000    0.000    0.22     0.05     ;  
     54  87   2    1.000    0.000    0.000    0.22     0.05     ;  
     54  89   2    1.000    0.000    0.000    0.22     0.05     ;  
     54  90   2    1.000    0.000    0.000    0.22     0.05     ;  
     54  92   2    1.000    0.000    0.000    0.22     0.05     ;  
     54  93   2    1.000    0.000    0.000    0.22     0.05     ;  
     54  95   2    1.000    0.000    0.000    0.22     0.05     ;  
     54  96   2    1.000    0.000    0.000    0.22     0.05     ;  
     54  98   2    1.000    0.000    0.000    0.22     0.05     ;  
     54  99   2    1.000    0.000    0.000    0.22     0.05     ;  
     54 101   2    1.000    0.000    0.000    0.22     0.05     ;  
     54 102   2    1.000    0.000    0.000    0.22     0.05     ;  
     54 103   2    1.000    0.000    0.000    0.22     0.05     ;  
     54 106   2    1.000    0.000    0.000    0.22     0.05     ;  
     54 107   2    1.000    0.000    0.000    0.22     0.05     ;  
     54 109   2    1.000    0.000    0.000    0.22     0.05     ;  
     54 110   2    1.000    0.000    0.000    0.22     0.05     ;  
     54 112   2    1.000    0.000    0.000    0.22     0.05     ;  
     54 113   2    1.000    0.000    0.000    0.22     0.05     ;  
     54 115   2    1.000    0.000    0.000    0.22     0.05     ;  
     54 116   2    1.000    0.000    0.000    0.22     0.05     ;  
     54 118   2    1.000    0.000    0.000    0.22     0.05     ;  
     54 119   2    1.000    0.000    0.000    0.22     0.05     ;  
     54 121   2    1.000    0.000    0.000    0.22     0.05     ;  
     54 122   2    1.000    0.000    0.000    0.22     0.05     ;  
     54 124   2    1.000    0.000    0.000    0.22     0.05     ;  
     54 125   2    1.000    0.000    0.000    0.22     0.05     ;  
     54 127   2    1.000    0.000    0.000    0.22     0.05     ;  
     54 128   2    1.000    0.000    0.000    0.22     0.05     ;  
     54 130   2    1.000    0.000    0.000    0.22     0.05     ;  
     54 131   2    1.000    0.000    0.000    0.22     0.05     ;  
     54 133   2    1.000    0.000    0.000    0.22     0.05     ;  
     54 134   2    1.000    0.000    0.000    0.22     0.05     ;  
     54 136   2    1.000    0.000    0.000    0.22     0.05     ;  
     54 137   2    1.000    0.000    0.000    0.22     0.05     ;  
     54 139   2    1.000    0.000    0.000    0.22     0.05     ;  
     54 140   2    1.000    0.000    0.000    0.22     0.05     ;  
     54 141   2    1.000    0.000    0.000    0.22     0.05     ;  
     54 144   2    1.000    0.000    0.000    0.22     0.05     ;  
     54 145   2    1.000    0.000    0.000    0.22     0.05     ;  
     54 147   2    1.000    0.000    0.000    0.22     0.05     ;  
     54 148   2    1.000    0.000    0.000    0.22     0.05     ;  
     54 150   2    1.000    0.000    0.000    0.22     0.05     ;  
     54 151   2    1.000    0.000    0.000    0.22     0.05     ;  
     54 153   2    1.000    0.000    0.000    0.22     0.05     ;  
     54 154   2    1.000    0.000    0.000    0.22     0.05     ;  
     54 156   2    1.000    0.000    0.000    0.22     0.05     ;  
     54 157   2    1.000    0.000    0.000    0.22     0.05     ;  
     54 159   2    1.000    0.000    0.000    0.22     0.05     ;  
     54 160   2    1.000    0.000    0.000    0.22     0.05     ;  
     54 162   2    1.000    0.000    0.000    0.22     0.05     ;  
     54 163   2    1.000    0.000    0.000    0.22     0.05     ;  
     54 165   2    1.000    0.000    0.000    0.22     0.05     ;  
     54 166   2    1.000    0.000    0.000    0.22     0.05     ;  
     54 168   2    1.000    0.000    0.000    0.22     0.05     ;  
     54 169   2    1.000    0.000    0.000    0.22     0.05     ;  
     54 171   2    1.000    0.000    0.000    0.22     0.05     ;  
     54 172   2    1.000    0.000    0.000    0.22     0.05     ;  
     54 174   2    1.000    0.000    0.000    0.22     0.05     ;  
     54 175   2    1.000    0.000    0.000    0.22     0.05     ;  
     54 177   2    1.000    0.000    0.000    0.22     0.05     ;  
     54 178   2    1.000    0.000    0.000    0.22     0.05     ;  
     54 179   2    1.000    0.000    0.000    0.22     0.05     ;  
     55  68   2    1.000    0.000    0.000    0.20     0.05     ;  
     55  69   2    1.000    0.000    0.000    0.20     0.05     ;  
     55  71   2    1.000    0.000    0.000    0.20     0.05     ;  
     55  72   2    1.000    0.000    0.000    0.20     0.05     ;  
     55  74   2    1.000    0.000    0.000    0.20     0.05     ;  
     55  75   2    1.000    0.000    0.000    0.20     0.05     ;  
     55  77   2    1.000    0.000    0.000    0.20     0.05     ;  
     55  78   2    1.000    0.000    0.000    0.20     0.05     ;  
     55  80   2    1.000    0.000    0.000    0.20     0.05     ;  
     55  81   2    1.000    0.000    0.000    0.20     0.05     ;  
     55  83   2    1.000    0.000    0.000    0.20     0.05     ;  
     55  84   2    1.000    0.000    0.000    0.20     0.05     ;  
     55  86   2    1.000    0.000    0.000    0.20     0.05     ;  
     55  87   2    1.000    0.000    0.000    0.20     0.05     ;  
     55  89   2    1.000    0.000    0.000    0.20     0.05     ;  
     55  90   2    1.000    0.000    0.000    0.20     0.05     ;  
     55  92   2    1.000    0.000    0.000    0.20     0.05     ;  
     55  93   2    1.000    0.000    0.000    0.20     0.05     ;  
     55  95   2    1.000    0.000    0.000    0.20     0.05     ;  
     55  96   2    1.000    0.000    0.000    0.20     0.05     ;  
     55  98   2    1.000    0.000    0.000    0.20     0.05     ;  
     55  99   2    1.000    0.000    0.000    0.20     0.05     ;  
     55 101   2    1.000    0.000    0.000    0.20     0.05     ;  
     55 102   2    1.000    0.000    0.000    0.20     0.05     ;  
     55 103   2    1.000    0.000    0.000    0.20     0.05     ;  
     55 106   2    1.000    0.000    0.000    0.20     0.05     ;  
     55 107   2    1.000    0.000    0.000    0.20     0.05     ;  
     55 109   2    1.000    0.000    0.000    0.20     0.05     ;  
     55 110   2    1.000    0.000    0.000    0.20     0.05     ;  
     55 112   2    1.000    0.000    0.000    0.20     0.05     ;  
     55 113   2    1.000    0.000    0.000    0.20     0.05     ;  
     55 115   2    1.000    0.000    0.000    0.20     0.05     ;  
     55 116   2    1.000    0.000    0.000    0.20     0.05     ;  
     55 118   2    1.000    0.000    0.000    0.20     0.05     ;  
     55 119   2    1.000    0.000    0.000    0.20     0.05     ;  
     55 121   2    1.000    0.000    0.000    0.20     0.05     ;  
     55 122   2    1.000    0.000    0.000    0.20     0.05     ;  
     55 124   2    1.000    0.000    0.000    0.20     0.05     ;  
     55 125   2    1.000    0.000    0.000    0.20     0.05     ;  
     55 127   2    1.000    0.000    0.000    0.20     0.05     ;  
     55 128   2    1.000    0.000    0.000    0.20     0.05     ;  
     55 130   2    1.000    0.000    0.000    0.20     0.05     ;  
     55 131   2    1.000    0.000    0.000    0.20     0.05     ;  
     55 133   2    1.000    0.000    0.000    0.20     0.05     ;  
     55 134   2    1.000    0.000    0.000    0.20     0.05     ;  
     55 136   2    1.000    0.000    0.000    0.20     0.05     ;  
     55 137   2    1.000    0.000    0.000    0.20     0.05     ;  
     55 139   2    1.000    0.000    0.000    0.20     0.05     ;  
     55 140   2    1.000    0.000    0.000    0.20     0.05     ;  
     55 141   2    1.000    0.000    0.000    0.20     0.05     ;  
     55 144   2    1.000    0.000    0.000    0.20     0.05     ;  
     55 145   2    1.000    0.000    0.000    0.20     0.05     ;  
     55 147   2    1.000    0.000    0.000    0.20     0.05     ;  
     55 148   2    1.000    0.000    0.000    0.20     0.05     ;  
     55 150   2    1.000    0.000    0.000    0.20     0.05     ;  
     55 151   2    1.000    0.000    0.000    0.20     0.05     ;  
     55 153   2    1.000    0.000    0.000    0.20     0.05     ;  
     55 154   2    1.000    0.000    0.000    0.20     0.05     ;  
     55 156   2    1.000    0.000    0.000    0.20     0.05     ;  
     55 157   2    1.000    0.000    0.000    0.20     0.05     ;  
     55 159   2    1.000    0.000    0.000    0.20     0.05     ;  
     55 160   2    1.000    0.000    0.000    0.20     0.05     ;  
     55 162   2    1.000    0.000    0.000    0.20     0.05     ;  
     55 163   2    1.000    0.000    0.000    0.20     0.05     ;  
     55 165   2    1.000    0.000    0.000    0.20     0.05     ;  
     55 166   2    1.000    0.000    0.000    0.20     0.05     ;  
     55 168   2    1.000    0.000    0.000    0.20     0.05     ;  
     55 169   2    1.000    0.000    0.000    0.20     0.05     ;  
     55 171   2    1.000    0.000    0.000    0.20     0.05     ;  
     55 172   2    1.000    0.000    0.000    0.20     0.05     ;  
     55 174   2    1.000    0.000    0.000    0.20     0.05     ;  
     55 175   2    1.000    0.000    0.000    0.20     0.05     ;  
     55 177   2    1.000    0.000    0.000    0.20     0.05     ;  
     55 178   2    1.000    0.000    0.000    0.20     0.05     ;  
     55 179   2    1.000    0.000    0.000    0.20     0.05     ;  
     56  68   2    1.000    0.000    0.000    0.22     0.05     ;  
     56  69   2    1.000    0.000    0.000    0.22     0.05     ;  
     56  71   2    1.000    0.000    0.000    0.22     0.05     ;  
     56  72   2    1.000    0.000    0.000    0.22     0.05     ;  
     56  74   2    1.000    0.000    0.000    0.22     0.05     ;  
     56  75   2    1.000    0.000    0.000    0.22     0.05     ;  
     56  77   2    1.000    0.000    0.000    0.22     0.05     ;  
     56  78   2    1.000    0.000    0.000    0.22     0.05     ;  
     56  80   2    1.000    0.000    0.000    0.22     0.05     ;  
     56  81   2    1.000    0.000    0.000    0.22     0.05     ;  
     56  83   2    1.000    0.000    0.000    0.22     0.05     ;  
     56  84   2    1.000    0.000    0.000    0.22     0.05     ;  
     56  86   2    1.000    0.000    0.000    0.22     0.05     ;  
     56  87   2    1.000    0.000    0.000    0.22     0.05     ;  
     56  89   2    1.000    0.000    0.000    0.22     0.05     ;  
     56  90   2    1.000    0.000    0.000    0.22     0.05     ;  
     56  92   2    1.000    0.000    0.000    0.22     0.05     ;  
     56  93   2    1.000    0.000    0.000    0.22     0.05     ;  
     56  95   2    1.000    0.000    0.000    0.22     0.05     ;  
     56  96   2    1.000    0.000    0.000    0.22     0.05     ;  
     56  98   2    1.000    0.000    0.000    0.22     0.05     ;  
     56  99   2    1.000    0.000    0.000    0.22     0.05     ;  
     56 101   2    1.000    0.000    0.000    0.22     0.05     ;  
     56 102   2    1.000    0.000    0.000    0.22     0.05     ;  
     56 103   2    1.000    0.000    0.000    0.22     0.05     ;  
     56 106   2    1.000    0.000    0.000    0.22     0.05     ;  
     56 107   2    1.000    0.000    0.000    0.22     0.05     ;  
     56 109   2    1.000    0.000    0.000    0.22     0.05     ;  
     56 110   2    1.000    0.000    0.000    0.22     0.05     ;  
     56 112   2    1.000    0.000    0.000    0.22     0.05     ;  
     56 113   2    1.000    0.000    0.000    0.22     0.05     ;  
     56 115   2    1.000    0.000    0.000    0.22     0.05     ;  
     56 116   2    1.000    0.000    0.000    0.22     0.05     ;  
     56 118   2    1.000    0.000    0.000    0.22     0.05     ;  
     56 119   2    1.000    0.000    0.000    0.22     0.05     ;  
     56 121   2    1.000    0.000    0.000    0.22     0.05     ;  
     56 122   2    1.000    0.000    0.000    0.22     0.05     ;  
     56 124   2    1.000    0.000    0.000    0.22     0.05     ;  
     56 125   2    1.000    0.000    0.000    0.22     0.05     ;  
     56 127   2    1.000    0.000    0.000    0.22     0.05     ;  
     56 128   2    1.000    0.000    0.000    0.22     0.05     ;  
     56 130   2    1.000    0.000    0.000    0.22     0.05     ;  
     56 131   2    1.000    0.000    0.000    0.22     0.05     ;  
     56 133   2    1.000    0.000    0.000    0.22     0.05     ;  
     56 134   2    1.000    0.000    0.000    0.22     0.05     ;  
     56 136   2    1.000    0.000    0.000    0.22     0.05     ;  
     56 137   2    1.000    0.000    0.000    0.22     0.05     ;  
     56 139   2    1.000    0.000    0.000    0.22     0.05     ;  
     56 140   2    1.000    0.000    0.000    0.22     0.05     ;  
     56 141   2    1.000    0.000    0.000    0.22     0.05     ;  
     56 144   2    1.000    0.000    0.000    0.22     0.05     ;  
     56 145   2    1.000    0.000    0.000    0.22     0.05     ;  
     56 147   2    1.000    0.000    0.000    0.22     0.05     ;  
     56 148   2    1.000    0.000    0.000    0.22     0.05     ;  
     56 150   2    1.000    0.000    0.000    0.22     0.05     ;  
     56 151   2    1.000    0.000    0.000    0.22     0.05     ;  
     56 153   2    1.000    0.000    0.000    0.22     0.05     ;  
     56 154   2    1.000    0.000    0.000    0.22     0.05     ;  
     56 156   2    1.000    0.000    0.000    0.22     0.05     ;  
     56 157   2    1.000    0.000    0.000    0.22     0.05     ;  
     56 159   2    1.000    0.000    0.000    0.22     0.05     ;  
     56 160   2    1.000    0.000    0.000    0.22     0.05     ;  
     56 162   2    1.000    0.000    0.000    0.22     0.05     ;  
     56 163   2    1.000    0.000    0.000    0.22     0.05     ;  
     56 165   2    1.000    0.000    0.000    0.22     0.05     ;  
     56 166   2    1.000    0.000    0.000    0.22     0.05     ;  
     56 168   2    1.000    0.000    0.000    0.22     0.05     ;  
     56 169   2    1.000    0.000    0.000    0.22     0.05     ;  
     56 171   2    1.000    0.000    0.000    0.22     0.05     ;  
     56 172   2    1.000    0.000    0.000    0.22     0.05     ;  
     56 174   2    1.000    0.000    0.000    0.22     0.05     ;  
     56 175   2    1.000    0.000    0.000    0.22     0.05     ;  
     56 177   2    1.000    0.000    0.000    0.22     0.05     ;  
     56 178   2    1.000    0.000    0.000    0.22     0.05     ;  
     56 179   2    1.000    0.000    0.000    0.22     0.05     ;  
     57  68   2    1.000    0.000    0.000    0.22     0.05     ;  
     57  69   2    1.000    0.000    0.000    0.22     0.05     ;  
     57  71   2    1.000    0.000    0.000    0.22     0.05     ;  
     57  72   2    1.000    0.000    0.000    0.22     0.05     ;  
     57  74   2    1.000    0.000    0.000    0.22     0.05     ;  
     57  75   2    1.000    0.000    0.000    0.22     0.05     ;  
     57  77   2    1.000    0.000    0.000    0.22     0.05     ;  
     57  78   2    1.000    0.000    0.000    0.22     0.05     ;  
     57  80   2    1.000    0.000    0.000    0.22     0.05     ;  
     57  81   2    1.000    0.000    0.000    0.22     0.05     ;  
     57  83   2    1.000    0.000    0.000    0.22     0.05     ;  
     57  84   2    1.000    0.000    0.000    0.22     0.05     ;  
     57  86   2    1.000    0.000    0.000    0.22     0.05     ;  
     57  87   2    1.000    0.000    0.000    0.22     0.05     ;  
     57  89   2    1.000    0.000    0.000    0.22     0.05     ;  
     57  90   2    1.000    0.000    0.000    0.22     0.05     ;  
     57  92   2    1.000    0.000    0.000    0.22     0.05     ;  
     57  93   2    1.000    0.000    0.000    0.22     0.05     ;  
     57  95   2    1.000    0.000    0.000    0.22     0.05     ;  
     57  96   2    1.000    0.000    0.000    0.22     0.05     ;  
     57  98   2    1.000    0.000    0.000    0.22     0.05     ;  
     57  99   2    1.000    0.000    0.000    0.22     0.05     ;  
     57 101   2    1.000    0.000    0.000    0.22     0.05     ;  
     57 102   2    1.000    0.000    0.000    0.22     0.05     ;  
     57 103   2    1.000    0.000    0.000    0.22     0.05     ;  
     57 106   2    1.000    0.000    0.000    0.22     0.05     ;  
     57 107   2    1.000    0.000    0.000    0.22     0.05     ;  
     57 109   2    1.000    0.000    0.000    0.22     0.05     ;  
     57 110   2    1.000    0.000    0.000    0.22     0.05     ;  
     57 112   2    1.000    0.000    0.000    0.22     0.05     ;  
     57 113   2    1.000    0.000    0.000    0.22     0.05     ;  
     57 115   2    1.000    0.000    0.000    0.22     0.05     ;  
     57 116   2    1.000    0.000    0.000    0.22     0.05     ;  
     57 118   2    1.000    0.000    0.000    0.22     0.05     ;  
     57 119   2    1.000    0.000    0.000    0.22     0.05     ;  
     57 121   2    1.000    0.000    0.000    0.22     0.05     ;  
     57 122   2    1.000    0.000    0.000    0.22     0.05     ;  
     57 124   2    1.000    0.000    0.000    0.22     0.05     ;  
     57 125   2    1.000    0.000    0.000    0.22     0.05     ;  
     57 127   2    1.000    0.000    0.000    0.22     0.05     ;  
     57 128   2    1.000    0.000    0.000    0.22     0.05     ;  
     57 130   2    1.000    0.000    0.000    0.22     0.05     ;  
     57 131   2    1.000    0.000    0.000    0.22     0.05     ;  
     57 133   2    1.000    0.000    0.000    0.22     0.05     ;  
     57 134   2    1.000    0.000    0.000    0.22     0.05     ;  
     57 136   2    1.000    0.000    0.000    0.22     0.05     ;  
     57 137   2    1.000    0.000    0.000    0.22     0.05     ;  
     57 139   2    1.000    0.000    0.000    0.22     0.05     ;  
     57 140   2    1.000    0.000    0.000    0.22     0.05     ;  
     57 141   2    1.000    0.000    0.000    0.22     0.05     ;  
     57 144   2    1.000    0.000    0.000    0.22     0.05     ;  
     57 145   2    1.000    0.000    0.000    0.22     0.05     ;  
     57 147   2    1.000    0.000    0.000    0.22     0.05     ;  
     57 148   2    1.000    0.000    0.000    0.22     0.05     ;  
     57 150   2    1.000    0.000    0.000    0.22     0.05     ;  
     57 151   2    1.000    0.000    0.000    0.22     0.05     ;  
     57 153   2    1.000    0.000    0.000    0.22     0.05     ;  
     57 154   2    1.000    0.000    0.000    0.22     0.05     ;  
     57 156   2    1.000    0.000    0.000    0.22     0.05     ;  
     57 157   2    1.000    0.000    0.000    0.22     0.05     ;  
     57 159   2    1.000    0.000    0.000    0.22     0.05     ;  
     57 160   2    1.000    0.000    0.000    0.22     0.05     ;  
     57 162   2    1.000    0.000    0.000    0.22     0.05     ;  
     57 163   2    1.000    0.000    0.000    0.22     0.05     ;  
     57 165   2    1.000    0.000    0.000    0.22     0.05     ;  
     57 166   2    1.000    0.000    0.000    0.22     0.05     ;  
     57 168   2    1.000    0.000    0.000    0.22     0.05     ;  
     57 169   2    1.000    0.000    0.000    0.22     0.05     ;  
     57 171   2    1.000    0.000    0.000    0.22     0.05     ;  
     57 172   2    1.000    0.000    0.000    0.22     0.05     ;  
     57 174   2    1.000    0.000    0.000    0.22     0.05     ;  
     57 175   2    1.000    0.000    0.000    0.22     0.05     ;  
     57 177   2    1.000    0.000    0.000    0.22     0.05     ;  
     57 178   2    1.000    0.000    0.000    0.22     0.05     ;  
     57 179   2    1.000    0.000    0.000    0.22     0.05     ;  
     64  68   2    1.000    0.000    0.000    0.20     0.05     ;  
     64  69   2    1.000    0.000    0.000    0.20     0.05     ;  
     64  71   2    1.000    0.000    0.000    0.20     0.05     ;  
     64  72   2    1.000    0.000    0.000    0.20     0.05     ;  
     64  74   2    1.000    0.000    0.000    0.20     0.05     ;  
     64  75   2    1.000    0.000    0.000    0.20     0.05     ;  
     64  77   2    1.000    0.000    0.000    0.20     0.05     ;  
     64  78   2    1.000    0.000    0.000    0.20     0.05     ;  
     64  80   2    1.000    0.000    0.000    0.20     0.05     ;  
     64  81   2    1.000    0.000    0.000    0.20     0.05     ;  
     64  83   2    1.000    0.000    0.000    0.20     0.05     ;  
     64  84   2    1.000    0.000    0.000    0.20     0.05     ;  
     64  86   2    1.000    0.000    0.000    0.20     0.05     ;  
     64  87   2    1.000    0.000    0.000    0.20     0.05     ;  
     64  89   2    1.000    0.000    0.000    0.20     0.05     ;  
     64  90   2    1.000    0.000    0.000    0.20     0.05     ;  
     64  92   2    1.000    0.000    0.000    0.20     0.05     ;  
     64  93   2    1.000    0.000    0.000    0.20     0.05     ;  
     64  95   2    1.000    0.000    0.000    0.20     0.05     ;  
     64  96   2    1.000    0.000    0.000    0.20     0.05     ;  
     64  98   2    1.000    0.000    0.000    0.20     0.05     ;  
     64  99   2    1.000    0.000    0.000    0.20     0.05     ;  
     64 101   2    1.000    0.000    0.000    0.20     0.05     ;  
     64 102   2    1.000    0.000    0.000    0.20     0.05     ;  
     64 103   2    1.000    0.000    0.000    0.20     0.05     ;  
     64 106   2    1.000    0.000    0.000    0.20     0.05     ;  
     64 107   2    1.000    0.000    0.000    0.20     0.05     ;  
     64 109   2    1.000    0.000    0.000    0.20     0.05     ;  
     64 110   2    1.000    0.000    0.000    0.20     0.05     ;  
     64 112   2    1.000    0.000    0.000    0.20     0.05     ;  
     64 113   2    1.000    0.000    0.000    0.20     0.05     ;  
     64 115   2    1.000    0.000    0.000    0.20     0.05     ;  
     64 116   2    1.000    0.000    0.000    0.20     0.05     ;  
     64 118   2    1.000    0.000    0.000    0.20     0.05     ;  
     64 119   2    1.000    0.000    0.000    0.20     0.05     ;  
     64 121   2    1.000    0.000    0.000    0.20     0.05     ;  
     64 122   2    1.000    0.000    0.000    0.20     0.05     ;  
     64 124   2    1.000    0.000    0.000    0.20     0.05     ;  
     64 125   2    1.000    0.000    0.000    0.20     0.05     ;  
     64 127   2    1.000    0.000    0.000    0.20     0.05     ;  
     64 128   2    1.000    0.000    0.000    0.20     0.05     ;  
     64 130   2    1.000    0.000    0.000    0.20     0.05     ;  
     64 131   2    1.000    0.000    0.000    0.20     0.05     ;  
     64 133   2    1.000    0.000    0.000    0.20     0.05     ;  
     64 134   2    1.000    0.000    0.000    0.20     0.05     ;  
     64 136   2    1.000    0.000    0.000    0.20     0.05     ;  
     64 137   2    1.000    0.000    0.000    0.20     0.05     ;  
     64 139   2    1.000    0.000    0.000    0.20     0.05     ;  
     64 140   2    1.000    0.000    0.000    0.20     0.05     ;  
     64 141   2    1.000    0.000    0.000    0.20     0.05     ;  
     64 144   2    1.000    0.000    0.000    0.20     0.05     ;  
     64 145   2    1.000    0.000    0.000    0.20     0.05     ;  
     64 147   2    1.000    0.000    0.000    0.20     0.05     ;  
     64 148   2    1.000    0.000    0.000    0.20     0.05     ;  
     64 150   2    1.000    0.000    0.000    0.20     0.05     ;  
     64 151   2    1.000    0.000    0.000    0.20     0.05     ;  
     64 153   2    1.000    0.000    0.000    0.20     0.05     ;  
     64 154   2    1.000    0.000    0.000    0.20     0.05     ;  
     64 156   2    1.000    0.000    0.000    0.20     0.05     ;  
     64 157   2    1.000    0.000    0.000    0.20     0.05     ;  
     64 159   2    1.000    0.000    0.000    0.20     0.05     ;  
     64 160   2    1.000    0.000    0.000    0.20     0.05     ;  
     64 162   2    1.000    0.000    0.000    0.20     0.05     ;  
     64 163   2    1.000    0.000    0.000    0.20     0.05     ;  
     64 165   2    1.000    0.000    0.000    0.20     0.05     ;  
     64 166   2    1.000    0.000    0.000    0.20     0.05     ;  
     64 168   2    1.000    0.000    0.000    0.20     0.05     ;  
     64 169   2    1.000    0.000    0.000    0.20     0.05     ;  
     64 171   2    1.000    0.000    0.000    0.20     0.05     ;  
     64 172   2    1.000    0.000    0.000    0.20     0.05     ;  
     64 174   2    1.000    0.000    0.000    0.20     0.05     ;  
     64 175   2    1.000    0.000    0.000    0.20     0.05     ;  
     64 177   2    1.000    0.000    0.000    0.20     0.05     ;  
     64 178   2    1.000    0.000    0.000    0.20     0.05     ;  
     64 179   2    1.000    0.000    0.000    0.20     0.05     ;  
     65  68   2    1.000    0.000    0.000    0.20     0.05     ;  
     65  69   2    1.000    0.000    0.000    0.20     0.05     ;  
     65  71   2    1.000    0.000    0.000    0.20     0.05     ;  
     65  72   2    1.000    0.000    0.000    0.20     0.05     ;  
     65  74   2    1.000    0.000    0.000    0.20     0.05     ;  
     65  75   2    1.000    0.000    0.000    0.20     0.05     ;  
     65  77   2    1.000    0.000    0.000    0.20     0.05     ;  
     65  78   2    1.000    0.000    0.000    0.20     0.05     ;  
     65  80   2    1.000    0.000    0.000    0.20     0.05     ;  
     65  81   2    1.000    0.000    0.000    0.20     0.05     ;  
     65  83   2    1.000    0.000    0.000    0.20     0.05     ;  
     65  84   2    1.000    0.000    0.000    0.20     0.05     ;  
     65  86   2    1.000    0.000    0.000    0.20     0.05     ;  
     65  87   2    1.000    0.000    0.000    0.20     0.05     ;  
     65  89   2    1.000    0.000    0.000    0.20     0.05     ;  
     65  90   2    1.000    0.000    0.000    0.20     0.05     ;  
     65  92   2    1.000    0.000    0.000    0.20     0.05     ;  
     65  93   2    1.000    0.000    0.000    0.20     0.05     ;  
     65  95   2    1.000    0.000    0.000    0.20     0.05     ;  
     65  96   2    1.000    0.000    0.000    0.20     0.05     ;  
     65  98   2    1.000    0.000    0.000    0.20     0.05     ;  
     65  99   2    1.000    0.000    0.000    0.20     0.05     ;  
     65 101   2    1.000    0.000    0.000    0.20     0.05     ;  
     65 102   2    1.000    0.000    0.000    0.20     0.05     ;  
     65 103   2    1.000    0.000    0.000    0.20     0.05     ;  
     65 106   2    1.000    0.000    0.000    0.20     0.05     ;  
     65 107   2    1.000    0.000    0.000    0.20     0.05     ;  
     65 109   2    1.000    0.000    0.000    0.20     0.05     ;  
     65 110   2    1.000    0.000    0.000    0.20     0.05     ;  
     65 112   2    1.000    0.000    0.000    0.20     0.05     ;  
     65 113   2    1.000    0.000    0.000    0.20     0.05     ;  
     65 115   2    1.000    0.000    0.000    0.20     0.05     ;  
     65 116   2    1.000    0.000    0.000    0.20     0.05     ;  
     65 118   2    1.000    0.000    0.000    0.20     0.05     ;  
     65 119   2    1.000    0.000    0.000    0.20     0.05     ;  
     65 121   2    1.000    0.000    0.000    0.20     0.05     ;  
     65 122   2    1.000    0.000    0.000    0.20     0.05     ;  
     65 124   2    1.000    0.000    0.000    0.20     0.05     ;  
     65 125   2    1.000    0.000    0.000    0.20     0.05     ;  
     65 127   2    1.000    0.000    0.000    0.20     0.05     ;  
     65 128   2    1.000    0.000    0.000    0.20     0.05     ;  
     65 130   2    1.000    0.000    0.000    0.20     0.05     ;  
     65 131   2    1.000    0.000    0.000    0.20     0.05     ;  
     65 133   2    1.000    0.000    0.000    0.20     0.05     ;  
     65 134   2    1.000    0.000    0.000    0.20     0.05     ;  
     65 136   2    1.000    0.000    0.000    0.20     0.05     ;  
     65 137   2    1.000    0.000    0.000    0.20     0.05     ;  
     65 139   2    1.000    0.000    0.000    0.20     0.05     ;  
     65 140   2    1.000    0.000    0.000    0.20     0.05     ;  
     65 141   2    1.000    0.000    0.000    0.20     0.05     ;  
     65 144   2    1.000    0.000    0.000    0.20     0.05     ;  
     65 145   2    1.000    0.000    0.000    0.20     0.05     ;  
     65 147   2    1.000    0.000    0.000    0.20     0.05     ;  
     65 148   2    1.000    0.000    0.000    0.20     0.05     ;  
     65 150   2    1.000    0.000    0.000    0.20     0.05     ;  
     65 151   2    1.000    0.000    0.000    0.20     0.05     ;  
     65 153   2    1.000    0.000    0.000    0.20     0.05     ;  
     65 154   2    1.000    0.000    0.000    0.20     0.05     ;  
     65 156   2    1.000    0.000    0.000    0.20     0.05     ;  
     65 157   2    1.000    0.000    0.000    0.20     0.05     ;  
     65 159   2    1.000    0.000    0.000    0.20     0.05     ;  
     65 160   2    1.000    0.000    0.000    0.20     0.05     ;  
     65 162   2    1.000    0.000    0.000    0.20     0.05     ;  
     65 163   2    1.000    0.000    0.000    0.20     0.05     ;  
     65 165   2    1.000    0.000    0.000    0.20     0.05     ;  
     65 166   2    1.000    0.000    0.000    0.20     0.05     ;  
     65 168   2    1.000    0.000    0.000    0.20     0.05     ;  
     65 169   2    1.000    0.000    0.000    0.20     0.05     ;  
     65 171   2    1.000    0.000    0.000    0.20     0.05     ;  
     65 172   2    1.000    0.000    0.000    0.20     0.05     ;  
     65 174   2    1.000    0.000    0.000    0.20     0.05     ;  
     65 175   2    1.000    0.000    0.000    0.20     0.05     ;  
     65 177   2    1.000    0.000    0.000    0.20     0.05     ;  
     65 178   2    1.000    0.000    0.000    0.20     0.05     ;  
     65 179   2    1.000    0.000    0.000    0.20     0.05     ;  
     66  74   2    1.000    0.000    0.000    0.20     0.05     ;  
     66  75   2    1.000    0.000    0.000    0.20     0.05     ;  
     66  77   2    1.000    0.000    0.000    0.20     0.05     ;  
     66  78   2    1.000    0.000    0.000    0.20     0.05     ;  
     66  80   2    1.000    0.000    0.000    0.20     0.05     ;  
     66  81   2    1.000    0.000    0.000    0.20     0.05     ;  
     66  83   2    1.000    0.000    0.000    0.20     0.05     ;  
     66  84   2    1.000    0.000    0.000    0.20     0.05     ;  
     66  86   2    1.000    0.000    0.000    0.20     0.05     ;  
     66  87   2    1.000    0.000    0.000    0.20     0.05     ;  
     66  89   2    1.000    0.000    0.000    0.20     0.05     ;  
     66  90   2    1.000    0.000    0.000    0.20     0.05     ;  
     66  92   2    1.000    0.000    0.000    0.20     0.05     ;  
     66  93   2    1.000    0.000    0.000    0.20     0.05     ;  
     66  95   2    1.000    0.000    0.000    0.20     0.05     ;  
     66  96   2    1.000    0.000    0.000    0.20     0.05     ;  
     66  98   2    1.000    0.000    0.000    0.20     0.05     ;  
     66  99   2    1.000    0.000    0.000    0.20     0.05     ;  
     66 101   2    1.000    0.000    0.000    0.20     0.05     ;  
     66 102   2    1.000    0.000    0.000    0.20     0.05     ;  
     66 103   2    1.000    0.000    0.000    0.20     0.05     ;  
     66 106   2    1.000    0.000    0.000    0.20     0.05     ;  
     66 107   2    1.000    0.000    0.000    0.20     0.05     ;  
     66 109   2    1.000    0.000    0.000    0.20     0.05     ;  
     66 110   2    1.000    0.000    0.000    0.20     0.05     ;  
     66 112   2    1.000    0.000    0.000    0.20     0.05     ;  
     66 113   2    1.000    0.000    0.000    0.20     0.05     ;  
     66 115   2    1.000    0.000    0.000    0.20     0.05     ;  
     66 116   2    1.000    0.000    0.000    0.20     0.05     ;  
     66 118   2    1.000    0.000    0.000    0.20     0.05     ;  
     66 119   2    1.000    0.000    0.000    0.20     0.05     ;  
     66 121   2    1.000    0.000    0.000    0.20     0.05     ;  
     66 122   2    1.000    0.000    0.000    0.20     0.05     ;  
     66 124   2    1.000    0.000    0.000    0.20     0.05     ;  
     66 125   2    1.000    0.000    0.000    0.20     0.05     ;  
     66 127   2    1.000    0.000    0.000    0.20     0.05     ;  
     66 128   2    1.000    0.000    0.000    0.20     0.05     ;  
     66 130   2    1.000    0.000    0.000    0.20     0.05     ;  
     66 131   2    1.000    0.000    0.000    0.20     0.05     ;  
     66 133   2    1.000    0.000    0.000    0.20     0.05     ;  
     66 134   2    1.000    0.000    0.000    0.20     0.05     ;  
     66 136   2    1.000    0.000    0.000    0.20     0.05     ;  
     66 137   2    1.000    0.000    0.000    0.20     0.05     ;  
     66 139   2    1.000    0.000    0.000    0.20     0.05     ;  
     66 140   2    1.000    0.000    0.000    0.20     0.05     ;  
     66 141   2    1.000    0.000    0.000    0.20     0.05     ;  
     66 144   2    1.000    0.000    0.000    0.20     0.05     ;  
     66 145   2    1.000    0.000    0.000    0.20     0.05     ;  
     66 147   2    1.000    0.000    0.000    0.20     0.05     ;  
     66 148   2    1.000    0.000    0.000    0.20     0.05     ;  
     66 150   2    1.000    0.000    0.000    0.20     0.05     ;  
     66 151   2    1.000    0.000    0.000    0.20     0.05     ;  
     66 153   2    1.000    0.000    0.000    0.20     0.05     ;  
     66 154   2    1.000    0.000    0.000    0.20     0.05     ;  
     66 156   2    1.000    0.000    0.000    0.20     0.05     ;  
     66 157   2    1.000    0.000    0.000    0.20     0.05     ;  
     66 159   2    1.000    0.000    0.000    0.20     0.05     ;  
     66 160   2    1.000    0.000    0.000    0.20     0.05     ;  
     66 162   2    1.000    0.000    0.000    0.20     0.05     ;  
     66 163   2    1.000    0.000    0.000    0.20     0.05     ;  
     66 165   2    1.000    0.000    0.000    0.20     0.05     ;  
     66 166   2    1.000    0.000    0.000    0.20     0.05     ;  
     66 168   2    1.000    0.000    0.000    0.20     0.05     ;  
     66 169   2    1.000    0.000    0.000    0.20     0.05     ;  
     66 171   2    1.000    0.000    0.000    0.20     0.05     ;  
     66 172   2    1.000    0.000    0.000    0.20     0.05     ;  
     66 174   2    1.000    0.000    0.000    0.20     0.05     ;  
     66 175   2    1.000    0.000    0.000    0.20     0.05     ;  
     66 177   2    1.000    0.000    0.000    0.20     0.05     ;  
     66 178   2    1.000    0.000    0.000    0.20     0.05     ;  
     66 179   2    1.000    0.000    0.000    0.20     0.05     ;  
     68  77   2    1.000    0.000    0.000    0.20     0.05     ;  
     68  78   2    1.000    0.000    0.000    0.20     0.05     ;  
     68  80   2    1.000    0.000    0.000    0.20     0.05     ;  
     68  81   2    1.000    0.000    0.000    0.20     0.05     ;  
     68  83   2    1.000    0.000    0.000    0.20     0.05     ;  
     68  84   2    1.000    0.000    0.000    0.20     0.05     ;  
     68  86   2    1.000    0.000    0.000    0.20     0.05     ;  
     68  87   2    1.000    0.000    0.000    0.20     0.05     ;  
     68  89   2    1.000    0.000    0.000    0.20     0.05     ;  
     68  90   2    1.000    0.000    0.000    0.20     0.05     ;  
     68  92   2    1.000    0.000    0.000    0.20     0.05     ;  
     68  93   2    1.000    0.000    0.000    0.20     0.05     ;  
     68  95   2    1.000    0.000    0.000    0.20     0.05     ;  
     68  96   2    1.000    0.000    0.000    0.20     0.05     ;  
     68  98   2    1.000    0.000    0.000    0.20     0.05     ;  
     68  99   2    1.000    0.000    0.000    0.20     0.05     ;  
     68 101   2    1.000    0.000    0.000    0.20     0.05     ;  
     68 102   2    1.000    0.000    0.000    0.20     0.05     ;  
     68 103   2    1.000    0.000    0.000    0.20     0.05     ;  
     68 104   2    1.000    0.000    0.000    0.20     0.05     ;  
     69  77   2    1.000    0.000    0.000    0.20     0.05     ;  
     69  78   2    1.000    0.000    0.000    0.20     0.05     ;  
     69  80   2    1.000    0.000    0.000    0.20     0.05     ;  
     69  81   2    1.000    0.000    0.000    0.20     0.05     ;  
     69  83   2    1.000    0.000    0.000    0.20     0.05     ;  
     69  84   2    1.000    0.000    0.000    0.20     0.05     ;  
     69  86   2    1.000    0.000    0.000    0.20     0.05     ;  
     69  87   2    1.000    0.000    0.000    0.20     0.05     ;  
     69  89   2    1.000    0.000    0.000    0.20     0.05     ;  
     69  90   2    1.000    0.000    0.000    0.20     0.05     ;  
     69  92   2    1.000    0.000    0.000    0.20     0.05     ;  
     69  93   2    1.000    0.000    0.000    0.20     0.05     ;  
     69  95   2    1.000    0.000    0.000    0.20     0.05     ;  
     69  96   2    1.000    0.000    0.000    0.20     0.05     ;  
     69  98   2    1.000    0.000    0.000    0.20     0.05     ;  
     69  99   2    1.000    0.000    0.000    0.20     0.05     ;  
     69 101   2    1.000    0.000    0.000    0.20     0.05     ;  
     69 102   2    1.000    0.000    0.000    0.20     0.05     ;  
     69 103   2    1.000    0.000    0.000    0.20     0.05     ;  
     69 104   2    1.000    0.000    0.000    0.20     0.05     ;  
     69 142   2    1.000    0.000    0.000    0.20     0.05     ;  
     71  80   2    1.000    0.000    0.000    0.20     0.05     ;  
     71  81   2    1.000    0.000    0.000    0.20     0.05     ;  
     71  83   2    1.000    0.000    0.000    0.20     0.05     ;  
     71  84   2    1.000    0.000    0.000    0.20     0.05     ;  
     71  86   2    1.000    0.000    0.000    0.20     0.05     ;  
     71  87   2    1.000    0.000    0.000    0.20     0.05     ;  
     71  89   2    1.000    0.000    0.000    0.20     0.05     ;  
     71  90   2    1.000    0.000    0.000    0.20     0.05     ;  
     71  92   2    1.000    0.000    0.000    0.20     0.05     ;  
     71  93   2    1.000    0.000    0.000    0.20     0.05     ;  
     71  95   2    1.000    0.000    0.000    0.20     0.05     ;  
     71  96   2    1.000    0.000    0.000    0.20     0.05     ;  
     71  98   2    1.000    0.000    0.000    0.20     0.05     ;  
     71  99   2    1.000    0.000    0.000    0.20     0.05     ;  
     71 101   2    1.000    0.000    0.000    0.20     0.05     ;  
     71 102   2    1.000    0.000    0.000    0.20     0.05     ;  
     71 103   2    1.000    0.000    0.000    0.20     0.05     ;  
     71 104   2    1.000    0.000    0.000    0.20     0.05     ;  
     71 142   2    1.000    0.000    0.000    0.20     0.05     ;  
     72  80   2    1.000    0.000    0.000    0.20     0.05     ;  
     72  81   2    1.000    0.000    0.000    0.20     0.05     ;  
     72  83   2    1.000    0.000    0.000    0.20     0.05     ;  
     72  84   2    1.000    0.000    0.000    0.20     0.05     ;  
     72  86   2    1.000    0.000    0.000    0.20     0.05     ;  
     72  87   2    1.000    0.000    0.000    0.20     0.05     ;  
     72  89   2    1.000    0.000    0.000    0.20     0.05     ;  
     72  90   2    1.000    0.000    0.000    0.20     0.05     ;  
     72  92   2    1.000    0.000    0.000    0.20     0.05     ;  
     72  93   2    1.000    0.000    0.000    0.20     0.05     ;  
     72  95   2    1.000    0.000    0.000    0.20     0.05     ;  
     72  96   2    1.000    0.000    0.000    0.20     0.05     ;  
     72  98   2    1.000    0.000    0.000    0.20     0.05     ;  
     72  99   2    1.000    0.000    0.000    0.20     0.05     ;  
     72 101   2    1.000    0.000    0.000    0.20     0.05     ;  
     72 102   2    1.000    0.000    0.000    0.20     0.05     ;  
     72 103   2    1.000    0.000    0.000    0.20     0.05     ;  
     72 104   2    1.000    0.000    0.000    0.20     0.05     ;  
     72 142   2    1.000    0.000    0.000    0.20     0.05     ;  
     74  83   2    1.000    0.000    0.000    0.20     0.05     ;  
     74  84   2    1.000    0.000    0.000    0.20     0.05     ;  
     74  86   2    1.000    0.000    0.000    0.20     0.05     ;  
     74  87   2    1.000    0.000    0.000    0.20     0.05     ;  
     74  89   2    1.000    0.000    0.000    0.20     0.05     ;  
     74  90   2    1.000    0.000    0.000    0.20     0.05     ;  
     74  92   2    1.000    0.000    0.000    0.20     0.05     ;  
     74  93   2    1.000    0.000    0.000    0.20     0.05     ;  
     74  95   2    1.000    0.000    0.000    0.20     0.05     ;  
     74  96   2    1.000    0.000    0.000    0.20     0.05     ;  
     74  98   2    1.000    0.000    0.000    0.20     0.05     ;  
     74  99   2    1.000    0.000    0.000    0.20     0.05     ;  
     74 101   2    1.000    0.000    0.000    0.20     0.05     ;  
     74 102   2    1.000    0.000    0.000    0.20     0.05     ;  
     74 103   2    1.000    0.000    0.000    0.20     0.05     ;  
     74 104   2    1.000    0.000    0.000    0.20     0.05     ;  
     74 142   2    1.000    0.000    0.000    0.20     0.05     ;  
     75  83   2    1.000    0.000    0.000    0.20     0.05     ;  
     75  84   2    1.000    0.000    0.000    0.20     0.05     ;  
     75  86   2    1.000    0.000    0.000    0.20     0.05     ;  
     75  87   2    1.000    0.000    0.000    0.20     0.05     ;  
     75  89   2    1.000    0.000    0.000    0.20     0.05     ;  
     75  90   2    1.000    0.000    0.000    0.20     0.05     ;  
     75  92   2    1.000    0.000    0.000    0.20     0.05     ;  
     75  93   2    1.000    0.000    0.000    0.20     0.05     ;  
     75  95   2    1.000    0.000    0.000    0.20     0.05     ;  
     75  96   2    1.000    0.000    0.000    0.20     0.05     ;  
     75  98   2    1.000    0.000    0.000    0.20     0.05     ;  
     75  99   2    1.000    0.000    0.000    0.20     0.05     ;  
     75 101   2    1.000    0.000    0.000    0.20     0.05     ;  
     75 102   2    1.000    0.000    0.000    0.20     0.05     ;  
     75 103   2    1.000    0.000    0.000    0.20     0.05     ;  
     75 104   2    1.000    0.000    0.000    0.20     0.05     ;  
     75 142   2    1.000    0.000    0.000    0.20     0.05     ;  
     77  86   2    1.000    0.000    0.000    0.20     0.05     ;  
     77  87   2    1.000    0.000    0.000    0.20     0.05     ;  
     77  89   2    1.000    0.000    0.000    0.20     0.05     ;  
     77  90   2    1.000    0.000    0.000    0.20     0.05     ;  
     77  92   2    1.000    0.000    0.000    0.20     0.05     ;  
     77  93   2    1.000    0.000    0.000    0.20     0.05     ;  
     77  95   2    1.000    0.000    0.000    0.20     0.05     ;  
     77  96   2    1.000    0.000    0.000    0.20     0.05     ;  
     77  98   2    1.000    0.000    0.000    0.20     0.05     ;  
     77  99   2    1.000    0.000    0.000    0.20     0.05     ;  
     77 101   2    1.000    0.000    0.000    0.20     0.05     ;  
     77 102   2    1.000    0.000    0.000    0.20     0.05     ;  
     77 103   2    1.000    0.000    0.000    0.20     0.05     ;  
     77 104   2    1.000    0.000    0.000    0.20     0.05     ;  
     77 142   2    1.000    0.000    0.000    0.20     0.05     ;  
     78  86   2    1.000    0.000    0.000    0.20     0.05     ;  
     78  87   2    1.000    0.000    0.000    0.20     0.05     ;  
     78  89   2    1.000    0.000    0.000    0.20     0.05     ;  
     78  90   2    1.000    0.000    0.000    0.20     0.05     ;  
     78  92   2    1.000    0.000    0.000    0.20     0.05     ;  
     78  93   2    1.000    0.000    0.000    0.20     0.05     ;  
     78  95   2    1.000    0.000    0.000    0.20     0.05     ;  
     78  96   2    1.000    0.000    0.000    0.20     0.05     ;  
     78  98   2    1.000    0.000    0.000    0.20     0.05     ;  
     78  99   2    1.000    0.000    0.000    0.20     0.05     ;  
     78 101   2    1.000    0.000    0.000    0.20     0.05     ;  
     78 102   2    1.000    0.000    0.000    0.20     0.05     ;  
     78 103   2    1.000    0.000    0.000    0.20     0.05     ;  
     78 104   2    1.000    0.000    0.000    0.20     0.05     ;  
     78 142   2    1.000    0.000    0.000    0.20     0.05     ;  
     80  89   2    1.000    0.000    0.000    0.20     0.05     ;  
     80  90   2    1.000    0.000    0.000    0.20     0.05     ;  
     80  92   2    1.000    0.000    0.000    0.20     0.05     ;  
     80  93   2    1.000    0.000    0.000    0.20     0.05     ;  
     80  95   2    1.000    0.000    0.000    0.20     0.05     ;  
     80  96   2    1.000    0.000    0.000    0.20     0.05     ;  
     80  98   2    1.000    0.000    0.000    0.20     0.05     ;  
     80  99   2    1.000    0.000    0.000    0.20     0.05     ;  
     80 101   2    1.000    0.000    0.000    0.20     0.05     ;  
     80 102   2    1.000    0.000    0.000    0.20     0.05     ;  
     80 103   2    1.000    0.000    0.000    0.20     0.05     ;  
     80 104   2    1.000    0.000    0.000    0.20     0.05     ;  
     80 142   2    1.000    0.000    0.000    0.20     0.05     ;  
     81  89   2    1.000    0.000    0.000    0.20     0.05     ;  
     81  90   2    1.000    0.000    0.000    0.20     0.05     ;  
     81  92   2    1.000    0.000    0.000    0.20     0.05     ;  
     81  93   2    1.000    0.000    0.000    0.20     0.05     ;  
     81  95   2    1.000    0.000    0.000    0.20     0.05     ;  
     81  96   2    1.000    0.000    0.000    0.20     0.05     ;  
     81  98   2    1.000    0.000    0.000    0.20     0.05     ;  
     81  99   2    1.000    0.000    0.000    0.20     0.05     ;  
     81 101   2    1.000    0.000    0.000    0.20     0.05     ;  
     81 102   2    1.000    0.000    0.000    0.20     0.05     ;  
     81 103   2    1.000    0.000    0.000    0.20     0.05     ;  
     81 104   2    1.000    0.000    0.000    0.20     0.05     ;  
     81 142   2    1.000    0.000    0.000    0.20     0.05     ;  
     83  92   2    1.000    0.000    0.000    0.20     0.05     ;  
     83  93   2    1.000    0.000    0.000    0.20     0.05     ;  
     83  95   2    1.000    0.000    0.000    0.20     0.05     ;  
     83  96   2    1.000    0.000    0.000    0.20     0.05     ;  
     83  98   2    1.000    0.000    0.000    0.20     0.05     ;  
     83  99   2    1.000    0.000    0.000    0.20     0.05     ;  
     83 101   2    1.000    0.000    0.000    0.20     0.05     ;  
     83 102   2    1.000    0.000    0.000    0.20     0.05     ;  
     83 103   2    1.000    0.000    0.000    0.20     0.05     ;  
     83 104   2    1.000    0.000    0.000    0.20     0.05     ;  
     83 142   2    1.000    0.000    0.000    0.20     0.05     ;  
     84  92   2    1.000    0.000    0.000    0.20     0.05     ;  
     84  93   2    1.000    0.000    0.000    0.20     0.05     ;  
     84  95   2    1.000    0.000    0.000    0.20     0.05     ;  
     84  96   2    1.000    0.000    0.000    0.20     0.05     ;  
     84  98   2    1.000    0.000    0.000    0.20     0.05     ;  
     84  99   2    1.000    0.000    0.000    0.20     0.05     ;  
     84 101   2    1.000    0.000    0.000    0.20     0.05     ;  
     84 102   2    1.000    0.000    0.000    0.20     0.05     ;  
     84 103   2    1.000    0.000    0.000    0.20     0.05     ;  
     84 104   2    1.000    0.000    0.000    0.20     0.05     ;  
     84 142   2    1.000    0.000    0.000    0.20     0.05     ;  
     86  95   2    1.000    0.000    0.000    0.20     0.05     ;  
     86  96   2    1.000    0.000    0.000    0.20     0.05     ;  
     86  98   2    1.000    0.000    0.000    0.20     0.05     ;  
     86  99   2    1.000    0.000    0.000    0.20     0.05     ;  
     86 101   2    1.000    0.000    0.000    0.20     0.05     ;  
     86 102   2    1.000    0.000    0.000    0.20     0.05     ;  
     86 103   2    1.000    0.000    0.000    0.20     0.05     ;  
     86 104   2    1.000    0.000    0.000    0.20     0.05     ;  
     86 142   2    1.000    0.000    0.000    0.20     0.05     ;  
     87  95   2    1.000    0.000    0.000    0.20     0.05     ;  
     87  96   2    1.000    0.000    0.000    0.20     0.05     ;  
     87  98   2    1.000    0.000    0.000    0.20     0.05     ;  
     87  99   2    1.000    0.000    0.000    0.20     0.05     ;  
     87 101   2    1.000    0.000    0.000    0.20     0.05     ;  
     87 102   2    1.000    0.000    0.000    0.20     0.05     ;  
     87 103   2    1.000    0.000    0.000    0.20     0.05     ;  
     87 104   2    1.000    0.000    0.000    0.20     0.05     ;  
     87 142   2    1.000    0.000    0.000    0.20     0.05     ;  
     89  98   2    1.000    0.000    0.000    0.20     0.05     ;  
     89  99   2    1.000    0.000    0.000    0.20     0.05     ;  
     89 101   2    1.000    0.000    0.000    0.20     0.05     ;  
     89 102   2    1.000    0.000    0.000    0.20     0.05     ;  
     89 103   2    1.000    0.000    0.000    0.20     0.05     ;  
     89 104   2    1.000    0.000    0.000    0.20     0.05     ;  
     89 142   2    1.000    0.000    0.000    0.20     0.05     ;  
     90  98   2    1.000    0.000    0.000    0.20     0.05     ;  
     90  99   2    1.000    0.000    0.000    0.20     0.05     ;  
     90 101   2    1.000    0.000    0.000    0.20     0.05     ;  
     90 102   2    1.000    0.000    0.000    0.20     0.05     ;  
     90 103   2    1.000    0.000    0.000    0.20     0.05     ;  
     90 104   2    1.000    0.000    0.000    0.20     0.05     ;  
     90 142   2    1.000    0.000    0.000    0.20     0.05     ;  
     92 101   2    1.000    0.000    0.000    0.20     0.05     ;  
     92 102   2    1.000    0.000    0.000    0.20     0.05     ;  
     92 103   2    1.000    0.000    0.000    0.20     0.05     ;  
     92 104   2    1.000    0.000    0.000    0.20     0.05     ;  
     92 142   2    1.000    0.000    0.000    0.20     0.05     ;  
     93 101   2    1.000    0.000    0.000    0.20     0.05     ;  
     93 102   2    1.000    0.000    0.000    0.20     0.05     ;  
     93 103   2    1.000    0.000    0.000    0.20     0.05     ;  
     93 104   2    1.000    0.000    0.000    0.20     0.05     ;  
     93 142   2    1.000    0.000    0.000    0.20     0.05     ;  
     95 104   2    1.000    0.000    0.000    0.20     0.05     ;  
     95 142   2    1.000    0.000    0.000    0.20     0.05     ;  
     96 104   2    1.000    0.000    0.000    0.20     0.05     ;  
     96 142   2    1.000    0.000    0.000    0.20     0.05     ;  
     98 104   2    1.000    0.000    0.000    0.20     0.05     ;  
     98 142   2    1.000    0.000    0.000    0.20     0.05     ;  
     99 104   2    1.000    0.000    0.000    0.20     0.05     ;  
     99 142   2    1.000    0.000    0.000    0.20     0.05     ;  
    101 104   2    1.000    0.000    0.000    0.20     0.05     ;  
    101 142   2    1.000    0.000    0.000    0.20     0.05     ;  
    102 104   2    1.000    0.000    0.000    0.20     0.05     ;  
    102 142   2    1.000    0.000    0.000    0.20     0.05     ;  
    103 104   2    1.000    0.000    0.000    0.20     0.05     ;  
    103 142   2    1.000    0.000    0.000    0.20     0.05     ;  
    104 112   2    1.000    0.000    0.000    0.20     0.05     ;  
    104 113   2    1.000    0.000    0.000    0.20     0.05     ;  
    104 115   2    1.000    0.000    0.000    0.20     0.05     ;  
    104 116   2    1.000    0.000    0.000    0.20     0.05     ;  
    104 118   2    1.000    0.000    0.000    0.20     0.05     ;  
    104 119   2    1.000    0.000    0.000    0.20     0.05     ;  
    104 121   2    1.000    0.000    0.000    0.20     0.05     ;  
    104 122   2    1.000    0.000    0.000    0.20     0.05     ;  
    104 124   2    1.000    0.000    0.000    0.20     0.05     ;  
    104 125   2    1.000    0.000    0.000    0.20     0.05     ;  
    104 127   2    1.000    0.000    0.000    0.20     0.05     ;  
    104 128   2    1.000    0.000    0.000    0.20     0.05     ;  
    104 130   2    1.000    0.000    0.000    0.20     0.05     ;  
    104 131   2    1.000    0.000    0.000    0.20     0.05     ;  
    104 133   2    1.000    0.000    0.000    0.20     0.05     ;  
    104 134   2    1.000    0.000    0.000    0.20     0.05     ;  
    104 136   2    1.000    0.000    0.000    0.20     0.05     ;  
    104 137   2    1.000    0.000    0.000    0.20     0.05     ;  
    104 139   2    1.000    0.000    0.000    0.20     0.05     ;  
    104 140   2    1.000    0.000    0.000    0.20     0.05     ;  
    104 141   2    1.000    0.000    0.000    0.20     0.05     ;  
    104 144   2    1.000    0.000    0.000    0.20     0.05     ;  
    104 145   2    1.000    0.000    0.000    0.20     0.05     ;  
    104 147   2    1.000    0.000    0.000    0.20     0.05     ;  
    104 148   2    1.000    0.000    0.000    0.20     0.05     ;  
    104 150   2    1.000    0.000    0.000    0.20     0.05     ;  
    104 151   2    1.000    0.000    0.000    0.20     0.05     ;  
    104 153   2    1.000    0.000    0.000    0.20     0.05     ;  
    104 154   2    1.000    0.000    0.000    0.20     0.05     ;  
    104 156   2    1.000    0.000    0.000    0.20     0.05     ;  
    104 157   2    1.000    0.000    0.000    0.20     0.05     ;  
    104 159   2    1.000    0.000    0.000    0.20     0.05     ;  
    104 160   2    1.000    0.000    0.000    0.20     0.05     ;  
    104 162   2    1.000    0.000    0.000    0.20     0.05     ;  
    104 163   2    1.000    0.000    0.000    0.20     0.05     ;  
    104 165   2    1.000    0.000    0.000    0.20     0.05     ;  
    104 166   2    1.000    0.000    0.000    0.20     0.05     ;  
    104 168   2    1.000    0.000    0.000    0.20     0.05     ;  
    104 169   2    1.000    0.000    0.000    0.20     0.05     ;  
    104 171   2    1.000    0.000    0.000    0.20     0.05     ;  
    104 172   2    1.000    0.000    0.000    0.20     0.05     ;  
    104 174   2    1.000    0.000    0.000    0.20     0.05     ;  
    104 175   2    1.000    0.000    0.000    0.20     0.05     ;  
    104 177   2    1.000    0.000    0.000    0.20     0.05     ;  
    104 178   2    1.000    0.000    0.000    0.20     0.05     ;  
    104 179   2    1.000    0.000    0.000    0.20     0.05     ;  
    106 115   2    1.000    0.000    0.000    0.20     0.05     ;  
    106 116   2    1.000    0.000    0.000    0.20     0.05     ;  
    106 118   2    1.000    0.000    0.000    0.20     0.05     ;  
    106 119   2    1.000    0.000    0.000    0.20     0.05     ;  
    106 121   2    1.000    0.000    0.000    0.20     0.05     ;  
    106 122   2    1.000    0.000    0.000    0.20     0.05     ;  
    106 124   2    1.000    0.000    0.000    0.20     0.05     ;  
    106 125   2    1.000    0.000    0.000    0.20     0.05     ;  
    106 127   2    1.000    0.000    0.000    0.20     0.05     ;  
    106 128   2    1.000    0.000    0.000    0.20     0.05     ;  
    106 130   2    1.000    0.000    0.000    0.20     0.05     ;  
    106 131   2    1.000    0.000    0.000    0.20     0.05     ;  
    106 133   2    1.000    0.000    0.000    0.20     0.05     ;  
    106 134   2    1.000    0.000    0.000    0.20     0.05     ;  
    106 136   2    1.000    0.000    0.000    0.20     0.05     ;  
    106 137   2    1.000    0.000    0.000    0.20     0.05     ;  
    106 139   2    1.000    0.000    0.000    0.20     0.05     ;  
    106 140   2    1.000    0.000    0.000    0.20     0.05     ;  
    106 141   2    1.000    0.000    0.000    0.20     0.05     ;  
    107 115   2    1.000    0.000    0.000    0.20     0.05     ;  
    107 116   2    1.000    0.000    0.000    0.20     0.05     ;  
    107 118   2    1.000    0.000    0.000    0.20     0.05     ;  
    107 119   2    1.000    0.000    0.000    0.20     0.05     ;  
    107 121   2    1.000    0.000    0.000    0.20     0.05     ;  
    107 122   2    1.000    0.000    0.000    0.20     0.05     ;  
    107 124   2    1.000    0.000    0.000    0.20     0.05     ;  
    107 125   2    1.000    0.000    0.000    0.20     0.05     ;  
    107 127   2    1.000    0.000    0.000    0.20     0.05     ;  
    107 128   2    1.000    0.000    0.000    0.20     0.05     ;  
    107 130   2    1.000    0.000    0.000    0.20     0.05     ;  
    107 131   2    1.000    0.000    0.000    0.20     0.05     ;  
    107 133   2    1.000    0.000    0.000    0.20     0.05     ;  
    107 134   2    1.000    0.000    0.000    0.20     0.05     ;  
    107 136   2    1.000    0.000    0.000    0.20     0.05     ;  
    107 137   2    1.000    0.000    0.000    0.20     0.05     ;  
    107 139   2    1.000    0.000    0.000    0.20     0.05     ;  
    107 140   2    1.000    0.000    0.000    0.20     0.05     ;  
    107 141   2    1.000    0.000    0.000    0.20     0.05     ;  
    107 142   2    1.000    0.000    0.000    0.20     0.05     ;  
    109 118   2    1.000    0.000    0.000    0.20     0.05     ;  
    109 119   2    1.000    0.000    0.000    0.20     0.05     ;  
    109 121   2    1.000    0.000    0.000    0.20     0.05     ;  
    109 122   2    1.000    0.000    0.000    0.20     0.05     ;  
    109 124   2    1.000    0.000    0.000    0.20     0.05     ;  
    109 125   2    1.000    0.000    0.000    0.20     0.05     ;  
    109 127   2    1.000    0.000    0.000    0.20     0.05     ;  
    109 128   2    1.000    0.000    0.000    0.20     0.05     ;  
    109 130   2    1.000    0.000    0.000    0.20     0.05     ;  
    109 131   2    1.000    0.000    0.000    0.20     0.05     ;  
    109 133   2    1.000    0.000    0.000    0.20     0.05     ;  
    109 134   2    1.000    0.000    0.000    0.20     0.05     ;  
    109 136   2    1.000    0.000    0.000    0.20     0.05     ;  
    109 137   2    1.000    0.000    0.000    0.20     0.05     ;  
    109 139   2    1.000    0.000    0.000    0.20     0.05     ;  
    109 140   2    1.000    0.000    0.000    0.20     0.05     ;  
    109 141   2    1.000    0.000    0.000    0.20     0.05     ;  
    109 142   2    1.000    0.000    0.000    0.20     0.05     ;  
    110 118   2    1.000    0.000    0.000    0.20     0.05     ;  
    110 119   2    1.000    0.000    0.000    0.20     0.05     ;  
    110 121   2    1.000    0.000    0.000    0.20     0.05     ;  
    110 122   2    1.000    0.000    0.000    0.20     0.05     ;  
    110 124   2    1.000    0.000    0.000    0.20     0.05     ;  
    110 125   2    1.000    0.000    0.000    0.20     0.05     ;  
    110 127   2    1.000    0.000    0.000    0.20     0.05     ;  
    110 128   2    1.000    0.000    0.000    0.20     0.05     ;  
    110 130   2    1.000    0.000    0.000    0.20     0.05     ;  
    110 131   2    1.000    0.000    0.000    0.20     0.05     ;  
    110 133   2    1.000    0.000    0.000    0.20     0.05     ;  
    110 134   2    1.000    0.000    0.000    0.20     0.05     ;  
    110 136   2    1.000    0.000    0.000    0.20     0.05     ;  
    110 137   2    1.000    0.000    0.000    0.20     0.05     ;  
    110 139   2    1.000    0.000    0.000    0.20     0.05     ;  
    110 140   2    1.000    0.000    0.000    0.20     0.05     ;  
    110 141   2    1.000    0.000    0.000    0.20     0.05     ;  
    110 142   2    1.000    0.000    0.000    0.20     0.05     ;  
    112 121   2    1.000    0.000    0.000    0.20     0.05     ;  
    112 122   2    1.000    0.000    0.000    0.20     0.05     ;  
    112 124   2    1.000    0.000    0.000    0.20     0.05     ;  
    112 125   2    1.000    0.000    0.000    0.20     0.05     ;  
    112 127   2    1.000    0.000    0.000    0.20     0.05     ;  
    112 128   2    1.000    0.000    0.000    0.20     0.05     ;  
    112 130   2    1.000    0.000    0.000    0.20     0.05     ;  
    112 131   2    1.000    0.000    0.000    0.20     0.05     ;  
    112 133   2    1.000    0.000    0.000    0.20     0.05     ;  
    112 134   2    1.000    0.000    0.000    0.20     0.05     ;  
    112 136   2    1.000    0.000    0.000    0.20     0.05     ;  
    112 137   2    1.000    0.000    0.000    0.20     0.05     ;  
    112 139   2    1.000    0.000    0.000    0.20     0.05     ;  
    112 140   2    1.000    0.000    0.000    0.20     0.05     ;  
    112 141   2    1.000    0.000    0.000    0.20     0.05     ;  
    112 142   2    1.000    0.000    0.000    0.20     0.05     ;  
    113 121   2    1.000    0.000    0.000    0.20     0.05     ;  
    113 122   2    1.000    0.000    0.000    0.20     0.05     ;  
    113 124   2    1.000    0.000    0.000    0.20     0.05     ;  
    113 125   2    1.000    0.000    0.000    0.20     0.05     ;  
    113 127   2    1.000    0.000    0.000    0.20     0.05     ;  
    113 128   2    1.000    0.000    0.000    0.20     0.05     ;  
    113 130   2    1.000    0.000    0.000    0.20     0.05     ;  
    113 131   2    1.000    0.000    0.000    0.20     0.05     ;  
    113 133   2    1.000    0.000    0.000    0.20     0.05     ;  
    113 134   2    1.000    0.000    0.000    0.20     0.05     ;  
    113 136   2    1.000    0.000    0.000    0.20     0.05     ;  
    113 137   2    1.000    0.000    0.000    0.20     0.05     ;  
    113 139   2    1.000    0.000    0.000    0.20     0.05     ;  
    113 140   2    1.000    0.000    0.000    0.20     0.05     ;  
    113 141   2    1.000    0.000    0.000    0.20     0.05     ;  
    113 142   2    1.000    0.000    0.000    0.20     0.05     ;  
    115 124   2    1.000    0.000    0.000    0.20     0.05     ;  
    115 125   2    1.000    0.000    0.000    0.20     0.05     ;  
    115 127   2    1.000    0.000    0.000    0.20     0.05     ;  
    115 128   2    1.000    0.000    0.000    0.20     0.05     ;  
    115 130   2    1.000    0.000    0.000    0.20     0.05     ;  
    115 131   2    1.000    0.000    0.000    0.20     0.05     ;  
    115 133   2    1.000    0.000    0.000    0.20     0.05     ;  
    115 134   2    1.000    0.000    0.000    0.20     0.05     ;  
    115 136   2    1.000    0.000    0.000    0.20     0.05     ;  
    115 137   2    1.000    0.000    0.000    0.20     0.05     ;  
    115 139   2    1.000    0.000    0.000    0.20     0.05     ;  
    115 140   2    1.000    0.000    0.000    0.20     0.05     ;  
    115 141   2    1.000    0.000    0.000    0.20     0.05     ;  
    115 142   2    1.000    0.000    0.000    0.20     0.05     ;  
    116 124   2    1.000    0.000    0.000    0.20     0.05     ;  
    116 125   2    1.000    0.000    0.000    0.20     0.05     ;  
    116 127   2    1.000    0.000    0.000    0.20     0.05     ;  
    116 128   2    1.000    0.000    0.000    0.20     0.05     ;  
    116 130   2    1.000    0.000    0.000    0.20     0.05     ;  
    116 131   2    1.000    0.000    0.000    0.20     0.05     ;  
    116 133   2    1.000    0.000    0.000    0.20     0.05     ;  
    116 134   2    1.000    0.000    0.000    0.20     0.05     ;  
    116 136   2    1.000    0.000    0.000    0.20     0.05     ;  
    116 137   2    1.000    0.000    0.000    0.20     0.05     ;  
    116 139   2    1.000    0.000    0.000    0.20     0.05     ;  
    116 140   2    1.000    0.000    0.000    0.20     0.05     ;  
    116 141   2    1.000    0.000    0.000    0.20     0.05     ;  
    116 142   2    1.000    0.000    0.000    0.20     0.05     ;  
    116 144   2    1.000    0.000    0.000    0.20     0.05     ;  
    118 127   2    1.000    0.000    0.000    0.20     0.05     ;  
    118 128   2    1.000    0.000    0.000    0.20     0.05     ;  
    118 130   2    1.000    0.000    0.000    0.20     0.05     ;  
    118 131   2    1.000    0.000    0.000    0.20     0.05     ;  
    118 133   2    1.000    0.000    0.000    0.20     0.05     ;  
    118 134   2    1.000    0.000    0.000    0.20     0.05     ;  
    118 136   2    1.000    0.000    0.000    0.20     0.05     ;  
    118 137   2    1.000    0.000    0.000    0.20     0.05     ;  
    118 139   2    1.000    0.000    0.000    0.20     0.05     ;  
    118 140   2    1.000    0.000    0.000    0.20     0.05     ;  
    118 141   2    1.000    0.000    0.000    0.20     0.05     ;  
    118 142   2    1.000    0.000    0.000    0.20     0.05     ;  
    118 144   2    1.000    0.000    0.000    0.20     0.05     ;  
    119 127   2    1.000    0.000    0.000    0.20     0.05     ;  
    119 128   2    1.000    0.000    0.000    0.20     0.05     ;  
    119 130   2    1.000    0.000    0.000    0.20     0.05     ;  
    119 131   2    1.000    0.000    0.000    0.20     0.05     ;  
    119 133   2    1.000    0.000    0.000    0.20     0.05     ;  
    119 134   2    1.000    0.000    0.000    0.20     0.05     ;  
    119 136   2    1.000    0.000    0.000    0.20     0.05     ;  
    119 137   2    1.000    0.000    0.000    0.20     0.05     ;  
    119 139   2    1.000    0.000    0.000    0.20     0.05     ;  
    119 140   2    1.000    0.000    0.000    0.20     0.05     ;  
    119 141   2    1.000    0.000    0.000    0.20     0.05     ;  
    119 142   2    1.000    0.000    0.000    0.20     0.05     ;  
    121 130   2    1.000    0.000    0.000    0.20     0.05     ;  
    121 131   2    1.000    0.000    0.000    0.20     0.05     ;  
    121 133   2    1.000    0.000    0.000    0.20     0.05     ;  
    121 134   2    1.000    0.000    0.000    0.20     0.05     ;  
    121 136   2    1.000    0.000    0.000    0.20     0.05     ;  
    121 137   2    1.000    0.000    0.000    0.20     0.05     ;  
    121 139   2    1.000    0.000    0.000    0.20     0.05     ;  
    121 140   2    1.000    0.000    0.000    0.20     0.05     ;  
    121 141   2    1.000    0.000    0.000    0.20     0.05     ;  
    121 142   2    1.000    0.000    0.000    0.20     0.05     ;  
    122 130   2    1.000    0.000    0.000    0.20     0.05     ;  
    122 131   2    1.000    0.000    0.000    0.20     0.05     ;  
    122 133   2    1.000    0.000    0.000    0.20     0.05     ;  
    122 134   2    1.000    0.000    0.000    0.20     0.05     ;  
    122 136   2    1.000    0.000    0.000    0.20     0.05     ;  
    122 137   2    1.000    0.000    0.000    0.20     0.05     ;  
    122 139   2    1.000    0.000    0.000    0.20     0.05     ;  
    122 140   2    1.000    0.000    0.000    0.20     0.05     ;  
    122 141   2    1.000    0.000    0.000    0.20     0.05     ;  
    122 142   2    1.000    0.000    0.000    0.20     0.05     ;  
    124 133   2    1.000    0.000    0.000    0.20     0.05     ;  
    124 134   2    1.000    0.000    0.000    0.20     0.05     ;  
    124 136   2    1.000    0.000    0.000    0.20     0.05     ;  
    124 137   2    1.000    0.000    0.000    0.20     0.05     ;  
    124 139   2    1.000    0.000    0.000    0.20     0.05     ;  
    124 140   2    1.000    0.000    0.000    0.20     0.05     ;  
    124 141   2    1.000    0.000    0.000    0.20     0.05     ;  
    124 142   2    1.000    0.000    0.000    0.20     0.05     ;  
    125 133   2    1.000    0.000    0.000    0.20     0.05     ;  
    125 134   2    1.000    0.000    0.000    0.20     0.05     ;  
    125 136   2    1.000    0.000    0.000    0.20     0.05     ;  
    125 137   2    1.000    0.000    0.000    0.20     0.05     ;  
    125 139   2    1.000    0.000    0.000    0.20     0.05     ;  
    125 140   2    1.000    0.000    0.000    0.20     0.05     ;  
    125 141   2    1.000    0.000    0.000    0.20     0.05     ;  
    125 142   2    1.000    0.000    0.000    0.20     0.05     ;  
    127 136   2    1.000    0.000    0.000    0.20     0.05     ;  
    127 137   2    1.000    0.000    0.000    0.20     0.05     ;  
    127 139   2    1.000    0.000    0.000    0.20     0.05     ;  
    127 140   2    1.000    0.000    0.000    0.20     0.05     ;  
    127 141   2    1.000    0.000    0.000    0.20     0.05     ;  
    127 142   2    1.000    0.000    0.000    0.20     0.05     ;  
    127 144   2    1.000    0.000    0.000    0.20     0.05     ;  
    128 136   2    1.000    0.000    0.000    0.20     0.05     ;  
    128 137   2    1.000    0.000    0.000    0.20     0.05     ;  
    128 139   2    1.000    0.000    0.000    0.20     0.05     ;  
    128 140   2    1.000    0.000    0.000    0.20     0.05     ;  
    128 141   2    1.000    0.000    0.000    0.20     0.05     ;  
    128 142   2    1.000    0.000    0.000    0.20     0.05     ;  
    128 144   2    1.000    0.000    0.000    0.20     0.05     ;  
    130 139   2    1.000    0.000    0.000    0.20     0.05     ;  
    130 140   2    1.000    0.000    0.000    0.20     0.05     ;  
    130 141   2    1.000    0.000    0.000    0.20     0.05     ;  
    130 142   2    1.000    0.000    0.000    0.20     0.05     ;  
    131 139   2    1.000    0.000    0.000    0.20     0.05     ;  
    131 140   2    1.000    0.000    0.000    0.20     0.05     ;  
    131 141   2    1.000    0.000    0.000    0.20     0.05     ;  
    131 142   2    1.000    0.000    0.000    0.20     0.05     ;  
    133 142   2    1.000    0.000    0.000    0.20     0.05     ;  
    134 142   2    1.000    0.000    0.000    0.20     0.05     ;  
    136 142   2    1.000    0.000    0.000    0.20     0.05     ;  
    137 142   2    1.000    0.000    0.000    0.20     0.05     ;  
    139 142   2    1.000    0.000    0.000    0.20     0.05     ;  
    140 142   2    1.000    0.000    0.000    0.20     0.05     ;  
    141 142   2    1.000    0.000    0.000    0.20     0.05     ;  
    142 150   2    1.000    0.000    0.000    0.20     0.05     ;  
    142 151   2    1.000    0.000    0.000    0.20     0.05     ;  
    142 153   2    1.000    0.000    0.000    0.20     0.05     ;  
    142 154   2    1.000    0.000    0.000    0.20     0.05     ;  
    142 156   2    1.000    0.000    0.000    0.20     0.05     ;  
    142 157   2    1.000    0.000    0.000    0.20     0.05     ;  
    142 159   2    1.000    0.000    0.000    0.20     0.05     ;  
    142 160   2    1.000    0.000    0.000    0.20     0.05     ;  
    142 162   2    1.000    0.000    0.000    0.20     0.05     ;  
    142 163   2    1.000    0.000    0.000    0.20     0.05     ;  
    142 165   2    1.000    0.000    0.000    0.20     0.05     ;  
    142 166   2    1.000    0.000    0.000    0.20     0.05     ;  
    142 168   2    1.000    0.000    0.000    0.20     0.05     ;  
    142 169   2    1.000    0.000    0.000    0.20     0.05     ;  
    142 171   2    1.000    0.000    0.000    0.20     0.05     ;  
    142 172   2    1.000    0.000    0.000    0.20     0.05     ;  
    142 174   2    1.000    0.000    0.000    0.20     0.05     ;  
    142 175   2    1.000    0.000    0.000    0.20     0.05     ;  
    142 177   2    1.000    0.000    0.000    0.20     0.05     ;  
    142 178   2    1.000    0.000    0.000    0.20     0.05     ;  
    142 179   2    1.000    0.000    0.000    0.20     0.05     ;  
    144 153   2    1.000    0.000    0.000    0.20     0.05     ;  
    144 154   2    1.000    0.000    0.000    0.20     0.05     ;  
    144 156   2    1.000    0.000    0.000    0.20     0.05     ;  
    144 157   2    1.000    0.000    0.000    0.20     0.05     ;  
    144 159   2    1.000    0.000    0.000    0.20     0.05     ;  
    144 160   2    1.000    0.000    0.000    0.20     0.05     ;  
    144 162   2    1.000    0.000    0.000    0.20     0.05     ;  
    144 163   2    1.000    0.000    0.000    0.20     0.05     ;  
    144 165   2    1.000    0.000    0.000    0.20     0.05     ;  
    144 166   2    1.000    0.000    0.000    0.20     0.05     ;  
    144 168   2    1.000    0.000    0.000    0.20     0.05     ;  
    144 169   2    1.000    0.000    0.000    0.20     0.05     ;  
    144 171   2    1.000    0.000    0.000    0.20     0.05     ;  
    144 172   2    1.000    0.000    0.000    0.20     0.05     ;  
    144 174   2    1.000    0.000    0.000    0.20     0.05     ;  
    144 175   2    1.000    0.000    0.000    0.20     0.05     ;  
    144 177   2    1.000    0.000    0.000    0.20     0.05     ;  
    144 178   2    1.000    0.000    0.000    0.20     0.05     ;  
    144 179   2    1.000    0.000    0.000    0.20     0.05     ;  
    145 153   2    1.000    0.000    0.000    0.20     0.05     ;  
    145 154   2    1.000    0.000    0.000    0.20     0.05     ;  
    145 156   2    1.000    0.000    0.000    0.20     0.05     ;  
    145 157   2    1.000    0.000    0.000    0.20     0.05     ;  
    145 159   2    1.000    0.000    0.000    0.20     0.05     ;  
    145 160   2    1.000    0.000    0.000    0.20     0.05     ;  
    145 162   2    1.000    0.000    0.000    0.20     0.05     ;  
    145 163   2    1.000    0.000    0.000    0.20     0.05     ;  
    145 165   2    1.000    0.000    0.000    0.20     0.05     ;  
    145 166   2    1.000    0.000    0.000    0.20     0.05     ;  
    145 168   2    1.000    0.000    0.000    0.20     0.05     ;  
    145 169   2    1.000    0.000    0.000    0.20     0.05     ;  
    145 171   2    1.000    0.000    0.000    0.20     0.05     ;  
    145 172   2    1.000    0.000    0.000    0.20     0.05     ;  
    145 174   2    1.000    0.000    0.000    0.20     0.05     ;  
    145 175   2    1.000    0.000    0.000    0.20     0.05     ;  
    145 177   2    1.000    0.000    0.000    0.20     0.05     ;  
    145 178   2    1.000    0.000    0.000    0.20     0.05     ;  
    145 179   2    1.000    0.000    0.000    0.20     0.05     ;  
    147 156   2    1.000    0.000    0.000    0.20     0.05     ;  
    147 157   2    1.000    0.000    0.000    0.20     0.05     ;  
    147 159   2    1.000    0.000    0.000    0.20     0.05     ;  
    147 160   2    1.000    0.000    0.000    0.20     0.05     ;  
    147 162   2    1.000    0.000    0.000    0.20     0.05     ;  
    147 163   2    1.000    0.000    0.000    0.20     0.05     ;  
    147 165   2    1.000    0.000    0.000    0.20     0.05     ;  
    147 166   2    1.000    0.000    0.000    0.20     0.05     ;  
    147 168   2    1.000    0.000    0.000    0.20     0.05     ;  
    147 169   2    1.000    0.000    0.000    0.20     0.05     ;  
    147 171   2    1.000    0.000    0.000    0.20     0.05     ;  
    147 172   2    1.000    0.000    0.000    0.20     0.05     ;  
    147 174   2    1.000    0.000    0.000    0.20     0.05     ;  
    147 175   2    1.000    0.000    0.000    0.20     0.05     ;  
    147 177   2    1.000    0.000    0.000    0.20     0.05     ;  
    147 178   2    1.000    0.000    0.000    0.20     0.05     ;  
    147 179   2    1.000    0.000    0.000    0.20     0.05     ;  
    148 156   2    1.000    0.000    0.000    0.20     0.05     ;  
    148 157   2    1.000    0.000    0.000    0.20     0.05     ;  
    148 159   2    1.000    0.000    0.000    0.20     0.05     ;  
    148 160   2    1.000    0.000    0.000    0.20     0.05     ;  
    148 162   2    1.000    0.000    0.000    0.20     0.05     ;  
    148 163   2    1.000    0.000    0.000    0.20     0.05     ;  
    148 165   2    1.000    0.000    0.000    0.20     0.05     ;  
    148 166   2    1.000    0.000    0.000    0.20     0.05     ;  
    148 168   2    1.000    0.000    0.000    0.20     0.05     ;  
    148 169   2    1.000    0.000    0.000    0.20     0.05     ;  
    148 171   2    1.000    0.000    0.000    0.20     0.05     ;  
    148 172   2    1.000    0.000    0.000    0.20     0.05     ;  
    148 174   2    1.000    0.000    0.000    0.20     0.05     ;  
    148 175   2    1.000    0.000    0.000    0.20     0.05     ;  
    148 177   2    1.000    0.000    0.000    0.20     0.05     ;  
    148 178   2    1.000    0.000    0.000    0.20     0.05     ;  
    148 179   2    1.000    0.000    0.000    0.20     0.05     ;  
    150 159   2    1.000    0.000    0.000    0.20     0.05     ;  
    150 160   2    1.000    0.000    0.000    0.20     0.05     ;  
    150 162   2    1.000    0.000    0.000    0.20     0.05     ;  
    150 163   2    1.000    0.000    0.000    0.20     0.05     ;  
    150 165   2    1.000    0.000    0.000    0.20     0.05     ;  
    150 166   2    1.000    0.000    0.000    0.20     0.05     ;  
    150 168   2    1.000    0.000    0.000    0.20     0.05     ;  
    150 169   2    1.000    0.000    0.000    0.20     0.05     ;  
    150 171   2    1.000    0.000    0.000    0.20     0.05     ;  
    150 172   2    1.000    0.000    0.000    0.20     0.05     ;  
    150 174   2    1.000    0.000    0.000    0.20     0.05     ;  
    150 175   2    1.000    0.000    0.000    0.20     0.05     ;  
    150 177   2    1.000    0.000    0.000    0.20     0.05     ;  
    150 178   2    1.000    0.000    0.000    0.20     0.05     ;  
    150 179   2    1.000    0.000    0.000    0.20     0.05     ;  
    151 159   2    1.000    0.000    0.000    0.20     0.05     ;  
    151 160   2    1.000    0.000    0.000    0.20     0.05     ;  
    151 162   2    1.000    0.000    0.000    0.20     0.05     ;  
    151 163   2    1.000    0.000    0.000    0.20     0.05     ;  
    151 165   2    1.000    0.000    0.000    0.20     0.05     ;  
    151 166   2    1.000    0.000    0.000    0.20     0.05     ;  
    151 168   2    1.000    0.000    0.000    0.20     0.05     ;  
    151 169   2    1.000    0.000    0.000    0.20     0.05     ;  
    151 171   2    1.000    0.000    0.000    0.20     0.05     ;  
    151 172   2    1.000    0.000    0.000    0.20     0.05     ;  
    151 174   2    1.000    0.000    0.000    0.20     0.05     ;  
    151 175   2    1.000    0.000    0.000    0.20     0.05     ;  
    151 177   2    1.000    0.000    0.000    0.20     0.05     ;  
    151 178   2    1.000    0.000    0.000    0.20     0.05     ;  
    151 179   2    1.000    0.000    0.000    0.20     0.05     ;  
    153 162   2    1.000    0.000    0.000    0.20     0.05     ;  
    153 163   2    1.000    0.000    0.000    0.20     0.05     ;  
    153 165   2    1.000    0.000    0.000    0.20     0.05     ;  
    153 166   2    1.000    0.000    0.000    0.20     0.05     ;  
    153 168   2    1.000    0.000    0.000    0.20     0.05     ;  
    153 169   2    1.000    0.000    0.000    0.20     0.05     ;  
    153 171   2    1.000    0.000    0.000    0.20     0.05     ;  
    153 172   2    1.000    0.000    0.000    0.20     0.05     ;  
    153 174   2    1.000    0.000    0.000    0.20     0.05     ;  
    153 175   2    1.000    0.000    0.000    0.20     0.05     ;  
    153 177   2    1.000    0.000    0.000    0.20     0.05     ;  
    153 178   2    1.000    0.000    0.000    0.20     0.05     ;  
    153 179   2    1.000    0.000    0.000    0.20     0.05     ;  
    154 162   2    1.000    0.000    0.000    0.20     0.05     ;  
    154 163   2    1.000    0.000    0.000    0.20     0.05     ;  
    154 165   2    1.000    0.000    0.000    0.20     0.05     ;  
    154 166   2    1.000    0.000    0.000    0.20     0.05     ;  
    154 168   2    1.000    0.000    0.000    0.20     0.05     ;  
    154 169   2    1.000    0.000    0.000    0.20     0.05     ;  
    154 171   2    1.000    0.000    0.000    0.20     0.05     ;  
    154 172   2    1.000    0.000    0.000    0.20     0.05     ;  
    154 174   2    1.000    0.000    0.000    0.20     0.05     ;  
    154 175   2    1.000    0.000    0.000    0.20     0.05     ;  
    154 177   2    1.000    0.000    0.000    0.20     0.05     ;  
    154 178   2    1.000    0.000    0.000    0.20     0.05     ;  
    154 179   2    1.000    0.000    0.000    0.20     0.05     ;  
    156 165   2    1.000    0.000    0.000    0.20     0.05     ;  
    156 166   2    1.000    0.000    0.000    0.20     0.05     ;  
    156 168   2    1.000    0.000    0.000    0.20     0.05     ;  
    156 169   2    1.000    0.000    0.000    0.20     0.05     ;  
    156 171   2    1.000    0.000    0.000    0.20     0.05     ;  
    156 172   2    1.000    0.000    0.000    0.20     0.05     ;  
    156 174   2    1.000    0.000    0.000    0.20     0.05     ;  
    156 175   2    1.000    0.000    0.000    0.20     0.05     ;  
    156 177   2    1.000    0.000    0.000    0.20     0.05     ;  
    156 178   2    1.000    0.000    0.000    0.20     0.05     ;  
    156 179   2    1.000    0.000    0.000    0.20     0.05     ;  
    157 165   2    1.000    0.000    0.000    0.20     0.05     ;  
    157 166   2    1.000    0.000    0.000    0.20     0.05     ;  
    157 168   2    1.000    0.000    0.000    0.20     0.05     ;  
    157 169   2    1.000    0.000    0.000    0.20     0.05     ;  
    157 171   2    1.000    0.000    0.000    0.20     0.05     ;  
    157 172   2    1.000    0.000    0.000    0.20     0.05     ;  
    157 174   2    1.000    0.000    0.000    0.20     0.05     ;  
    157 175   2    1.000    0.000    0.000    0.20     0.05     ;  
    157 177   2    1.000    0.000    0.000    0.20     0.05     ;  
    157 178   2    1.000    0.000    0.000    0.20     0.05     ;  
    157 179   2    1.000    0.000    0.000    0.20     0.05     ;  
    159 168   2    1.000    0.000    0.000    0.20     0.05     ;  
    159 169   2    1.000    0.000    0.000    0.20     0.05     ;  
    159 171   2    1.000    0.000    0.000    0.20     0.05     ;  
    159 172   2    1.000    0.000    0.000    0.20     0.05     ;  
    159 174   2    1.000    0.000    0.000    0.20     0.05     ;  
    159 175   2    1.000    0.000    0.000    0.20     0.05     ;  
    159 177   2    1.000    0.000    0.000    0.20     0.05     ;  
    159 178   2    1.000    0.000    0.000    0.20     0.05     ;  
    159 179   2    1.000    0.000    0.000    0.20     0.05     ;  
    160 168   2    1.000    0.000    0.000    0.20     0.05     ;  
    160 169   2    1.000    0.000    0.000    0.20     0.05     ;  
    160 171   2    1.000    0.000    0.000    0.20     0.05     ;  
    160 172   2    1.000    0.000    0.000    0.20     0.05     ;  
    160 174   2    1.000    0.000    0.000    0.20     0.05     ;  
    160 175   2    1.000    0.000    0.000    0.20     0.05     ;  
    160 177   2    1.000    0.000    0.000    0.20     0.05     ;  
    160 178   2    1.000    0.000    0.000    0.20     0.05     ;  
    160 179   2    1.000    0.000    0.000    0.20     0.05     ;  
    162 171   2    1.000    0.000    0.000    0.20     0.05     ;  
    162 172   2    1.000    0.000    0.000    0.20     0.05     ;  
    162 174   2    1.000    0.000    0.000    0.20     0.05     ;  
    162 175   2    1.000    0.000    0.000    0.20     0.05     ;  
    162 177   2    1.000    0.000    0.000    0.20     0.05     ;  
    162 178   2    1.000    0.000    0.000    0.20     0.05     ;  
    162 179   2    1.000    0.000    0.000    0.20     0.05     ;  
    163 171   2    1.000    0.000    0.000    0.20     0.05     ;  
    163 172   2    1.000    0.000    0.000    0.20     0.05     ;  
    163 174   2    1.000    0.000    0.000    0.20     0.05     ;  
    163 175   2    1.000    0.000    0.000    0.20     0.05     ;  
    163 177   2    1.000    0.000    0.000    0.20     0.05     ;  
    163 178   2    1.000    0.000    0.000    0.20     0.05     ;  
    163 179   2    1.000    0.000    0.000    0.20     0.05     ;  
    165 174   2    1.000    0.000    0.000    0.20     0.05     ;  
    165 175   2    1.000    0.000    0.000    0.20     0.05     ;  
    165 177   2    1.000    0.000    0.000    0.20     0.05     ;  
    165 178   2    1.000    0.000    0.000    0.20     0.05     ;  
    165 179   2    1.000    0.000    0.000    0.20     0.05     ;  
    166 174   2    1.000    0.000    0.000    0.20     0.05     ;  
    166 175   2    1.000    0.000    0.000    0.20     0.05     ;  
    166 177   2    1.000    0.000    0.000    0.20     0.05     ;  
    166 178   2    1.000    0.000    0.000    0.20     0.05     ;  
    166 179   2    1.000    0.000    0.000    0.20     0.05     ;  
    168 177   2    1.000    0.000    0.000    0.20     0.05     ;  
    168 178   2    1.000    0.000    0.000    0.20     0.05     ;  
    168 179   2    1.000    0.000    0.000    0.20     0.05     ;  
    169 177   2    1.000    0.000    0.000    0.20     0.05     ;  
    169 178   2    1.000    0.000    0.000    0.20     0.05     ;  
    169 179   2    1.000    0.000    0.000    0.20     0.05     ;  
; amide rotation
     51  64   2    1.000    0.000    0.000    0.20     0.05     ;  
     51  65   2    1.000    0.000    0.000    0.20     0.05     ;  
     52  64   2    1.000    0.000    0.000    0.20     0.05     ;  
     52  65   2    1.000    0.000    0.000    0.20     0.05     ;  
;LATERAL 2
;aryl - C12H25 and CH12H25-CH12-H25
     24 206   2    1.000    0.000    0.000    0.20     0.05     ;  
     24 207   2    1.000    0.000    0.000    0.20     0.05     ;  
     24 209   2    1.000    0.000    0.000    0.20     0.05     ;  
     24 210   2    1.000    0.000    0.000    0.20     0.05     ;  
     24 212   2    1.000    0.000    0.000    0.20     0.05     ;  
     24 213   2    1.000    0.000    0.000    0.20     0.05     ;  
     24 215   2    1.000    0.000    0.000    0.20     0.05     ;  
     24 216   2    1.000    0.000    0.000    0.20     0.05     ;  
     24 218   2    1.000    0.000    0.000    0.20     0.05     ;  
     24 219   2    1.000    0.000    0.000    0.20     0.05     ;  
     24 221   2    1.000    0.000    0.000    0.20     0.05     ;  
     24 222   2    1.000    0.000    0.000    0.20     0.05     ;  
     24 224   2    1.000    0.000    0.000    0.20     0.05     ;  
     24 225   2    1.000    0.000    0.000    0.20     0.05     ;  
     24 227   2    1.000    0.000    0.000    0.20     0.05     ;  
     24 228   2    1.000    0.000    0.000    0.20     0.05     ;  
     24 230   2    1.000    0.000    0.000    0.20     0.05     ;  
     24 231   2    1.000    0.000    0.000    0.20     0.05     ;  
     24 233   2    1.000    0.000    0.000    0.20     0.05     ;  
     24 234   2    1.000    0.000    0.000    0.20     0.05     ;  
     24 236   2    1.000    0.000    0.000    0.20     0.05     ;  
     24 237   2    1.000    0.000    0.000    0.20     0.05     ;  
     24 239   2    1.000    0.000    0.000    0.20     0.05     ;  
     24 240   2    1.000    0.000    0.000    0.20     0.05     ;  
     24 241   2    1.000    0.000    0.000    0.20     0.05     ;  
     24 244   2    1.000    0.000    0.000    0.20     0.05     ;  
     24 245   2    1.000    0.000    0.000    0.20     0.05     ;  
     24 247   2    1.000    0.000    0.000    0.20     0.05     ;  
     24 248   2    1.000    0.000    0.000    0.20     0.05     ;  
     24 250   2    1.000    0.000    0.000    0.20     0.05     ;  
     24 251   2    1.000    0.000    0.000    0.20     0.05     ;  
     24 253   2    1.000    0.000    0.000    0.20     0.05     ;  
     24 254   2    1.000    0.000    0.000    0.20     0.05     ;  
     24 256   2    1.000    0.000    0.000    0.20     0.05     ;  
     24 257   2    1.000    0.000    0.000    0.20     0.05     ;  
     24 259   2    1.000    0.000    0.000    0.20     0.05     ;  
     24 260   2    1.000    0.000    0.000    0.20     0.05     ;  
     24 262   2    1.000    0.000    0.000    0.20     0.05     ;  
     24 263   2    1.000    0.000    0.000    0.20     0.05     ;  
     24 265   2    1.000    0.000    0.000    0.20     0.05     ;  
     24 266   2    1.000    0.000    0.000    0.20     0.05     ;  
     24 268   2    1.000    0.000    0.000    0.20     0.05     ;  
     24 269   2    1.000    0.000    0.000    0.20     0.05     ;  
     24 271   2    1.000    0.000    0.000    0.20     0.05     ;  
     24 272   2    1.000    0.000    0.000    0.20     0.05     ;  
     24 274   2    1.000    0.000    0.000    0.20     0.05     ;  
     24 275   2    1.000    0.000    0.000    0.20     0.05     ;  
     24 277   2    1.000    0.000    0.000    0.20     0.05     ;  
     24 278   2    1.000    0.000    0.000    0.20     0.05     ;  
     24 279   2    1.000    0.000    0.000    0.20     0.05     ;  
     24 282   2    1.000    0.000    0.000    0.20     0.05     ;  
     24 283   2    1.000    0.000    0.000    0.20     0.05     ;  
     24 285   2    1.000    0.000    0.000    0.20     0.05     ;  
     24 286   2    1.000    0.000    0.000    0.20     0.05     ;  
     24 288   2    1.000    0.000    0.000    0.20     0.05     ;  
     24 289   2    1.000    0.000    0.000    0.20     0.05     ;  
     24 291   2    1.000    0.000    0.000    0.20     0.05     ;  
     24 292   2    1.000    0.000    0.000    0.20     0.05     ;  
     24 294   2    1.000    0.000    0.000    0.20     0.05     ;  
     24 295   2    1.000    0.000    0.000    0.20     0.05     ;  
     24 297   2    1.000    0.000    0.000    0.20     0.05     ;  
     24 298   2    1.000    0.000    0.000    0.20     0.05     ;  
     24 300   2    1.000    0.000    0.000    0.20     0.05     ;  
     24 301   2    1.000    0.000    0.000    0.20     0.05     ;  
     24 303   2    1.000    0.000    0.000    0.20     0.05     ;  
     24 304   2    1.000    0.000    0.000    0.20     0.05     ;  
     24 306   2    1.000    0.000    0.000    0.20     0.05     ;  
     24 307   2    1.000    0.000    0.000    0.20     0.05     ;  
     24 309   2    1.000    0.000    0.000    0.20     0.05     ;  
     24 310   2    1.000    0.000    0.000    0.20     0.05     ;  
     24 312   2    1.000    0.000    0.000    0.20     0.05     ;  
     24 313   2    1.000    0.000    0.000    0.20     0.05     ;  
     24 315   2    1.000    0.000    0.000    0.20     0.05     ;  
     24 316   2    1.000    0.000    0.000    0.20     0.05     ;  
     24 317   2    1.000    0.000    0.000    0.20     0.05     ;  
     25 206   2    1.000    0.000    0.000    0.20     0.05     ;  
     25 207   2    1.000    0.000    0.000    0.20     0.05     ;  
     25 209   2    1.000    0.000    0.000    0.20     0.05     ;  
     25 210   2    1.000    0.000    0.000    0.20     0.05     ;  
     25 212   2    1.000    0.000    0.000    0.20     0.05     ;  
     25 213   2    1.000    0.000    0.000    0.20     0.05     ;  
     25 215   2    1.000    0.000    0.000    0.20     0.05     ;  
     25 216   2    1.000    0.000    0.000    0.20     0.05     ;  
     25 218   2    1.000    0.000    0.000    0.20     0.05     ;  
     25 219   2    1.000    0.000    0.000    0.20     0.05     ;  
     25 221   2    1.000    0.000    0.000    0.20     0.05     ;  
     25 222   2    1.000    0.000    0.000    0.20     0.05     ;  
     25 224   2    1.000    0.000    0.000    0.20     0.05     ;  
     25 225   2    1.000    0.000    0.000    0.20     0.05     ;  
     25 227   2    1.000    0.000    0.000    0.20     0.05     ;  
     25 228   2    1.000    0.000    0.000    0.20     0.05     ;  
     25 230   2    1.000    0.000    0.000    0.20     0.05     ;  
     25 231   2    1.000    0.000    0.000    0.20     0.05     ;  
     25 233   2    1.000    0.000    0.000    0.20     0.05     ;  
     25 234   2    1.000    0.000    0.000    0.20     0.05     ;  
     25 236   2    1.000    0.000    0.000    0.20     0.05     ;  
     25 237   2    1.000    0.000    0.000    0.20     0.05     ;  
     25 239   2    1.000    0.000    0.000    0.20     0.05     ;  
     25 240   2    1.000    0.000    0.000    0.20     0.05     ;  
     25 241   2    1.000    0.000    0.000    0.20     0.05     ;  
     25 244   2    1.000    0.000    0.000    0.20     0.05     ;  
     25 245   2    1.000    0.000    0.000    0.20     0.05     ;  
     25 247   2    1.000    0.000    0.000    0.20     0.05     ;  
     25 248   2    1.000    0.000    0.000    0.20     0.05     ;  
     25 250   2    1.000    0.000    0.000    0.20     0.05     ;  
     25 251   2    1.000    0.000    0.000    0.20     0.05     ;  
     25 253   2    1.000    0.000    0.000    0.20     0.05     ;  
     25 254   2    1.000    0.000    0.000    0.20     0.05     ;  
     25 256   2    1.000    0.000    0.000    0.20     0.05     ;  
     25 257   2    1.000    0.000    0.000    0.20     0.05     ;  
     25 259   2    1.000    0.000    0.000    0.20     0.05     ;  
     25 260   2    1.000    0.000    0.000    0.20     0.05     ;  
     25 262   2    1.000    0.000    0.000    0.20     0.05     ;  
     25 263   2    1.000    0.000    0.000    0.20     0.05     ;  
     25 265   2    1.000    0.000    0.000    0.20     0.05     ;  
     25 266   2    1.000    0.000    0.000    0.20     0.05     ;  
     25 268   2    1.000    0.000    0.000    0.20     0.05     ;  
     25 269   2    1.000    0.000    0.000    0.20     0.05     ;  
     25 271   2    1.000    0.000    0.000    0.20     0.05     ;  
     25 272   2    1.000    0.000    0.000    0.20     0.05     ;  
     25 274   2    1.000    0.000    0.000    0.20     0.05     ;  
     25 275   2    1.000    0.000    0.000    0.20     0.05     ;  
     25 277   2    1.000    0.000    0.000    0.20     0.05     ;  
     25 278   2    1.000    0.000    0.000    0.20     0.05     ;  
     25 279   2    1.000    0.000    0.000    0.20     0.05     ;  
     25 282   2    1.000    0.000    0.000    0.20     0.05     ;  
     25 283   2    1.000    0.000    0.000    0.20     0.05     ;  
     25 285   2    1.000    0.000    0.000    0.20     0.05     ;  
     25 286   2    1.000    0.000    0.000    0.20     0.05     ;  
     25 288   2    1.000    0.000    0.000    0.20     0.05     ;  
     25 289   2    1.000    0.000    0.000    0.20     0.05     ;  
     25 291   2    1.000    0.000    0.000    0.20     0.05     ;  
     25 292   2    1.000    0.000    0.000    0.20     0.05     ;  
     25 294   2    1.000    0.000    0.000    0.20     0.05     ;  
     25 295   2    1.000    0.000    0.000    0.20     0.05     ;  
     25 297   2    1.000    0.000    0.000    0.20     0.05     ;  
     25 298   2    1.000    0.000    0.000    0.20     0.05     ;  
     25 300   2    1.000    0.000    0.000    0.20     0.05     ;  
     25 301   2    1.000    0.000    0.000    0.20     0.05     ;  
     25 303   2    1.000    0.000    0.000    0.20     0.05     ;  
     25 304   2    1.000    0.000    0.000    0.20     0.05     ;  
     25 306   2    1.000    0.000    0.000    0.20     0.05     ;  
     25 307   2    1.000    0.000    0.000    0.20     0.05     ;  
     25 309   2    1.000    0.000    0.000    0.20     0.05     ;  
     25 310   2    1.000    0.000    0.000    0.20     0.05     ;  
     25 312   2    1.000    0.000    0.000    0.20     0.05     ;  
     25 313   2    1.000    0.000    0.000    0.20     0.05     ;  
     25 315   2    1.000    0.000    0.000    0.20     0.05     ;  
     25 316   2    1.000    0.000    0.000    0.20     0.05     ;  
     25 317   2    1.000    0.000    0.000    0.20     0.05     ;  
     40 206   2    1.000    0.000    0.000    0.20     0.05     ;  
     40 207   2    1.000    0.000    0.000    0.20     0.05     ;  
     40 209   2    1.000    0.000    0.000    0.20     0.05     ;  
     40 210   2    1.000    0.000    0.000    0.20     0.05     ;  
     40 212   2    1.000    0.000    0.000    0.20     0.05     ;  
     40 213   2    1.000    0.000    0.000    0.20     0.05     ;  
     40 215   2    1.000    0.000    0.000    0.20     0.05     ;  
     40 216   2    1.000    0.000    0.000    0.20     0.05     ;  
     40 218   2    1.000    0.000    0.000    0.20     0.05     ;  
     40 219   2    1.000    0.000    0.000    0.20     0.05     ;  
     40 221   2    1.000    0.000    0.000    0.20     0.05     ;  
     40 222   2    1.000    0.000    0.000    0.20     0.05     ;  
     40 224   2    1.000    0.000    0.000    0.20     0.05     ;  
     40 225   2    1.000    0.000    0.000    0.20     0.05     ;  
     40 227   2    1.000    0.000    0.000    0.20     0.05     ;  
     40 228   2    1.000    0.000    0.000    0.20     0.05     ;  
     40 230   2    1.000    0.000    0.000    0.20     0.05     ;  
     40 231   2    1.000    0.000    0.000    0.20     0.05     ;  
     40 233   2    1.000    0.000    0.000    0.20     0.05     ;  
     40 234   2    1.000    0.000    0.000    0.20     0.05     ;  
     40 236   2    1.000    0.000    0.000    0.20     0.05     ;  
     40 237   2    1.000    0.000    0.000    0.20     0.05     ;  
     40 239   2    1.000    0.000    0.000    0.20     0.05     ;  
     40 240   2    1.000    0.000    0.000    0.20     0.05     ;  
     40 241   2    1.000    0.000    0.000    0.20     0.05     ;  
     40 244   2    1.000    0.000    0.000    0.20     0.05     ;  
     40 245   2    1.000    0.000    0.000    0.20     0.05     ;  
     40 247   2    1.000    0.000    0.000    0.20     0.05     ;  
     40 248   2    1.000    0.000    0.000    0.20     0.05     ;  
     40 250   2    1.000    0.000    0.000    0.20     0.05     ;  
     40 251   2    1.000    0.000    0.000    0.20     0.05     ;  
     40 253   2    1.000    0.000    0.000    0.20     0.05     ;  
     40 254   2    1.000    0.000    0.000    0.20     0.05     ;  
     40 256   2    1.000    0.000    0.000    0.20     0.05     ;  
     40 257   2    1.000    0.000    0.000    0.20     0.05     ;  
     40 259   2    1.000    0.000    0.000    0.20     0.05     ;  
     40 260   2    1.000    0.000    0.000    0.20     0.05     ;  
     40 262   2    1.000    0.000    0.000    0.20     0.05     ;  
     40 263   2    1.000    0.000    0.000    0.20     0.05     ;  
     40 265   2    1.000    0.000    0.000    0.20     0.05     ;  
     40 266   2    1.000    0.000    0.000    0.20     0.05     ;  
     40 268   2    1.000    0.000    0.000    0.20     0.05     ;  
     40 269   2    1.000    0.000    0.000    0.20     0.05     ;  
     40 271   2    1.000    0.000    0.000    0.20     0.05     ;  
     40 272   2    1.000    0.000    0.000    0.20     0.05     ;  
     40 274   2    1.000    0.000    0.000    0.20     0.05     ;  
     40 275   2    1.000    0.000    0.000    0.20     0.05     ;  
     40 277   2    1.000    0.000    0.000    0.20     0.05     ;  
     40 278   2    1.000    0.000    0.000    0.20     0.05     ;  
     40 279   2    1.000    0.000    0.000    0.20     0.05     ;  
     40 282   2    1.000    0.000    0.000    0.20     0.05     ;  
     40 283   2    1.000    0.000    0.000    0.20     0.05     ;  
     40 285   2    1.000    0.000    0.000    0.20     0.05     ;  
     40 286   2    1.000    0.000    0.000    0.20     0.05     ;  
     40 288   2    1.000    0.000    0.000    0.20     0.05     ;  
     40 289   2    1.000    0.000    0.000    0.20     0.05     ;  
     40 291   2    1.000    0.000    0.000    0.20     0.05     ;  
     40 292   2    1.000    0.000    0.000    0.20     0.05     ;  
     40 294   2    1.000    0.000    0.000    0.20     0.05     ;  
     40 295   2    1.000    0.000    0.000    0.20     0.05     ;  
     40 297   2    1.000    0.000    0.000    0.20     0.05     ;  
     40 298   2    1.000    0.000    0.000    0.20     0.05     ;  
     40 300   2    1.000    0.000    0.000    0.20     0.05     ;  
     40 301   2    1.000    0.000    0.000    0.20     0.05     ;  
     40 303   2    1.000    0.000    0.000    0.20     0.05     ;  
     40 304   2    1.000    0.000    0.000    0.20     0.05     ;  
     40 306   2    1.000    0.000    0.000    0.20     0.05     ;  
     40 307   2    1.000    0.000    0.000    0.20     0.05     ;  
     40 309   2    1.000    0.000    0.000    0.20     0.05     ;  
     40 310   2    1.000    0.000    0.000    0.20     0.05     ;  
     40 312   2    1.000    0.000    0.000    0.20     0.05     ;  
     40 313   2    1.000    0.000    0.000    0.20     0.05     ;  
     40 315   2    1.000    0.000    0.000    0.20     0.05     ;  
     40 316   2    1.000    0.000    0.000    0.20     0.05     ;  
     40 317   2    1.000    0.000    0.000    0.20     0.05     ;  
    180 206   2    1.000    0.000    0.000    0.22     0.05     ;  
    180 207   2    1.000    0.000    0.000    0.22     0.05     ;  
    180 209   2    1.000    0.000    0.000    0.22     0.05     ;  
    180 210   2    1.000    0.000    0.000    0.22     0.05     ;  
    180 212   2    1.000    0.000    0.000    0.22     0.05     ;  
    180 213   2    1.000    0.000    0.000    0.22     0.05     ;  
    180 215   2    1.000    0.000    0.000    0.22     0.05     ;  
    180 216   2    1.000    0.000    0.000    0.22     0.05     ;  
    180 218   2    1.000    0.000    0.000    0.22     0.05     ;  
    180 219   2    1.000    0.000    0.000    0.22     0.05     ;  
    180 221   2    1.000    0.000    0.000    0.22     0.05     ;  
    180 222   2    1.000    0.000    0.000    0.22     0.05     ;  
    180 224   2    1.000    0.000    0.000    0.22     0.05     ;  
    180 225   2    1.000    0.000    0.000    0.22     0.05     ;  
    180 227   2    1.000    0.000    0.000    0.22     0.05     ;  
    180 228   2    1.000    0.000    0.000    0.22     0.05     ;  
    180 230   2    1.000    0.000    0.000    0.22     0.05     ;  
    180 231   2    1.000    0.000    0.000    0.22     0.05     ;  
    180 233   2    1.000    0.000    0.000    0.22     0.05     ;  
    180 234   2    1.000    0.000    0.000    0.22     0.05     ;  
    180 236   2    1.000    0.000    0.000    0.22     0.05     ;  
    180 237   2    1.000    0.000    0.000    0.22     0.05     ;  
    180 239   2    1.000    0.000    0.000    0.22     0.05     ;  
    180 240   2    1.000    0.000    0.000    0.22     0.05     ;  
    180 241   2    1.000    0.000    0.000    0.22     0.05     ;  
    180 244   2    1.000    0.000    0.000    0.22     0.05     ;  
    180 245   2    1.000    0.000    0.000    0.22     0.05     ;  
    180 247   2    1.000    0.000    0.000    0.22     0.05     ;  
    180 248   2    1.000    0.000    0.000    0.22     0.05     ;  
    180 250   2    1.000    0.000    0.000    0.22     0.05     ;  
    180 251   2    1.000    0.000    0.000    0.22     0.05     ;  
    180 253   2    1.000    0.000    0.000    0.22     0.05     ;  
    180 254   2    1.000    0.000    0.000    0.22     0.05     ;  
    180 256   2    1.000    0.000    0.000    0.22     0.05     ;  
    180 257   2    1.000    0.000    0.000    0.22     0.05     ;  
    180 259   2    1.000    0.000    0.000    0.22     0.05     ;  
    180 260   2    1.000    0.000    0.000    0.22     0.05     ;  
    180 262   2    1.000    0.000    0.000    0.22     0.05     ;  
    180 263   2    1.000    0.000    0.000    0.22     0.05     ;  
    180 265   2    1.000    0.000    0.000    0.22     0.05     ;  
    180 266   2    1.000    0.000    0.000    0.22     0.05     ;  
    180 268   2    1.000    0.000    0.000    0.22     0.05     ;  
    180 269   2    1.000    0.000    0.000    0.22     0.05     ;  
    180 271   2    1.000    0.000    0.000    0.22     0.05     ;  
    180 272   2    1.000    0.000    0.000    0.22     0.05     ;  
    180 274   2    1.000    0.000    0.000    0.22     0.05     ;  
    180 275   2    1.000    0.000    0.000    0.22     0.05     ;  
    180 277   2    1.000    0.000    0.000    0.22     0.05     ;  
    180 278   2    1.000    0.000    0.000    0.22     0.05     ;  
    180 279   2    1.000    0.000    0.000    0.22     0.05     ;  
    180 282   2    1.000    0.000    0.000    0.22     0.05     ;  
    180 283   2    1.000    0.000    0.000    0.22     0.05     ;  
    180 285   2    1.000    0.000    0.000    0.22     0.05     ;  
    180 286   2    1.000    0.000    0.000    0.22     0.05     ;  
    180 288   2    1.000    0.000    0.000    0.22     0.05     ;  
    180 289   2    1.000    0.000    0.000    0.22     0.05     ;  
    180 291   2    1.000    0.000    0.000    0.22     0.05     ;  
    180 292   2    1.000    0.000    0.000    0.22     0.05     ;  
    180 294   2    1.000    0.000    0.000    0.22     0.05     ;  
    180 295   2    1.000    0.000    0.000    0.22     0.05     ;  
    180 297   2    1.000    0.000    0.000    0.22     0.05     ;  
    180 298   2    1.000    0.000    0.000    0.22     0.05     ;  
    180 300   2    1.000    0.000    0.000    0.22     0.05     ;  
    180 301   2    1.000    0.000    0.000    0.22     0.05     ;  
    180 303   2    1.000    0.000    0.000    0.22     0.05     ;  
    180 304   2    1.000    0.000    0.000    0.22     0.05     ;  
    180 306   2    1.000    0.000    0.000    0.22     0.05     ;  
    180 307   2    1.000    0.000    0.000    0.22     0.05     ;  
    180 309   2    1.000    0.000    0.000    0.22     0.05     ;  
    180 310   2    1.000    0.000    0.000    0.22     0.05     ;  
    180 312   2    1.000    0.000    0.000    0.22     0.05     ;  
    180 313   2    1.000    0.000    0.000    0.22     0.05     ;  
    180 315   2    1.000    0.000    0.000    0.22     0.05     ;  
    180 316   2    1.000    0.000    0.000    0.22     0.05     ;  
    180 317   2    1.000    0.000    0.000    0.22     0.05     ;  
    181 206   2    1.000    0.000    0.000    0.22     0.05     ;  
    181 207   2    1.000    0.000    0.000    0.22     0.05     ;  
    181 209   2    1.000    0.000    0.000    0.22     0.05     ;  
    181 210   2    1.000    0.000    0.000    0.22     0.05     ;  
    181 212   2    1.000    0.000    0.000    0.22     0.05     ;  
    181 213   2    1.000    0.000    0.000    0.22     0.05     ;  
    181 215   2    1.000    0.000    0.000    0.22     0.05     ;  
    181 216   2    1.000    0.000    0.000    0.22     0.05     ;  
    181 218   2    1.000    0.000    0.000    0.22     0.05     ;  
    181 219   2    1.000    0.000    0.000    0.22     0.05     ;  
    181 221   2    1.000    0.000    0.000    0.22     0.05     ;  
    181 222   2    1.000    0.000    0.000    0.22     0.05     ;  
    181 224   2    1.000    0.000    0.000    0.22     0.05     ;  
    181 225   2    1.000    0.000    0.000    0.22     0.05     ;  
    181 227   2    1.000    0.000    0.000    0.22     0.05     ;  
    181 228   2    1.000    0.000    0.000    0.22     0.05     ;  
    181 230   2    1.000    0.000    0.000    0.22     0.05     ;  
    181 231   2    1.000    0.000    0.000    0.22     0.05     ;  
    181 233   2    1.000    0.000    0.000    0.22     0.05     ;  
    181 234   2    1.000    0.000    0.000    0.22     0.05     ;  
    181 236   2    1.000    0.000    0.000    0.22     0.05     ;  
    181 237   2    1.000    0.000    0.000    0.22     0.05     ;  
    181 239   2    1.000    0.000    0.000    0.22     0.05     ;  
    181 240   2    1.000    0.000    0.000    0.22     0.05     ;  
    181 241   2    1.000    0.000    0.000    0.22     0.05     ;  
    181 244   2    1.000    0.000    0.000    0.22     0.05     ;  
    181 245   2    1.000    0.000    0.000    0.22     0.05     ;  
    181 247   2    1.000    0.000    0.000    0.22     0.05     ;  
    181 248   2    1.000    0.000    0.000    0.22     0.05     ;  
    181 250   2    1.000    0.000    0.000    0.22     0.05     ;  
    181 251   2    1.000    0.000    0.000    0.22     0.05     ;  
    181 253   2    1.000    0.000    0.000    0.22     0.05     ;  
    181 254   2    1.000    0.000    0.000    0.22     0.05     ;  
    181 256   2    1.000    0.000    0.000    0.22     0.05     ;  
    181 257   2    1.000    0.000    0.000    0.22     0.05     ;  
    181 259   2    1.000    0.000    0.000    0.22     0.05     ;  
    181 260   2    1.000    0.000    0.000    0.22     0.05     ;  
    181 262   2    1.000    0.000    0.000    0.22     0.05     ;  
    181 263   2    1.000    0.000    0.000    0.22     0.05     ;  
    181 265   2    1.000    0.000    0.000    0.22     0.05     ;  
    181 266   2    1.000    0.000    0.000    0.22     0.05     ;  
    181 268   2    1.000    0.000    0.000    0.22     0.05     ;  
    181 269   2    1.000    0.000    0.000    0.22     0.05     ;  
    181 271   2    1.000    0.000    0.000    0.22     0.05     ;  
    181 272   2    1.000    0.000    0.000    0.22     0.05     ;  
    181 274   2    1.000    0.000    0.000    0.22     0.05     ;  
    181 275   2    1.000    0.000    0.000    0.22     0.05     ;  
    181 277   2    1.000    0.000    0.000    0.22     0.05     ;  
    181 278   2    1.000    0.000    0.000    0.22     0.05     ;  
    181 279   2    1.000    0.000    0.000    0.22     0.05     ;  
    181 282   2    1.000    0.000    0.000    0.22     0.05     ;  
    181 283   2    1.000    0.000    0.000    0.22     0.05     ;  
    181 285   2    1.000    0.000    0.000    0.22     0.05     ;  
    181 286   2    1.000    0.000    0.000    0.22     0.05     ;  
    181 288   2    1.000    0.000    0.000    0.22     0.05     ;  
    181 289   2    1.000    0.000    0.000    0.22     0.05     ;  
    181 291   2    1.000    0.000    0.000    0.22     0.05     ;  
    181 292   2    1.000    0.000    0.000    0.22     0.05     ;  
    181 294   2    1.000    0.000    0.000    0.22     0.05     ;  
    181 295   2    1.000    0.000    0.000    0.22     0.05     ;  
    181 297   2    1.000    0.000    0.000    0.22     0.05     ;  
    181 298   2    1.000    0.000    0.000    0.22     0.05     ;  
    181 300   2    1.000    0.000    0.000    0.22     0.05     ;  
    181 301   2    1.000    0.000    0.000    0.22     0.05     ;  
    181 303   2    1.000    0.000    0.000    0.22     0.05     ;  
    181 304   2    1.000    0.000    0.000    0.22     0.05     ;  
    181 306   2    1.000    0.000    0.000    0.22     0.05     ;  
    181 307   2    1.000    0.000    0.000    0.22     0.05     ;  
    181 309   2    1.000    0.000    0.000    0.22     0.05     ;  
    181 310   2    1.000    0.000    0.000    0.22     0.05     ;  
    181 312   2    1.000    0.000    0.000    0.22     0.05     ;  
    181 313   2    1.000    0.000    0.000    0.22     0.05     ;  
    181 315   2    1.000    0.000    0.000    0.22     0.05     ;  
    181 316   2    1.000    0.000    0.000    0.22     0.05     ;  
    181 317   2    1.000    0.000    0.000    0.22     0.05     ;  
    188 206   2    1.000    0.000    0.000    0.20     0.05     ;  
    188 207   2    1.000    0.000    0.000    0.20     0.05     ;  
    188 209   2    1.000    0.000    0.000    0.20     0.05     ;  
    188 210   2    1.000    0.000    0.000    0.20     0.05     ;  
    188 212   2    1.000    0.000    0.000    0.20     0.05     ;  
    188 213   2    1.000    0.000    0.000    0.20     0.05     ;  
    188 215   2    1.000    0.000    0.000    0.20     0.05     ;  
    188 216   2    1.000    0.000    0.000    0.20     0.05     ;  
    188 218   2    1.000    0.000    0.000    0.20     0.05     ;  
    188 219   2    1.000    0.000    0.000    0.20     0.05     ;  
    188 221   2    1.000    0.000    0.000    0.20     0.05     ;  
    188 222   2    1.000    0.000    0.000    0.20     0.05     ;  
    188 224   2    1.000    0.000    0.000    0.20     0.05     ;  
    188 225   2    1.000    0.000    0.000    0.20     0.05     ;  
    188 227   2    1.000    0.000    0.000    0.20     0.05     ;  
    188 228   2    1.000    0.000    0.000    0.20     0.05     ;  
    188 230   2    1.000    0.000    0.000    0.20     0.05     ;  
    188 231   2    1.000    0.000    0.000    0.20     0.05     ;  
    188 233   2    1.000    0.000    0.000    0.20     0.05     ;  
    188 234   2    1.000    0.000    0.000    0.20     0.05     ;  
    188 236   2    1.000    0.000    0.000    0.20     0.05     ;  
    188 237   2    1.000    0.000    0.000    0.20     0.05     ;  
    188 239   2    1.000    0.000    0.000    0.20     0.05     ;  
    188 240   2    1.000    0.000    0.000    0.20     0.05     ;  
    188 241   2    1.000    0.000    0.000    0.20     0.05     ;  
    188 244   2    1.000    0.000    0.000    0.20     0.05     ;  
    188 245   2    1.000    0.000    0.000    0.20     0.05     ;  
    188 247   2    1.000    0.000    0.000    0.20     0.05     ;  
    188 248   2    1.000    0.000    0.000    0.20     0.05     ;  
    188 250   2    1.000    0.000    0.000    0.20     0.05     ;  
    188 251   2    1.000    0.000    0.000    0.20     0.05     ;  
    188 253   2    1.000    0.000    0.000    0.20     0.05     ;  
    188 254   2    1.000    0.000    0.000    0.20     0.05     ;  
    188 256   2    1.000    0.000    0.000    0.20     0.05     ;  
    188 257   2    1.000    0.000    0.000    0.20     0.05     ;  
    188 259   2    1.000    0.000    0.000    0.20     0.05     ;  
    188 260   2    1.000    0.000    0.000    0.20     0.05     ;  
    188 262   2    1.000    0.000    0.000    0.20     0.05     ;  
    188 263   2    1.000    0.000    0.000    0.20     0.05     ;  
    188 265   2    1.000    0.000    0.000    0.20     0.05     ;  
    188 266   2    1.000    0.000    0.000    0.20     0.05     ;  
    188 268   2    1.000    0.000    0.000    0.20     0.05     ;  
    188 269   2    1.000    0.000    0.000    0.20     0.05     ;  
    188 271   2    1.000    0.000    0.000    0.20     0.05     ;  
    188 272   2    1.000    0.000    0.000    0.20     0.05     ;  
    188 274   2    1.000    0.000    0.000    0.20     0.05     ;  
    188 275   2    1.000    0.000    0.000    0.20     0.05     ;  
    188 277   2    1.000    0.000    0.000    0.20     0.05     ;  
    188 278   2    1.000    0.000    0.000    0.20     0.05     ;  
    188 279   2    1.000    0.000    0.000    0.20     0.05     ;  
    188 282   2    1.000    0.000    0.000    0.20     0.05     ;  
    188 283   2    1.000    0.000    0.000    0.20     0.05     ;  
    188 285   2    1.000    0.000    0.000    0.20     0.05     ;  
    188 286   2    1.000    0.000    0.000    0.20     0.05     ;  
    188 288   2    1.000    0.000    0.000    0.20     0.05     ;  
    188 289   2    1.000    0.000    0.000    0.20     0.05     ;  
    188 291   2    1.000    0.000    0.000    0.20     0.05     ;  
    188 292   2    1.000    0.000    0.000    0.20     0.05     ;  
    188 294   2    1.000    0.000    0.000    0.20     0.05     ;  
    188 295   2    1.000    0.000    0.000    0.20     0.05     ;  
    188 297   2    1.000    0.000    0.000    0.20     0.05     ;  
    188 298   2    1.000    0.000    0.000    0.20     0.05     ;  
    188 300   2    1.000    0.000    0.000    0.20     0.05     ;  
    188 301   2    1.000    0.000    0.000    0.20     0.05     ;  
    188 303   2    1.000    0.000    0.000    0.20     0.05     ;  
    188 304   2    1.000    0.000    0.000    0.20     0.05     ;  
    188 306   2    1.000    0.000    0.000    0.20     0.05     ;  
    188 307   2    1.000    0.000    0.000    0.20     0.05     ;  
    188 309   2    1.000    0.000    0.000    0.20     0.05     ;  
    188 310   2    1.000    0.000    0.000    0.20     0.05     ;  
    188 312   2    1.000    0.000    0.000    0.20     0.05     ;  
    188 313   2    1.000    0.000    0.000    0.20     0.05     ;  
    188 315   2    1.000    0.000    0.000    0.20     0.05     ;  
    188 316   2    1.000    0.000    0.000    0.20     0.05     ;  
    188 317   2    1.000    0.000    0.000    0.20     0.05     ;  
    189 206   2    1.000    0.000    0.000    0.20     0.05     ;  
    189 207   2    1.000    0.000    0.000    0.20     0.05     ;  
    189 209   2    1.000    0.000    0.000    0.20     0.05     ;  
    189 210   2    1.000    0.000    0.000    0.20     0.05     ;  
    189 212   2    1.000    0.000    0.000    0.20     0.05     ;  
    189 213   2    1.000    0.000    0.000    0.20     0.05     ;  
    189 215   2    1.000    0.000    0.000    0.20     0.05     ;  
    189 216   2    1.000    0.000    0.000    0.20     0.05     ;  
    189 218   2    1.000    0.000    0.000    0.20     0.05     ;  
    189 219   2    1.000    0.000    0.000    0.20     0.05     ;  
    189 221   2    1.000    0.000    0.000    0.20     0.05     ;  
    189 222   2    1.000    0.000    0.000    0.20     0.05     ;  
    189 224   2    1.000    0.000    0.000    0.20     0.05     ;  
    189 225   2    1.000    0.000    0.000    0.20     0.05     ;  
    189 227   2    1.000    0.000    0.000    0.20     0.05     ;  
    189 228   2    1.000    0.000    0.000    0.20     0.05     ;  
    189 230   2    1.000    0.000    0.000    0.20     0.05     ;  
    189 231   2    1.000    0.000    0.000    0.20     0.05     ;  
    189 233   2    1.000    0.000    0.000    0.20     0.05     ;  
    189 234   2    1.000    0.000    0.000    0.20     0.05     ;  
    189 236   2    1.000    0.000    0.000    0.20     0.05     ;  
    189 237   2    1.000    0.000    0.000    0.20     0.05     ;  
    189 239   2    1.000    0.000    0.000    0.20     0.05     ;  
    189 240   2    1.000    0.000    0.000    0.20     0.05     ;  
    189 241   2    1.000    0.000    0.000    0.20     0.05     ;  
    189 244   2    1.000    0.000    0.000    0.20     0.05     ;  
    189 245   2    1.000    0.000    0.000    0.20     0.05     ;  
    189 247   2    1.000    0.000    0.000    0.20     0.05     ;  
    189 248   2    1.000    0.000    0.000    0.20     0.05     ;  
    189 250   2    1.000    0.000    0.000    0.20     0.05     ;  
    189 251   2    1.000    0.000    0.000    0.20     0.05     ;  
    189 253   2    1.000    0.000    0.000    0.20     0.05     ;  
    189 254   2    1.000    0.000    0.000    0.20     0.05     ;  
    189 256   2    1.000    0.000    0.000    0.20     0.05     ;  
    189 257   2    1.000    0.000    0.000    0.20     0.05     ;  
    189 259   2    1.000    0.000    0.000    0.20     0.05     ;  
    189 260   2    1.000    0.000    0.000    0.20     0.05     ;  
    189 262   2    1.000    0.000    0.000    0.20     0.05     ;  
    189 263   2    1.000    0.000    0.000    0.20     0.05     ;  
    189 265   2    1.000    0.000    0.000    0.20     0.05     ;  
    189 266   2    1.000    0.000    0.000    0.20     0.05     ;  
    189 268   2    1.000    0.000    0.000    0.20     0.05     ;  
    189 269   2    1.000    0.000    0.000    0.20     0.05     ;  
    189 271   2    1.000    0.000    0.000    0.20     0.05     ;  
    189 272   2    1.000    0.000    0.000    0.20     0.05     ;  
    189 274   2    1.000    0.000    0.000    0.20     0.05     ;  
    189 275   2    1.000    0.000    0.000    0.20     0.05     ;  
    189 277   2    1.000    0.000    0.000    0.20     0.05     ;  
    189 278   2    1.000    0.000    0.000    0.20     0.05     ;  
    189 279   2    1.000    0.000    0.000    0.20     0.05     ;  
    189 282   2    1.000    0.000    0.000    0.20     0.05     ;  
    189 283   2    1.000    0.000    0.000    0.20     0.05     ;  
    189 285   2    1.000    0.000    0.000    0.20     0.05     ;  
    189 286   2    1.000    0.000    0.000    0.20     0.05     ;  
    189 288   2    1.000    0.000    0.000    0.20     0.05     ;  
    189 289   2    1.000    0.000    0.000    0.20     0.05     ;  
    189 291   2    1.000    0.000    0.000    0.20     0.05     ;  
    189 292   2    1.000    0.000    0.000    0.20     0.05     ;  
    189 294   2    1.000    0.000    0.000    0.20     0.05     ;  
    189 295   2    1.000    0.000    0.000    0.20     0.05     ;  
    189 297   2    1.000    0.000    0.000    0.20     0.05     ;  
    189 298   2    1.000    0.000    0.000    0.20     0.05     ;  
    189 300   2    1.000    0.000    0.000    0.20     0.05     ;  
    189 301   2    1.000    0.000    0.000    0.20     0.05     ;  
    189 303   2    1.000    0.000    0.000    0.20     0.05     ;  
    189 304   2    1.000    0.000    0.000    0.20     0.05     ;  
    189 306   2    1.000    0.000    0.000    0.20     0.05     ;  
    189 307   2    1.000    0.000    0.000    0.20     0.05     ;  
    189 309   2    1.000    0.000    0.000    0.20     0.05     ;  
    189 310   2    1.000    0.000    0.000    0.20     0.05     ;  
    189 312   2    1.000    0.000    0.000    0.20     0.05     ;  
    189 313   2    1.000    0.000    0.000    0.20     0.05     ;  
    189 315   2    1.000    0.000    0.000    0.20     0.05     ;  
    189 316   2    1.000    0.000    0.000    0.20     0.05     ;  
    189 317   2    1.000    0.000    0.000    0.20     0.05     ;  
    190 206   2    1.000    0.000    0.000    0.20     0.05     ;  
    190 207   2    1.000    0.000    0.000    0.20     0.05     ;  
    190 209   2    1.000    0.000    0.000    0.20     0.05     ;  
    190 210   2    1.000    0.000    0.000    0.20     0.05     ;  
    190 212   2    1.000    0.000    0.000    0.20     0.05     ;  
    190 213   2    1.000    0.000    0.000    0.20     0.05     ;  
    190 215   2    1.000    0.000    0.000    0.20     0.05     ;  
    190 216   2    1.000    0.000    0.000    0.20     0.05     ;  
    190 218   2    1.000    0.000    0.000    0.20     0.05     ;  
    190 219   2    1.000    0.000    0.000    0.20     0.05     ;  
    190 221   2    1.000    0.000    0.000    0.20     0.05     ;  
    190 222   2    1.000    0.000    0.000    0.20     0.05     ;  
    190 224   2    1.000    0.000    0.000    0.20     0.05     ;  
    190 225   2    1.000    0.000    0.000    0.20     0.05     ;  
    190 227   2    1.000    0.000    0.000    0.20     0.05     ;  
    190 228   2    1.000    0.000    0.000    0.20     0.05     ;  
    190 230   2    1.000    0.000    0.000    0.20     0.05     ;  
    190 231   2    1.000    0.000    0.000    0.20     0.05     ;  
    190 233   2    1.000    0.000    0.000    0.20     0.05     ;  
    190 234   2    1.000    0.000    0.000    0.20     0.05     ;  
    190 236   2    1.000    0.000    0.000    0.20     0.05     ;  
    190 237   2    1.000    0.000    0.000    0.20     0.05     ;  
    190 239   2    1.000    0.000    0.000    0.20     0.05     ;  
    190 240   2    1.000    0.000    0.000    0.20     0.05     ;  
    190 241   2    1.000    0.000    0.000    0.20     0.05     ;  
    190 244   2    1.000    0.000    0.000    0.20     0.05     ;  
    190 245   2    1.000    0.000    0.000    0.20     0.05     ;  
    190 247   2    1.000    0.000    0.000    0.20     0.05     ;  
    190 248   2    1.000    0.000    0.000    0.20     0.05     ;  
    190 250   2    1.000    0.000    0.000    0.20     0.05     ;  
    190 251   2    1.000    0.000    0.000    0.20     0.05     ;  
    190 253   2    1.000    0.000    0.000    0.20     0.05     ;  
    190 254   2    1.000    0.000    0.000    0.20     0.05     ;  
    190 256   2    1.000    0.000    0.000    0.20     0.05     ;  
    190 257   2    1.000    0.000    0.000    0.20     0.05     ;  
    190 259   2    1.000    0.000    0.000    0.20     0.05     ;  
    190 260   2    1.000    0.000    0.000    0.20     0.05     ;  
    190 262   2    1.000    0.000    0.000    0.20     0.05     ;  
    190 263   2    1.000    0.000    0.000    0.20     0.05     ;  
    190 265   2    1.000    0.000    0.000    0.20     0.05     ;  
    190 266   2    1.000    0.000    0.000    0.20     0.05     ;  
    190 268   2    1.000    0.000    0.000    0.20     0.05     ;  
    190 269   2    1.000    0.000    0.000    0.20     0.05     ;  
    190 271   2    1.000    0.000    0.000    0.20     0.05     ;  
    190 272   2    1.000    0.000    0.000    0.20     0.05     ;  
    190 274   2    1.000    0.000    0.000    0.20     0.05     ;  
    190 275   2    1.000    0.000    0.000    0.20     0.05     ;  
    190 277   2    1.000    0.000    0.000    0.20     0.05     ;  
    190 278   2    1.000    0.000    0.000    0.20     0.05     ;  
    190 279   2    1.000    0.000    0.000    0.20     0.05     ;  
    190 282   2    1.000    0.000    0.000    0.20     0.05     ;  
    190 283   2    1.000    0.000    0.000    0.20     0.05     ;  
    190 285   2    1.000    0.000    0.000    0.20     0.05     ;  
    190 286   2    1.000    0.000    0.000    0.20     0.05     ;  
    190 288   2    1.000    0.000    0.000    0.20     0.05     ;  
    190 289   2    1.000    0.000    0.000    0.20     0.05     ;  
    190 291   2    1.000    0.000    0.000    0.20     0.05     ;  
    190 292   2    1.000    0.000    0.000    0.20     0.05     ;  
    190 294   2    1.000    0.000    0.000    0.20     0.05     ;  
    190 295   2    1.000    0.000    0.000    0.20     0.05     ;  
    190 297   2    1.000    0.000    0.000    0.20     0.05     ;  
    190 298   2    1.000    0.000    0.000    0.20     0.05     ;  
    190 300   2    1.000    0.000    0.000    0.20     0.05     ;  
    190 301   2    1.000    0.000    0.000    0.20     0.05     ;  
    190 303   2    1.000    0.000    0.000    0.20     0.05     ;  
    190 304   2    1.000    0.000    0.000    0.20     0.05     ;  
    190 306   2    1.000    0.000    0.000    0.20     0.05     ;  
    190 307   2    1.000    0.000    0.000    0.20     0.05     ;  
    190 309   2    1.000    0.000    0.000    0.20     0.05     ;  
    190 310   2    1.000    0.000    0.000    0.20     0.05     ;  
    190 312   2    1.000    0.000    0.000    0.20     0.05     ;  
    190 313   2    1.000    0.000    0.000    0.20     0.05     ;  
    190 315   2    1.000    0.000    0.000    0.20     0.05     ;  
    190 316   2    1.000    0.000    0.000    0.20     0.05     ;  
    190 317   2    1.000    0.000    0.000    0.20     0.05     ;  
    191 206   2    1.000    0.000    0.000    0.20     0.05     ;  
    191 207   2    1.000    0.000    0.000    0.20     0.05     ;  
    191 209   2    1.000    0.000    0.000    0.20     0.05     ;  
    191 210   2    1.000    0.000    0.000    0.20     0.05     ;  
    191 212   2    1.000    0.000    0.000    0.20     0.05     ;  
    191 213   2    1.000    0.000    0.000    0.20     0.05     ;  
    191 215   2    1.000    0.000    0.000    0.20     0.05     ;  
    191 216   2    1.000    0.000    0.000    0.20     0.05     ;  
    191 218   2    1.000    0.000    0.000    0.20     0.05     ;  
    191 219   2    1.000    0.000    0.000    0.20     0.05     ;  
    191 221   2    1.000    0.000    0.000    0.20     0.05     ;  
    191 222   2    1.000    0.000    0.000    0.20     0.05     ;  
    191 224   2    1.000    0.000    0.000    0.20     0.05     ;  
    191 225   2    1.000    0.000    0.000    0.20     0.05     ;  
    191 227   2    1.000    0.000    0.000    0.20     0.05     ;  
    191 228   2    1.000    0.000    0.000    0.20     0.05     ;  
    191 230   2    1.000    0.000    0.000    0.20     0.05     ;  
    191 231   2    1.000    0.000    0.000    0.20     0.05     ;  
    191 233   2    1.000    0.000    0.000    0.20     0.05     ;  
    191 234   2    1.000    0.000    0.000    0.20     0.05     ;  
    191 236   2    1.000    0.000    0.000    0.20     0.05     ;  
    191 237   2    1.000    0.000    0.000    0.20     0.05     ;  
    191 239   2    1.000    0.000    0.000    0.20     0.05     ;  
    191 240   2    1.000    0.000    0.000    0.20     0.05     ;  
    191 241   2    1.000    0.000    0.000    0.20     0.05     ;  
    191 244   2    1.000    0.000    0.000    0.20     0.05     ;  
    191 245   2    1.000    0.000    0.000    0.20     0.05     ;  
    191 247   2    1.000    0.000    0.000    0.20     0.05     ;  
    191 248   2    1.000    0.000    0.000    0.20     0.05     ;  
    191 250   2    1.000    0.000    0.000    0.20     0.05     ;  
    191 251   2    1.000    0.000    0.000    0.20     0.05     ;  
    191 253   2    1.000    0.000    0.000    0.20     0.05     ;  
    191 254   2    1.000    0.000    0.000    0.20     0.05     ;  
    191 256   2    1.000    0.000    0.000    0.20     0.05     ;  
    191 257   2    1.000    0.000    0.000    0.20     0.05     ;  
    191 259   2    1.000    0.000    0.000    0.20     0.05     ;  
    191 260   2    1.000    0.000    0.000    0.20     0.05     ;  
    191 262   2    1.000    0.000    0.000    0.20     0.05     ;  
    191 263   2    1.000    0.000    0.000    0.20     0.05     ;  
    191 265   2    1.000    0.000    0.000    0.20     0.05     ;  
    191 266   2    1.000    0.000    0.000    0.20     0.05     ;  
    191 268   2    1.000    0.000    0.000    0.20     0.05     ;  
    191 269   2    1.000    0.000    0.000    0.20     0.05     ;  
    191 271   2    1.000    0.000    0.000    0.20     0.05     ;  
    191 272   2    1.000    0.000    0.000    0.20     0.05     ;  
    191 274   2    1.000    0.000    0.000    0.20     0.05     ;  
    191 275   2    1.000    0.000    0.000    0.20     0.05     ;  
    191 277   2    1.000    0.000    0.000    0.20     0.05     ;  
    191 278   2    1.000    0.000    0.000    0.20     0.05     ;  
    191 279   2    1.000    0.000    0.000    0.20     0.05     ;  
    191 282   2    1.000    0.000    0.000    0.20     0.05     ;  
    191 283   2    1.000    0.000    0.000    0.20     0.05     ;  
    191 285   2    1.000    0.000    0.000    0.20     0.05     ;  
    191 286   2    1.000    0.000    0.000    0.20     0.05     ;  
    191 288   2    1.000    0.000    0.000    0.20     0.05     ;  
    191 289   2    1.000    0.000    0.000    0.20     0.05     ;  
    191 291   2    1.000    0.000    0.000    0.20     0.05     ;  
    191 292   2    1.000    0.000    0.000    0.20     0.05     ;  
    191 294   2    1.000    0.000    0.000    0.20     0.05     ;  
    191 295   2    1.000    0.000    0.000    0.20     0.05     ;  
    191 297   2    1.000    0.000    0.000    0.20     0.05     ;  
    191 298   2    1.000    0.000    0.000    0.20     0.05     ;  
    191 300   2    1.000    0.000    0.000    0.20     0.05     ;  
    191 301   2    1.000    0.000    0.000    0.20     0.05     ;  
    191 303   2    1.000    0.000    0.000    0.20     0.05     ;  
    191 304   2    1.000    0.000    0.000    0.20     0.05     ;  
    191 306   2    1.000    0.000    0.000    0.20     0.05     ;  
    191 307   2    1.000    0.000    0.000    0.20     0.05     ;  
    191 309   2    1.000    0.000    0.000    0.20     0.05     ;  
    191 310   2    1.000    0.000    0.000    0.20     0.05     ;  
    191 312   2    1.000    0.000    0.000    0.20     0.05     ;  
    191 313   2    1.000    0.000    0.000    0.20     0.05     ;  
    191 315   2    1.000    0.000    0.000    0.20     0.05     ;  
    191 316   2    1.000    0.000    0.000    0.20     0.05     ;  
    191 317   2    1.000    0.000    0.000    0.20     0.05     ;  
    192 206   2    1.000    0.000    0.000    0.22     0.05     ;  
    192 207   2    1.000    0.000    0.000    0.22     0.05     ;  
    192 209   2    1.000    0.000    0.000    0.22     0.05     ;  
    192 210   2    1.000    0.000    0.000    0.22     0.05     ;  
    192 212   2    1.000    0.000    0.000    0.22     0.05     ;  
    192 213   2    1.000    0.000    0.000    0.22     0.05     ;  
    192 215   2    1.000    0.000    0.000    0.22     0.05     ;  
    192 216   2    1.000    0.000    0.000    0.22     0.05     ;  
    192 218   2    1.000    0.000    0.000    0.22     0.05     ;  
    192 219   2    1.000    0.000    0.000    0.22     0.05     ;  
    192 221   2    1.000    0.000    0.000    0.22     0.05     ;  
    192 222   2    1.000    0.000    0.000    0.22     0.05     ;  
    192 224   2    1.000    0.000    0.000    0.22     0.05     ;  
    192 225   2    1.000    0.000    0.000    0.22     0.05     ;  
    192 227   2    1.000    0.000    0.000    0.22     0.05     ;  
    192 228   2    1.000    0.000    0.000    0.22     0.05     ;  
    192 230   2    1.000    0.000    0.000    0.22     0.05     ;  
    192 231   2    1.000    0.000    0.000    0.22     0.05     ;  
    192 233   2    1.000    0.000    0.000    0.22     0.05     ;  
    192 234   2    1.000    0.000    0.000    0.22     0.05     ;  
    192 236   2    1.000    0.000    0.000    0.22     0.05     ;  
    192 237   2    1.000    0.000    0.000    0.22     0.05     ;  
    192 239   2    1.000    0.000    0.000    0.22     0.05     ;  
    192 240   2    1.000    0.000    0.000    0.22     0.05     ;  
    192 241   2    1.000    0.000    0.000    0.22     0.05     ;  
    192 244   2    1.000    0.000    0.000    0.22     0.05     ;  
    192 245   2    1.000    0.000    0.000    0.22     0.05     ;  
    192 247   2    1.000    0.000    0.000    0.22     0.05     ;  
    192 248   2    1.000    0.000    0.000    0.22     0.05     ;  
    192 250   2    1.000    0.000    0.000    0.22     0.05     ;  
    192 251   2    1.000    0.000    0.000    0.22     0.05     ;  
    192 253   2    1.000    0.000    0.000    0.22     0.05     ;  
    192 254   2    1.000    0.000    0.000    0.22     0.05     ;  
    192 256   2    1.000    0.000    0.000    0.22     0.05     ;  
    192 257   2    1.000    0.000    0.000    0.22     0.05     ;  
    192 259   2    1.000    0.000    0.000    0.22     0.05     ;  
    192 260   2    1.000    0.000    0.000    0.22     0.05     ;  
    192 262   2    1.000    0.000    0.000    0.22     0.05     ;  
    192 263   2    1.000    0.000    0.000    0.22     0.05     ;  
    192 265   2    1.000    0.000    0.000    0.22     0.05     ;  
    192 266   2    1.000    0.000    0.000    0.22     0.05     ;  
    192 268   2    1.000    0.000    0.000    0.22     0.05     ;  
    192 269   2    1.000    0.000    0.000    0.22     0.05     ;  
    192 271   2    1.000    0.000    0.000    0.22     0.05     ;  
    192 272   2    1.000    0.000    0.000    0.22     0.05     ;  
    192 274   2    1.000    0.000    0.000    0.22     0.05     ;  
    192 275   2    1.000    0.000    0.000    0.22     0.05     ;  
    192 277   2    1.000    0.000    0.000    0.22     0.05     ;  
    192 278   2    1.000    0.000    0.000    0.22     0.05     ;  
    192 279   2    1.000    0.000    0.000    0.22     0.05     ;  
    192 282   2    1.000    0.000    0.000    0.22     0.05     ;  
    192 283   2    1.000    0.000    0.000    0.22     0.05     ;  
    192 285   2    1.000    0.000    0.000    0.22     0.05     ;  
    192 286   2    1.000    0.000    0.000    0.22     0.05     ;  
    192 288   2    1.000    0.000    0.000    0.22     0.05     ;  
    192 289   2    1.000    0.000    0.000    0.22     0.05     ;  
    192 291   2    1.000    0.000    0.000    0.22     0.05     ;  
    192 292   2    1.000    0.000    0.000    0.22     0.05     ;  
    192 294   2    1.000    0.000    0.000    0.22     0.05     ;  
    192 295   2    1.000    0.000    0.000    0.22     0.05     ;  
    192 297   2    1.000    0.000    0.000    0.22     0.05     ;  
    192 298   2    1.000    0.000    0.000    0.22     0.05     ;  
    192 300   2    1.000    0.000    0.000    0.22     0.05     ;  
    192 301   2    1.000    0.000    0.000    0.22     0.05     ;  
    192 303   2    1.000    0.000    0.000    0.22     0.05     ;  
    192 304   2    1.000    0.000    0.000    0.22     0.05     ;  
    192 306   2    1.000    0.000    0.000    0.22     0.05     ;  
    192 307   2    1.000    0.000    0.000    0.22     0.05     ;  
    192 309   2    1.000    0.000    0.000    0.22     0.05     ;  
    192 310   2    1.000    0.000    0.000    0.22     0.05     ;  
    192 312   2    1.000    0.000    0.000    0.22     0.05     ;  
    192 313   2    1.000    0.000    0.000    0.22     0.05     ;  
    192 315   2    1.000    0.000    0.000    0.22     0.05     ;  
    192 316   2    1.000    0.000    0.000    0.22     0.05     ;  
    192 317   2    1.000    0.000    0.000    0.22     0.05     ;  
    193 206   2    1.000    0.000    0.000    0.20     0.05     ;  
    193 207   2    1.000    0.000    0.000    0.20     0.05     ;  
    193 209   2    1.000    0.000    0.000    0.20     0.05     ;  
    193 210   2    1.000    0.000    0.000    0.20     0.05     ;  
    193 212   2    1.000    0.000    0.000    0.20     0.05     ;  
    193 213   2    1.000    0.000    0.000    0.20     0.05     ;  
    193 215   2    1.000    0.000    0.000    0.20     0.05     ;  
    193 216   2    1.000    0.000    0.000    0.20     0.05     ;  
    193 218   2    1.000    0.000    0.000    0.20     0.05     ;  
    193 219   2    1.000    0.000    0.000    0.20     0.05     ;  
    193 221   2    1.000    0.000    0.000    0.20     0.05     ;  
    193 222   2    1.000    0.000    0.000    0.20     0.05     ;  
    193 224   2    1.000    0.000    0.000    0.20     0.05     ;  
    193 225   2    1.000    0.000    0.000    0.20     0.05     ;  
    193 227   2    1.000    0.000    0.000    0.20     0.05     ;  
    193 228   2    1.000    0.000    0.000    0.20     0.05     ;  
    193 230   2    1.000    0.000    0.000    0.20     0.05     ;  
    193 231   2    1.000    0.000    0.000    0.20     0.05     ;  
    193 233   2    1.000    0.000    0.000    0.20     0.05     ;  
    193 234   2    1.000    0.000    0.000    0.20     0.05     ;  
    193 236   2    1.000    0.000    0.000    0.20     0.05     ;  
    193 237   2    1.000    0.000    0.000    0.20     0.05     ;  
    193 239   2    1.000    0.000    0.000    0.20     0.05     ;  
    193 240   2    1.000    0.000    0.000    0.20     0.05     ;  
    193 241   2    1.000    0.000    0.000    0.20     0.05     ;  
    193 244   2    1.000    0.000    0.000    0.20     0.05     ;  
    193 245   2    1.000    0.000    0.000    0.20     0.05     ;  
    193 247   2    1.000    0.000    0.000    0.20     0.05     ;  
    193 248   2    1.000    0.000    0.000    0.20     0.05     ;  
    193 250   2    1.000    0.000    0.000    0.20     0.05     ;  
    193 251   2    1.000    0.000    0.000    0.20     0.05     ;  
    193 253   2    1.000    0.000    0.000    0.20     0.05     ;  
    193 254   2    1.000    0.000    0.000    0.20     0.05     ;  
    193 256   2    1.000    0.000    0.000    0.20     0.05     ;  
    193 257   2    1.000    0.000    0.000    0.20     0.05     ;  
    193 259   2    1.000    0.000    0.000    0.20     0.05     ;  
    193 260   2    1.000    0.000    0.000    0.20     0.05     ;  
    193 262   2    1.000    0.000    0.000    0.20     0.05     ;  
    193 263   2    1.000    0.000    0.000    0.20     0.05     ;  
    193 265   2    1.000    0.000    0.000    0.20     0.05     ;  
    193 266   2    1.000    0.000    0.000    0.20     0.05     ;  
    193 268   2    1.000    0.000    0.000    0.20     0.05     ;  
    193 269   2    1.000    0.000    0.000    0.20     0.05     ;  
    193 271   2    1.000    0.000    0.000    0.20     0.05     ;  
    193 272   2    1.000    0.000    0.000    0.20     0.05     ;  
    193 274   2    1.000    0.000    0.000    0.20     0.05     ;  
    193 275   2    1.000    0.000    0.000    0.20     0.05     ;  
    193 277   2    1.000    0.000    0.000    0.20     0.05     ;  
    193 278   2    1.000    0.000    0.000    0.20     0.05     ;  
    193 279   2    1.000    0.000    0.000    0.20     0.05     ;  
    193 282   2    1.000    0.000    0.000    0.20     0.05     ;  
    193 283   2    1.000    0.000    0.000    0.20     0.05     ;  
    193 285   2    1.000    0.000    0.000    0.20     0.05     ;  
    193 286   2    1.000    0.000    0.000    0.20     0.05     ;  
    193 288   2    1.000    0.000    0.000    0.20     0.05     ;  
    193 289   2    1.000    0.000    0.000    0.20     0.05     ;  
    193 291   2    1.000    0.000    0.000    0.20     0.05     ;  
    193 292   2    1.000    0.000    0.000    0.20     0.05     ;  
    193 294   2    1.000    0.000    0.000    0.20     0.05     ;  
    193 295   2    1.000    0.000    0.000    0.20     0.05     ;  
    193 297   2    1.000    0.000    0.000    0.20     0.05     ;  
    193 298   2    1.000    0.000    0.000    0.20     0.05     ;  
    193 300   2    1.000    0.000    0.000    0.20     0.05     ;  
    193 301   2    1.000    0.000    0.000    0.20     0.05     ;  
    193 303   2    1.000    0.000    0.000    0.20     0.05     ;  
    193 304   2    1.000    0.000    0.000    0.20     0.05     ;  
    193 306   2    1.000    0.000    0.000    0.20     0.05     ;  
    193 307   2    1.000    0.000    0.000    0.20     0.05     ;  
    193 309   2    1.000    0.000    0.000    0.20     0.05     ;  
    193 310   2    1.000    0.000    0.000    0.20     0.05     ;  
    193 312   2    1.000    0.000    0.000    0.20     0.05     ;  
    193 313   2    1.000    0.000    0.000    0.20     0.05     ;  
    193 315   2    1.000    0.000    0.000    0.20     0.05     ;  
    193 316   2    1.000    0.000    0.000    0.20     0.05     ;  
    193 317   2    1.000    0.000    0.000    0.20     0.05     ;  
    194 206   2    1.000    0.000    0.000    0.22     0.05     ;  
    194 207   2    1.000    0.000    0.000    0.22     0.05     ;  
    194 209   2    1.000    0.000    0.000    0.22     0.05     ;  
    194 210   2    1.000    0.000    0.000    0.22     0.05     ;  
    194 212   2    1.000    0.000    0.000    0.22     0.05     ;  
    194 213   2    1.000    0.000    0.000    0.22     0.05     ;  
    194 215   2    1.000    0.000    0.000    0.22     0.05     ;  
    194 216   2    1.000    0.000    0.000    0.22     0.05     ;  
    194 218   2    1.000    0.000    0.000    0.22     0.05     ;  
    194 219   2    1.000    0.000    0.000    0.22     0.05     ;  
    194 221   2    1.000    0.000    0.000    0.22     0.05     ;  
    194 222   2    1.000    0.000    0.000    0.22     0.05     ;  
    194 224   2    1.000    0.000    0.000    0.22     0.05     ;  
    194 225   2    1.000    0.000    0.000    0.22     0.05     ;  
    194 227   2    1.000    0.000    0.000    0.22     0.05     ;  
    194 228   2    1.000    0.000    0.000    0.22     0.05     ;  
    194 230   2    1.000    0.000    0.000    0.22     0.05     ;  
    194 231   2    1.000    0.000    0.000    0.22     0.05     ;  
    194 233   2    1.000    0.000    0.000    0.22     0.05     ;  
    194 234   2    1.000    0.000    0.000    0.22     0.05     ;  
    194 236   2    1.000    0.000    0.000    0.22     0.05     ;  
    194 237   2    1.000    0.000    0.000    0.22     0.05     ;  
    194 239   2    1.000    0.000    0.000    0.22     0.05     ;  
    194 240   2    1.000    0.000    0.000    0.22     0.05     ;  
    194 241   2    1.000    0.000    0.000    0.22     0.05     ;  
    194 244   2    1.000    0.000    0.000    0.22     0.05     ;  
    194 245   2    1.000    0.000    0.000    0.22     0.05     ;  
    194 247   2    1.000    0.000    0.000    0.22     0.05     ;  
    194 248   2    1.000    0.000    0.000    0.22     0.05     ;  
    194 250   2    1.000    0.000    0.000    0.22     0.05     ;  
    194 251   2    1.000    0.000    0.000    0.22     0.05     ;  
    194 253   2    1.000    0.000    0.000    0.22     0.05     ;  
    194 254   2    1.000    0.000    0.000    0.22     0.05     ;  
    194 256   2    1.000    0.000    0.000    0.22     0.05     ;  
    194 257   2    1.000    0.000    0.000    0.22     0.05     ;  
    194 259   2    1.000    0.000    0.000    0.22     0.05     ;  
    194 260   2    1.000    0.000    0.000    0.22     0.05     ;  
    194 262   2    1.000    0.000    0.000    0.22     0.05     ;  
    194 263   2    1.000    0.000    0.000    0.22     0.05     ;  
    194 265   2    1.000    0.000    0.000    0.22     0.05     ;  
    194 266   2    1.000    0.000    0.000    0.22     0.05     ;  
    194 268   2    1.000    0.000    0.000    0.22     0.05     ;  
    194 269   2    1.000    0.000    0.000    0.22     0.05     ;  
    194 271   2    1.000    0.000    0.000    0.22     0.05     ;  
    194 272   2    1.000    0.000    0.000    0.22     0.05     ;  
    194 274   2    1.000    0.000    0.000    0.22     0.05     ;  
    194 275   2    1.000    0.000    0.000    0.22     0.05     ;  
    194 277   2    1.000    0.000    0.000    0.22     0.05     ;  
    194 278   2    1.000    0.000    0.000    0.22     0.05     ;  
    194 279   2    1.000    0.000    0.000    0.22     0.05     ;  
    194 282   2    1.000    0.000    0.000    0.22     0.05     ;  
    194 283   2    1.000    0.000    0.000    0.22     0.05     ;  
    194 285   2    1.000    0.000    0.000    0.22     0.05     ;  
    194 286   2    1.000    0.000    0.000    0.22     0.05     ;  
    194 288   2    1.000    0.000    0.000    0.22     0.05     ;  
    194 289   2    1.000    0.000    0.000    0.22     0.05     ;  
    194 291   2    1.000    0.000    0.000    0.22     0.05     ;  
    194 292   2    1.000    0.000    0.000    0.22     0.05     ;  
    194 294   2    1.000    0.000    0.000    0.22     0.05     ;  
    194 295   2    1.000    0.000    0.000    0.22     0.05     ;  
    194 297   2    1.000    0.000    0.000    0.22     0.05     ;  
    194 298   2    1.000    0.000    0.000    0.22     0.05     ;  
    194 300   2    1.000    0.000    0.000    0.22     0.05     ;  
    194 301   2    1.000    0.000    0.000    0.22     0.05     ;  
    194 303   2    1.000    0.000    0.000    0.22     0.05     ;  
    194 304   2    1.000    0.000    0.000    0.22     0.05     ;  
    194 306   2    1.000    0.000    0.000    0.22     0.05     ;  
    194 307   2    1.000    0.000    0.000    0.22     0.05     ;  
    194 309   2    1.000    0.000    0.000    0.22     0.05     ;  
    194 310   2    1.000    0.000    0.000    0.22     0.05     ;  
    194 312   2    1.000    0.000    0.000    0.22     0.05     ;  
    194 313   2    1.000    0.000    0.000    0.22     0.05     ;  
    194 315   2    1.000    0.000    0.000    0.22     0.05     ;  
    194 316   2    1.000    0.000    0.000    0.22     0.05     ;  
    194 317   2    1.000    0.000    0.000    0.22     0.05     ;  
    195 206   2    1.000    0.000    0.000    0.22     0.05     ;  
    195 207   2    1.000    0.000    0.000    0.22     0.05     ;  
    195 209   2    1.000    0.000    0.000    0.22     0.05     ;  
    195 210   2    1.000    0.000    0.000    0.22     0.05     ;  
    195 212   2    1.000    0.000    0.000    0.22     0.05     ;  
    195 213   2    1.000    0.000    0.000    0.22     0.05     ;  
    195 215   2    1.000    0.000    0.000    0.22     0.05     ;  
    195 216   2    1.000    0.000    0.000    0.22     0.05     ;  
    195 218   2    1.000    0.000    0.000    0.22     0.05     ;  
    195 219   2    1.000    0.000    0.000    0.22     0.05     ;  
    195 221   2    1.000    0.000    0.000    0.22     0.05     ;  
    195 222   2    1.000    0.000    0.000    0.22     0.05     ;  
    195 224   2    1.000    0.000    0.000    0.22     0.05     ;  
    195 225   2    1.000    0.000    0.000    0.22     0.05     ;  
    195 227   2    1.000    0.000    0.000    0.22     0.05     ;  
    195 228   2    1.000    0.000    0.000    0.22     0.05     ;  
    195 230   2    1.000    0.000    0.000    0.22     0.05     ;  
    195 231   2    1.000    0.000    0.000    0.22     0.05     ;  
    195 233   2    1.000    0.000    0.000    0.22     0.05     ;  
    195 234   2    1.000    0.000    0.000    0.22     0.05     ;  
    195 236   2    1.000    0.000    0.000    0.22     0.05     ;  
    195 237   2    1.000    0.000    0.000    0.22     0.05     ;  
    195 239   2    1.000    0.000    0.000    0.22     0.05     ;  
    195 240   2    1.000    0.000    0.000    0.22     0.05     ;  
    195 241   2    1.000    0.000    0.000    0.22     0.05     ;  
    195 244   2    1.000    0.000    0.000    0.22     0.05     ;  
    195 245   2    1.000    0.000    0.000    0.22     0.05     ;  
    195 247   2    1.000    0.000    0.000    0.22     0.05     ;  
    195 248   2    1.000    0.000    0.000    0.22     0.05     ;  
    195 250   2    1.000    0.000    0.000    0.22     0.05     ;  
    195 251   2    1.000    0.000    0.000    0.22     0.05     ;  
    195 253   2    1.000    0.000    0.000    0.22     0.05     ;  
    195 254   2    1.000    0.000    0.000    0.22     0.05     ;  
    195 256   2    1.000    0.000    0.000    0.22     0.05     ;  
    195 257   2    1.000    0.000    0.000    0.22     0.05     ;  
    195 259   2    1.000    0.000    0.000    0.22     0.05     ;  
    195 260   2    1.000    0.000    0.000    0.22     0.05     ;  
    195 262   2    1.000    0.000    0.000    0.22     0.05     ;  
    195 263   2    1.000    0.000    0.000    0.22     0.05     ;  
    195 265   2    1.000    0.000    0.000    0.22     0.05     ;  
    195 266   2    1.000    0.000    0.000    0.22     0.05     ;  
    195 268   2    1.000    0.000    0.000    0.22     0.05     ;  
    195 269   2    1.000    0.000    0.000    0.22     0.05     ;  
    195 271   2    1.000    0.000    0.000    0.22     0.05     ;  
    195 272   2    1.000    0.000    0.000    0.22     0.05     ;  
    195 274   2    1.000    0.000    0.000    0.22     0.05     ;  
    195 275   2    1.000    0.000    0.000    0.22     0.05     ;  
    195 277   2    1.000    0.000    0.000    0.22     0.05     ;  
    195 278   2    1.000    0.000    0.000    0.22     0.05     ;  
    195 279   2    1.000    0.000    0.000    0.22     0.05     ;  
    195 282   2    1.000    0.000    0.000    0.22     0.05     ;  
    195 283   2    1.000    0.000    0.000    0.22     0.05     ;  
    195 285   2    1.000    0.000    0.000    0.22     0.05     ;  
    195 286   2    1.000    0.000    0.000    0.22     0.05     ;  
    195 288   2    1.000    0.000    0.000    0.22     0.05     ;  
    195 289   2    1.000    0.000    0.000    0.22     0.05     ;  
    195 291   2    1.000    0.000    0.000    0.22     0.05     ;  
    195 292   2    1.000    0.000    0.000    0.22     0.05     ;  
    195 294   2    1.000    0.000    0.000    0.22     0.05     ;  
    195 295   2    1.000    0.000    0.000    0.22     0.05     ;  
    195 297   2    1.000    0.000    0.000    0.22     0.05     ;  
    195 298   2    1.000    0.000    0.000    0.22     0.05     ;  
    195 300   2    1.000    0.000    0.000    0.22     0.05     ;  
    195 301   2    1.000    0.000    0.000    0.22     0.05     ;  
    195 303   2    1.000    0.000    0.000    0.22     0.05     ;  
    195 304   2    1.000    0.000    0.000    0.22     0.05     ;  
    195 306   2    1.000    0.000    0.000    0.22     0.05     ;  
    195 307   2    1.000    0.000    0.000    0.22     0.05     ;  
    195 309   2    1.000    0.000    0.000    0.22     0.05     ;  
    195 310   2    1.000    0.000    0.000    0.22     0.05     ;  
    195 312   2    1.000    0.000    0.000    0.22     0.05     ;  
    195 313   2    1.000    0.000    0.000    0.22     0.05     ;  
    195 315   2    1.000    0.000    0.000    0.22     0.05     ;  
    195 316   2    1.000    0.000    0.000    0.22     0.05     ;  
    195 317   2    1.000    0.000    0.000    0.22     0.05     ;  
    202 206   2    1.000    0.000    0.000    0.20     0.05     ;  
    202 207   2    1.000    0.000    0.000    0.20     0.05     ;  
    202 209   2    1.000    0.000    0.000    0.20     0.05     ;  
    202 210   2    1.000    0.000    0.000    0.20     0.05     ;  
    202 212   2    1.000    0.000    0.000    0.20     0.05     ;  
    202 213   2    1.000    0.000    0.000    0.20     0.05     ;  
    202 215   2    1.000    0.000    0.000    0.20     0.05     ;  
    202 216   2    1.000    0.000    0.000    0.20     0.05     ;  
    202 218   2    1.000    0.000    0.000    0.20     0.05     ;  
    202 219   2    1.000    0.000    0.000    0.20     0.05     ;  
    202 221   2    1.000    0.000    0.000    0.20     0.05     ;  
    202 222   2    1.000    0.000    0.000    0.20     0.05     ;  
    202 224   2    1.000    0.000    0.000    0.20     0.05     ;  
    202 225   2    1.000    0.000    0.000    0.20     0.05     ;  
    202 227   2    1.000    0.000    0.000    0.20     0.05     ;  
    202 228   2    1.000    0.000    0.000    0.20     0.05     ;  
    202 230   2    1.000    0.000    0.000    0.20     0.05     ;  
    202 231   2    1.000    0.000    0.000    0.20     0.05     ;  
    202 233   2    1.000    0.000    0.000    0.20     0.05     ;  
    202 234   2    1.000    0.000    0.000    0.20     0.05     ;  
    202 236   2    1.000    0.000    0.000    0.20     0.05     ;  
    202 237   2    1.000    0.000    0.000    0.20     0.05     ;  
    202 239   2    1.000    0.000    0.000    0.20     0.05     ;  
    202 240   2    1.000    0.000    0.000    0.20     0.05     ;  
    202 241   2    1.000    0.000    0.000    0.20     0.05     ;  
    202 244   2    1.000    0.000    0.000    0.20     0.05     ;  
    202 245   2    1.000    0.000    0.000    0.20     0.05     ;  
    202 247   2    1.000    0.000    0.000    0.20     0.05     ;  
    202 248   2    1.000    0.000    0.000    0.20     0.05     ;  
    202 250   2    1.000    0.000    0.000    0.20     0.05     ;  
    202 251   2    1.000    0.000    0.000    0.20     0.05     ;  
    202 253   2    1.000    0.000    0.000    0.20     0.05     ;  
    202 254   2    1.000    0.000    0.000    0.20     0.05     ;  
    202 256   2    1.000    0.000    0.000    0.20     0.05     ;  
    202 257   2    1.000    0.000    0.000    0.20     0.05     ;  
    202 259   2    1.000    0.000    0.000    0.20     0.05     ;  
    202 260   2    1.000    0.000    0.000    0.20     0.05     ;  
    202 262   2    1.000    0.000    0.000    0.20     0.05     ;  
    202 263   2    1.000    0.000    0.000    0.20     0.05     ;  
    202 265   2    1.000    0.000    0.000    0.20     0.05     ;  
    202 266   2    1.000    0.000    0.000    0.20     0.05     ;  
    202 268   2    1.000    0.000    0.000    0.20     0.05     ;  
    202 269   2    1.000    0.000    0.000    0.20     0.05     ;  
    202 271   2    1.000    0.000    0.000    0.20     0.05     ;  
    202 272   2    1.000    0.000    0.000    0.20     0.05     ;  
    202 274   2    1.000    0.000    0.000    0.20     0.05     ;  
    202 275   2    1.000    0.000    0.000    0.20     0.05     ;  
    202 277   2    1.000    0.000    0.000    0.20     0.05     ;  
    202 278   2    1.000    0.000    0.000    0.20     0.05     ;  
    202 279   2    1.000    0.000    0.000    0.20     0.05     ;  
    202 282   2    1.000    0.000    0.000    0.20     0.05     ;  
    202 283   2    1.000    0.000    0.000    0.20     0.05     ;  
    202 285   2    1.000    0.000    0.000    0.20     0.05     ;  
    202 286   2    1.000    0.000    0.000    0.20     0.05     ;  
    202 288   2    1.000    0.000    0.000    0.20     0.05     ;  
    202 289   2    1.000    0.000    0.000    0.20     0.05     ;  
    202 291   2    1.000    0.000    0.000    0.20     0.05     ;  
    202 292   2    1.000    0.000    0.000    0.20     0.05     ;  
    202 294   2    1.000    0.000    0.000    0.20     0.05     ;  
    202 295   2    1.000    0.000    0.000    0.20     0.05     ;  
    202 297   2    1.000    0.000    0.000    0.20     0.05     ;  
    202 298   2    1.000    0.000    0.000    0.20     0.05     ;  
    202 300   2    1.000    0.000    0.000    0.20     0.05     ;  
    202 301   2    1.000    0.000    0.000    0.20     0.05     ;  
    202 303   2    1.000    0.000    0.000    0.20     0.05     ;  
    202 304   2    1.000    0.000    0.000    0.20     0.05     ;  
    202 306   2    1.000    0.000    0.000    0.20     0.05     ;  
    202 307   2    1.000    0.000    0.000    0.20     0.05     ;  
    202 309   2    1.000    0.000    0.000    0.20     0.05     ;  
    202 310   2    1.000    0.000    0.000    0.20     0.05     ;  
    202 312   2    1.000    0.000    0.000    0.20     0.05     ;  
    202 313   2    1.000    0.000    0.000    0.20     0.05     ;  
    202 315   2    1.000    0.000    0.000    0.20     0.05     ;  
    202 316   2    1.000    0.000    0.000    0.20     0.05     ;  
    202 317   2    1.000    0.000    0.000    0.20     0.05     ;  
    203 206   2    1.000    0.000    0.000    0.20     0.05     ;  
    203 207   2    1.000    0.000    0.000    0.20     0.05     ;  
    203 209   2    1.000    0.000    0.000    0.20     0.05     ;  
    203 210   2    1.000    0.000    0.000    0.20     0.05     ;  
    203 212   2    1.000    0.000    0.000    0.20     0.05     ;  
    203 213   2    1.000    0.000    0.000    0.20     0.05     ;  
    203 215   2    1.000    0.000    0.000    0.20     0.05     ;  
    203 216   2    1.000    0.000    0.000    0.20     0.05     ;  
    203 218   2    1.000    0.000    0.000    0.20     0.05     ;  
    203 219   2    1.000    0.000    0.000    0.20     0.05     ;  
    203 221   2    1.000    0.000    0.000    0.20     0.05     ;  
    203 222   2    1.000    0.000    0.000    0.20     0.05     ;  
    203 224   2    1.000    0.000    0.000    0.20     0.05     ;  
    203 225   2    1.000    0.000    0.000    0.20     0.05     ;  
    203 227   2    1.000    0.000    0.000    0.20     0.05     ;  
    203 228   2    1.000    0.000    0.000    0.20     0.05     ;  
    203 230   2    1.000    0.000    0.000    0.20     0.05     ;  
    203 231   2    1.000    0.000    0.000    0.20     0.05     ;  
    203 233   2    1.000    0.000    0.000    0.20     0.05     ;  
    203 234   2    1.000    0.000    0.000    0.20     0.05     ;  
    203 236   2    1.000    0.000    0.000    0.20     0.05     ;  
    203 237   2    1.000    0.000    0.000    0.20     0.05     ;  
    203 239   2    1.000    0.000    0.000    0.20     0.05     ;  
    203 240   2    1.000    0.000    0.000    0.20     0.05     ;  
    203 241   2    1.000    0.000    0.000    0.20     0.05     ;  
    203 244   2    1.000    0.000    0.000    0.20     0.05     ;  
    203 245   2    1.000    0.000    0.000    0.20     0.05     ;  
    203 247   2    1.000    0.000    0.000    0.20     0.05     ;  
    203 248   2    1.000    0.000    0.000    0.20     0.05     ;  
    203 250   2    1.000    0.000    0.000    0.20     0.05     ;  
    203 251   2    1.000    0.000    0.000    0.20     0.05     ;  
    203 253   2    1.000    0.000    0.000    0.20     0.05     ;  
    203 254   2    1.000    0.000    0.000    0.20     0.05     ;  
    203 256   2    1.000    0.000    0.000    0.20     0.05     ;  
    203 257   2    1.000    0.000    0.000    0.20     0.05     ;  
    203 259   2    1.000    0.000    0.000    0.20     0.05     ;  
    203 260   2    1.000    0.000    0.000    0.20     0.05     ;  
    203 262   2    1.000    0.000    0.000    0.20     0.05     ;  
    203 263   2    1.000    0.000    0.000    0.20     0.05     ;  
    203 265   2    1.000    0.000    0.000    0.20     0.05     ;  
    203 266   2    1.000    0.000    0.000    0.20     0.05     ;  
    203 268   2    1.000    0.000    0.000    0.20     0.05     ;  
    203 269   2    1.000    0.000    0.000    0.20     0.05     ;  
    203 271   2    1.000    0.000    0.000    0.20     0.05     ;  
    203 272   2    1.000    0.000    0.000    0.20     0.05     ;  
    203 274   2    1.000    0.000    0.000    0.20     0.05     ;  
    203 275   2    1.000    0.000    0.000    0.20     0.05     ;  
    203 277   2    1.000    0.000    0.000    0.20     0.05     ;  
    203 278   2    1.000    0.000    0.000    0.20     0.05     ;  
    203 279   2    1.000    0.000    0.000    0.20     0.05     ;  
    203 282   2    1.000    0.000    0.000    0.20     0.05     ;  
    203 283   2    1.000    0.000    0.000    0.20     0.05     ;  
    203 285   2    1.000    0.000    0.000    0.20     0.05     ;  
    203 286   2    1.000    0.000    0.000    0.20     0.05     ;  
    203 288   2    1.000    0.000    0.000    0.20     0.05     ;  
    203 289   2    1.000    0.000    0.000    0.20     0.05     ;  
    203 291   2    1.000    0.000    0.000    0.20     0.05     ;  
    203 292   2    1.000    0.000    0.000    0.20     0.05     ;  
    203 294   2    1.000    0.000    0.000    0.20     0.05     ;  
    203 295   2    1.000    0.000    0.000    0.20     0.05     ;  
    203 297   2    1.000    0.000    0.000    0.20     0.05     ;  
    203 298   2    1.000    0.000    0.000    0.20     0.05     ;  
    203 300   2    1.000    0.000    0.000    0.20     0.05     ;  
    203 301   2    1.000    0.000    0.000    0.20     0.05     ;  
    203 303   2    1.000    0.000    0.000    0.20     0.05     ;  
    203 304   2    1.000    0.000    0.000    0.20     0.05     ;  
    203 306   2    1.000    0.000    0.000    0.20     0.05     ;  
    203 307   2    1.000    0.000    0.000    0.20     0.05     ;  
    203 309   2    1.000    0.000    0.000    0.20     0.05     ;  
    203 310   2    1.000    0.000    0.000    0.20     0.05     ;  
    203 312   2    1.000    0.000    0.000    0.20     0.05     ;  
    203 313   2    1.000    0.000    0.000    0.20     0.05     ;  
    203 315   2    1.000    0.000    0.000    0.20     0.05     ;  
    203 316   2    1.000    0.000    0.000    0.20     0.05     ;  
    203 317   2    1.000    0.000    0.000    0.20     0.05     ;  
    204 212   2    1.000    0.000    0.000    0.20     0.05     ;  
    204 213   2    1.000    0.000    0.000    0.20     0.05     ;  
    204 215   2    1.000    0.000    0.000    0.20     0.05     ;  
    204 216   2    1.000    0.000    0.000    0.20     0.05     ;  
    204 218   2    1.000    0.000    0.000    0.20     0.05     ;  
    204 219   2    1.000    0.000    0.000    0.20     0.05     ;  
    204 221   2    1.000    0.000    0.000    0.20     0.05     ;  
    204 222   2    1.000    0.000    0.000    0.20     0.05     ;  
    204 224   2    1.000    0.000    0.000    0.20     0.05     ;  
    204 225   2    1.000    0.000    0.000    0.20     0.05     ;  
    204 227   2    1.000    0.000    0.000    0.20     0.05     ;  
    204 228   2    1.000    0.000    0.000    0.20     0.05     ;  
    204 230   2    1.000    0.000    0.000    0.20     0.05     ;  
    204 231   2    1.000    0.000    0.000    0.20     0.05     ;  
    204 233   2    1.000    0.000    0.000    0.20     0.05     ;  
    204 234   2    1.000    0.000    0.000    0.20     0.05     ;  
    204 236   2    1.000    0.000    0.000    0.20     0.05     ;  
    204 237   2    1.000    0.000    0.000    0.20     0.05     ;  
    204 239   2    1.000    0.000    0.000    0.20     0.05     ;  
    204 240   2    1.000    0.000    0.000    0.20     0.05     ;  
    204 241   2    1.000    0.000    0.000    0.20     0.05     ;  
    204 244   2    1.000    0.000    0.000    0.20     0.05     ;  
    204 245   2    1.000    0.000    0.000    0.20     0.05     ;  
    204 247   2    1.000    0.000    0.000    0.20     0.05     ;  
    204 248   2    1.000    0.000    0.000    0.20     0.05     ;  
    204 250   2    1.000    0.000    0.000    0.20     0.05     ;  
    204 251   2    1.000    0.000    0.000    0.20     0.05     ;  
    204 253   2    1.000    0.000    0.000    0.20     0.05     ;  
    204 254   2    1.000    0.000    0.000    0.20     0.05     ;  
    204 256   2    1.000    0.000    0.000    0.20     0.05     ;  
    204 257   2    1.000    0.000    0.000    0.20     0.05     ;  
    204 259   2    1.000    0.000    0.000    0.20     0.05     ;  
    204 260   2    1.000    0.000    0.000    0.20     0.05     ;  
    204 262   2    1.000    0.000    0.000    0.20     0.05     ;  
    204 263   2    1.000    0.000    0.000    0.20     0.05     ;  
    204 265   2    1.000    0.000    0.000    0.20     0.05     ;  
    204 266   2    1.000    0.000    0.000    0.20     0.05     ;  
    204 268   2    1.000    0.000    0.000    0.20     0.05     ;  
    204 269   2    1.000    0.000    0.000    0.20     0.05     ;  
    204 271   2    1.000    0.000    0.000    0.20     0.05     ;  
    204 272   2    1.000    0.000    0.000    0.20     0.05     ;  
    204 274   2    1.000    0.000    0.000    0.20     0.05     ;  
    204 275   2    1.000    0.000    0.000    0.20     0.05     ;  
    204 277   2    1.000    0.000    0.000    0.20     0.05     ;  
    204 278   2    1.000    0.000    0.000    0.20     0.05     ;  
    204 279   2    1.000    0.000    0.000    0.20     0.05     ;  
    204 282   2    1.000    0.000    0.000    0.20     0.05     ;  
    204 283   2    1.000    0.000    0.000    0.20     0.05     ;  
    204 285   2    1.000    0.000    0.000    0.20     0.05     ;  
    204 286   2    1.000    0.000    0.000    0.20     0.05     ;  
    204 288   2    1.000    0.000    0.000    0.20     0.05     ;  
    204 289   2    1.000    0.000    0.000    0.20     0.05     ;  
    204 291   2    1.000    0.000    0.000    0.20     0.05     ;  
    204 292   2    1.000    0.000    0.000    0.20     0.05     ;  
    204 294   2    1.000    0.000    0.000    0.20     0.05     ;  
    204 295   2    1.000    0.000    0.000    0.20     0.05     ;  
    204 297   2    1.000    0.000    0.000    0.20     0.05     ;  
    204 298   2    1.000    0.000    0.000    0.20     0.05     ;  
    204 300   2    1.000    0.000    0.000    0.20     0.05     ;  
    204 301   2    1.000    0.000    0.000    0.20     0.05     ;  
    204 303   2    1.000    0.000    0.000    0.20     0.05     ;  
    204 304   2    1.000    0.000    0.000    0.20     0.05     ;  
    204 306   2    1.000    0.000    0.000    0.20     0.05     ;  
    204 307   2    1.000    0.000    0.000    0.20     0.05     ;  
    204 309   2    1.000    0.000    0.000    0.20     0.05     ;  
    204 310   2    1.000    0.000    0.000    0.20     0.05     ;  
    204 312   2    1.000    0.000    0.000    0.20     0.05     ;  
    204 313   2    1.000    0.000    0.000    0.20     0.05     ;  
    204 315   2    1.000    0.000    0.000    0.20     0.05     ;  
    204 316   2    1.000    0.000    0.000    0.20     0.05     ;  
    204 317   2    1.000    0.000    0.000    0.20     0.05     ;  
    206 215   2    1.000    0.000    0.000    0.20     0.05     ;  
    206 216   2    1.000    0.000    0.000    0.20     0.05     ;  
    206 218   2    1.000    0.000    0.000    0.20     0.05     ;  
    206 219   2    1.000    0.000    0.000    0.20     0.05     ;  
    206 221   2    1.000    0.000    0.000    0.20     0.05     ;  
    206 222   2    1.000    0.000    0.000    0.20     0.05     ;  
    206 224   2    1.000    0.000    0.000    0.20     0.05     ;  
    206 225   2    1.000    0.000    0.000    0.20     0.05     ;  
    206 227   2    1.000    0.000    0.000    0.20     0.05     ;  
    206 228   2    1.000    0.000    0.000    0.20     0.05     ;  
    206 230   2    1.000    0.000    0.000    0.20     0.05     ;  
    206 231   2    1.000    0.000    0.000    0.20     0.05     ;  
    206 233   2    1.000    0.000    0.000    0.20     0.05     ;  
    206 234   2    1.000    0.000    0.000    0.20     0.05     ;  
    206 236   2    1.000    0.000    0.000    0.20     0.05     ;  
    206 237   2    1.000    0.000    0.000    0.20     0.05     ;  
    206 239   2    1.000    0.000    0.000    0.20     0.05     ;  
    206 240   2    1.000    0.000    0.000    0.20     0.05     ;  
    206 241   2    1.000    0.000    0.000    0.20     0.05     ;  
    206 242   2    1.000    0.000    0.000    0.20     0.05     ;  
    206 280   2    1.000    0.000    0.000    0.20     0.05     ;  
    207 215   2    1.000    0.000    0.000    0.20     0.05     ;  
    207 216   2    1.000    0.000    0.000    0.20     0.05     ;  
    207 218   2    1.000    0.000    0.000    0.20     0.05     ;  
    207 219   2    1.000    0.000    0.000    0.20     0.05     ;  
    207 221   2    1.000    0.000    0.000    0.20     0.05     ;  
    207 222   2    1.000    0.000    0.000    0.20     0.05     ;  
    207 224   2    1.000    0.000    0.000    0.20     0.05     ;  
    207 225   2    1.000    0.000    0.000    0.20     0.05     ;  
    207 227   2    1.000    0.000    0.000    0.20     0.05     ;  
    207 228   2    1.000    0.000    0.000    0.20     0.05     ;  
    207 230   2    1.000    0.000    0.000    0.20     0.05     ;  
    207 231   2    1.000    0.000    0.000    0.20     0.05     ;  
    207 233   2    1.000    0.000    0.000    0.20     0.05     ;  
    207 234   2    1.000    0.000    0.000    0.20     0.05     ;  
    207 236   2    1.000    0.000    0.000    0.20     0.05     ;  
    207 237   2    1.000    0.000    0.000    0.20     0.05     ;  
    207 239   2    1.000    0.000    0.000    0.20     0.05     ;  
    207 240   2    1.000    0.000    0.000    0.20     0.05     ;  
    207 241   2    1.000    0.000    0.000    0.20     0.05     ;  
    207 242   2    1.000    0.000    0.000    0.20     0.05     ;  
    207 280   2    1.000    0.000    0.000    0.20     0.05     ;  
    209 218   2    1.000    0.000    0.000    0.20     0.05     ;  
    209 219   2    1.000    0.000    0.000    0.20     0.05     ;  
    209 221   2    1.000    0.000    0.000    0.20     0.05     ;  
    209 222   2    1.000    0.000    0.000    0.20     0.05     ;  
    209 224   2    1.000    0.000    0.000    0.20     0.05     ;  
    209 225   2    1.000    0.000    0.000    0.20     0.05     ;  
    209 227   2    1.000    0.000    0.000    0.20     0.05     ;  
    209 228   2    1.000    0.000    0.000    0.20     0.05     ;  
    209 230   2    1.000    0.000    0.000    0.20     0.05     ;  
    209 231   2    1.000    0.000    0.000    0.20     0.05     ;  
    209 233   2    1.000    0.000    0.000    0.20     0.05     ;  
    209 234   2    1.000    0.000    0.000    0.20     0.05     ;  
    209 236   2    1.000    0.000    0.000    0.20     0.05     ;  
    209 237   2    1.000    0.000    0.000    0.20     0.05     ;  
    209 239   2    1.000    0.000    0.000    0.20     0.05     ;  
    209 240   2    1.000    0.000    0.000    0.20     0.05     ;  
    209 241   2    1.000    0.000    0.000    0.20     0.05     ;  
    209 242   2    1.000    0.000    0.000    0.20     0.05     ;  
    209 282   2    1.000    0.000    0.000    0.20     0.05     ;  
    210 218   2    1.000    0.000    0.000    0.20     0.05     ;  
    210 219   2    1.000    0.000    0.000    0.20     0.05     ;  
    210 221   2    1.000    0.000    0.000    0.20     0.05     ;  
    210 222   2    1.000    0.000    0.000    0.20     0.05     ;  
    210 224   2    1.000    0.000    0.000    0.20     0.05     ;  
    210 225   2    1.000    0.000    0.000    0.20     0.05     ;  
    210 227   2    1.000    0.000    0.000    0.20     0.05     ;  
    210 228   2    1.000    0.000    0.000    0.20     0.05     ;  
    210 230   2    1.000    0.000    0.000    0.20     0.05     ;  
    210 231   2    1.000    0.000    0.000    0.20     0.05     ;  
    210 233   2    1.000    0.000    0.000    0.20     0.05     ;
[truncated: 4,396,809 more chars]
