# Supplementary material for: The key role of chirality and peripheral substitution in the columnar organization of bowl-shaped subphthalocyanines
Source: Chem Sci. 2024 Jul 29;15(34):13760–7. doi: 10.1039/d4sc03976a (PMC11352688; doi:10.1039/d4sc03976a)
Supplement: SC-015-D4SC03976A-s002 [file SC-015-D4SC03976A-s002.zip › SubPC_FF_SUPPORTING DATA/1-P.gro]

SubPC FF in water
455
    1SPCP     B    1   4.206   4.222   5.105
    1SPCP     F    2   4.208   4.224   5.245
    1SPCP    N1    3   4.343   4.221   5.043
    1SPCP    C1    4   4.404   4.106   4.999
    1SPCP    C2    5   4.532   4.149   4.943
    1SPCP    C2    6   4.532   4.292   4.942
    1SPCP    C1    7   4.404   4.335   4.997
    1SPCP    C3    8   4.639   4.079   4.885
    1SPCP    C4    9   4.746   4.152   4.831
    1SPCP    C5   10   4.744   4.293   4.831
    1SPCP    C6   11   4.637   4.364   4.885
    1SPCP    H3   12   4.638   3.970   4.882
    1SPCP    H6   13   4.634   4.473   4.881
    1SPCP    N2   14   4.338   4.450   4.979
    1SPCP    N1   15   4.136   4.339   5.042
    1SPCP    C1   16   4.205   4.447   4.990
    1SPCP    C2   17   4.105   4.528   4.921
    1SPCP    C2   18   3.979   4.463   4.938
    1SPCP    C1   19   4.006   4.334   5.001
    1SPCP    C3   20   4.114   4.647   4.847
    1SPCP    C4   21   3.996   4.711   4.810
    1SPCP    C5   22   3.871   4.650   4.837
    1SPCP    C6   23   3.862   4.522   4.890
    1SPCP    H3   24   4.210   4.697   4.837
    1SPCP    H6   25   3.766   4.473   4.904
    1SPCP    N2   26   3.936   4.219   4.993
    1SPCP    N1   27   4.136   4.102   5.046
    1SPCP    C1   28   4.005   4.105   5.004
    1SPCP    C2   29   3.979   3.974   4.944
    1SPCP    C2   30   4.104   3.904   4.942
    1SPCP    C1   31   4.205   3.992   5.001
    1SPCP    C3   32   3.865   3.917   4.886
    1SPCP    C4   33   3.875   3.791   4.827
    1SPCP    C5   34   3.999   3.725   4.822
    1SPCP    C6   35   4.114   3.779   4.879
    1SPCP    H3   36   3.770   3.971   4.887
    1SPCP    H6   37   4.210   3.727   4.874
    1SPCP    N2   38   4.338   3.990   4.986
    1SPCP    H5   39   4.828   4.347   4.786
    1SPCP    H5   40   3.780   4.707   4.823
    1SPCP    H5   41   4.005   3.628   4.772
    1SPCP    C7   42   4.857   4.085   4.770
    1SPCP    C8   43   4.952   4.031   4.717
    1SPCP    C9   44   5.059   3.960   4.654
    1SPCP   C10   45   5.064   3.820   4.658
    1SPCP   C11   46   5.172   3.748   4.609
    1SPCP   C12   47   5.281   3.815   4.550
    1SPCP   C11   48   5.279   3.956   4.546
    1SPCP   C10   49   5.171   4.028   4.598
    1SPCP   H10   50   4.985   3.766   4.712
    1SPCP   H11   51   5.182   3.642   4.630
    1SPCP   H11   52   5.370   4.010   4.518
    1SPCP   H10   53   5.176   4.136   4.604
    1SPCP    NA   54   5.401   3.748   4.523
    1SPCP    HA   55   5.456   3.784   4.446
    1SPCP    CA   56   5.432   3.623   4.573
    1SPCP    OA   57   5.363   3.568   4.658
    1SPCP   CT1   58   5.556   3.553   4.527
    1SPCP   CT2   59   5.553   3.414   4.539
    1SPCP   CT3   60   5.662   3.335   4.503
    1SPCP   CT4   61   5.779   3.397   4.452
    1SPCP   CT3   62   5.780   3.537   4.441
    1SPCP   CT2   63   5.671   3.615   4.477
    1SPCP   HT2   64   5.463   3.368   4.580
    1SPCP   HT2   65   5.676   3.724   4.465
    1SPCP   OT3   66   5.659   3.200   4.516
    1SPCP   CT5   67   5.537   3.152   4.569
    1SPCP   HT5   68   5.458   3.189   4.501
    1SPCP   HT5   69   5.517   3.194   4.670
    1SPCP   CT6   70   5.535   3.000   4.574
    1SPCP   HT6   71   5.620   2.965   4.636
    1SPCP   HT6   72   5.550   2.961   4.472
    1SPCP   CT6   73   5.403   2.949   4.632
    1SPCP   HT6   74   5.319   2.986   4.570
    1SPCP   HT6   75   5.387   2.993   4.732
    1SPCP   CT7   76   5.394   2.797   4.642
    1SPCP   HT7   77   5.478   2.759   4.704
    1SPCP   HT7   78   5.407   2.752   4.542
    1SPCP   CT7   79   5.261   2.750   4.702
    1SPCP   HT7   80   5.179   2.785   4.638
    1SPCP   HT7   81   5.246   2.796   4.801
    1SPCP   CT7   82   5.250   2.598   4.714
    1SPCP   HT7   83   5.331   2.561   4.778
    1SPCP   HT7   84   5.265   2.552   4.615
    1SPCP   CT7   85   5.115   2.554   4.771
    1SPCP   HT7   86   5.033   2.595   4.709
    1SPCP   HT7   87   5.102   2.598   4.871
    1SPCP   CT7   88   5.101   2.403   4.781
    1SPCP   HT7   89   5.183   2.362   4.843
    1SPCP   HT7   90   5.113   2.358   4.681
    1SPCP   CT7   91   4.966   2.361   4.841
    1SPCP   HT7   92   4.885   2.403   4.779
    1SPCP   HT7   93   4.955   2.406   4.941
    1SPCP   CT7   94   4.950   2.210   4.850
    1SPCP   HT7   95   5.035   2.167   4.907
    1SPCP   HT7   96   4.956   2.167   4.749
    1SPCP   CT7   97   4.819   2.167   4.916
    1SPCP   HT7   98   4.735   2.209   4.857
    1SPCP   HT7   99   4.811   2.212   5.016
    1SPCP   CTM  100   4.802   2.015   4.926
    1SPCP   HTM  101   4.888   1.969   4.977
    1SPCP   HTM  102   4.794   1.969   4.826
    1SPCP   HTM  103   4.711   1.988   4.981
    1SPCP   OT4  104   5.886   3.319   4.418
    1SPCP   CT5  105   5.859   3.179   4.435
    1SPCP   HT5  106   5.771   3.157   4.372
    1SPCP   HT5  107   5.834   3.155   4.540
    1SPCP   CT6  108   5.979   3.098   4.391
    1SPCP   HT6  109   6.067   3.128   4.451
    1SPCP   HT6  110   6.003   3.122   4.286
    1SPCP   CT6  111   5.951   2.949   4.408
    1SPCP   HT6  112   5.860   2.922   4.350
    1SPCP   HT6  113   5.927   2.927   4.513
    1SPCP   CT7  114   6.066   2.861   4.363
    1SPCP   HT7  115   6.156   2.884   4.423
    1SPCP   HT7  116   6.094   2.884   4.259
    1SPCP   CT7  117   6.034   2.713   4.376
    1SPCP   HT7  118   5.938   2.690   4.326
    1SPCP   HT7  119   6.020   2.687   4.482
    1SPCP   CT7  120   6.146   2.630   4.316
    1SPCP   HT7  121   6.238   2.660   4.366
    1SPCP   HT7  122   6.160   2.656   4.210
    1SPCP   CT7  123   6.128   2.481   4.332
    1SPCP   HT7  124   6.039   2.448   4.276
    1SPCP   HT7  125   6.108   2.457   4.438
    1SPCP   CT7  126   6.251   2.406   4.284
    1SPCP   HT7  127   6.338   2.433   4.346
    1SPCP   HT7  128   6.275   2.436   4.180
    1SPCP   CT7  129   6.229   2.257   4.290
    1SPCP   HT7  130   6.143   2.230   4.226
    1SPCP   HT7  131   6.203   2.229   4.393
    1SPCP   CT7  132   6.349   2.178   4.248
    1SPCP   HT7  133   6.436   2.206   4.311
    1SPCP   HT7  134   6.376   2.202   4.144
    1SPCP   CT7  135   6.324   2.030   4.261
    1SPCP   HT7  136   6.231   2.002   4.210
    1SPCP   HT7  137   6.310   2.004   4.368
    1SPCP   CTM  138   6.441   1.954   4.206
    1SPCP   HTM  139   6.533   1.976   4.262
    1SPCP   HTM  140   6.459   1.977   4.100
    1SPCP   HTM  141   6.421   1.847   4.213
    1SPCP   OT3  142   5.895   3.593   4.394
    1SPCP   CT5  143   5.885   3.734   4.396
    1SPCP   HT5  144   5.869   3.761   4.502
    1SPCP   HT5  145   5.797   3.769   4.340
    1SPCP   CT6  146   6.011   3.799   4.344
    1SPCP   HT6  147   6.031   3.762   4.242
    1SPCP   HT6  148   6.096   3.769   4.407
    1SPCP   CT6  149   5.994   3.951   4.344
    1SPCP   HT6  150   5.974   3.986   4.447
    1SPCP   HT6  151   5.905   3.979   4.286
    1SPCP   CT7  152   6.115   4.025   4.290
    1SPCP   HT7  153   6.135   3.991   4.187
    1SPCP   HT7  154   6.204   3.997   4.348
    1SPCP   CT7  155   6.097   4.176   4.292
    1SPCP   HT7  156   6.077   4.209   4.396
    1SPCP   HT7  157   6.007   4.204   4.234
    1SPCP   CT7  158   6.218   4.248   4.238
    1SPCP   HT7  159   6.237   4.218   4.133
    1SPCP   HT7  160   6.308   4.217   4.295
    1SPCP   CT7  161   6.206   4.399   4.244
    1SPCP   HT7  162   6.195   4.431   4.349
    1SPCP   HT7  163   6.114   4.432   4.192
    1SPCP   CT7  164   6.328   4.465   4.183
    1SPCP   HT7  165   6.342   4.430   4.080
    1SPCP   HT7  166   6.418   4.434   4.239
    1SPCP   CT7  167   6.319   4.617   4.184
    1SPCP   HT7  168   6.303   4.653   4.287
    1SPCP   HT7  169   6.230   4.649   4.126
    1SPCP   CT7  170   6.444   4.680   4.125
    1SPCP   HT7  171   6.463   4.638   4.024
    1SPCP   HT7  172   6.532   4.654   4.187
    1SPCP   CT7  173   6.430   4.830   4.116
    1SPCP   HT7  174   6.410   4.869   4.218
    1SPCP   HT7  175   6.340   4.852   4.055
    1SPCP   CTM  176   6.552   4.900   4.056
    1SPCP   HTM  177   6.573   4.862   3.954
    1SPCP   HTM  178   6.641   4.884   4.117
    1SPCP   HTM  179   6.535   5.009   4.047
    1SPCP    C7  180   3.997   4.844   4.760
    1SPCP    C8  181   3.997   4.960   4.716
    1SPCP    C9  182   4.002   5.092   4.664
    1SPCP   C10  183   4.122   5.166   4.668
    1SPCP   C11  184   4.130   5.297   4.621
    1SPCP   C12  185   4.017   5.358   4.564
    1SPCP   C11  186   3.896   5.286   4.560
    1SPCP   C10  187   3.888   5.157   4.610
    1SPCP   H10  188   4.211   5.121   4.714
    1SPCP   H11  189   4.219   5.357   4.638
    1SPCP   H11  190   3.804   5.337   4.528
    1SPCP   H10  191   3.792   5.104   4.611
    1SPCP    NA  192   4.017   5.495   4.532
    1SPCP    HA  193   3.965   5.521   4.449
    1SPCP    CA  194   4.107   5.587   4.584
    1SPCP    OA  195   4.178   5.560   4.680
    1SPCP   CT1  196   4.107   5.727   4.531
    1SPCP   CT2  197   4.229   5.794   4.542
    1SPCP   CT3  198   4.243   5.927   4.503
    1SPCP   CT4  199   4.132   5.997   4.451
    1SPCP   CT3  200   4.009   5.929   4.441
    1SPCP   CT2  201   3.997   5.795   4.480
    1SPCP   HT2  202   4.314   5.739   4.583
    1SPCP   HT2  203   3.900   5.746   4.468
    1SPCP   OT3  204   4.363   5.992   4.513
    1SPCP   CT5  205   4.464   5.910   4.569
    1SPCP   HT5  206   4.472   5.822   4.502
    1SPCP   HT5  207   4.437   5.874   4.670
    1SPCP   CT6  208   4.596   5.984   4.574
    1SPCP   HT6  209   4.584   6.075   4.635
    1SPCP   HT6  210   4.623   6.017   4.472
    1SPCP   CT6  211   4.706   5.894   4.632
    1SPCP   HT6  212   4.714   5.803   4.570
    1SPCP   HT6  213   4.675   5.859   4.732
    1SPCP   CT7  214   4.843   5.961   4.642
    1SPCP   HT7  215   4.835   6.052   4.704
    1SPCP   HT7  216   4.875   5.995   4.542
    1SPCP   CT7  217   4.948   5.867   4.700
    1SPCP   HT7  218   4.956   5.776   4.638
    1SPCP   HT7  219   4.916   5.833   4.800
    1SPCP   CT7  220   5.086   5.932   4.711
    1SPCP   HT7  221   5.079   6.023   4.774
    1SPCP   HT7  222   5.118   5.967   4.611
    1SPCP   CT7  223   5.190   5.838   4.769
    1SPCP   HT7  224   5.197   5.747   4.706
    1SPCP   HT7  225   5.158   5.804   4.869
    1SPCP   CT7  226   5.328   5.903   4.780
    1SPCP   HT7  227   5.321   5.992   4.844
    1SPCP   HT7  228   5.360   5.939   4.680
    1SPCP   CT7  229   5.434   5.808   4.836
    1SPCP   HT7  230   5.441   5.718   4.773
    1SPCP   HT7  231   5.403   5.774   4.937
    1SPCP   CT7  232   5.569   5.877   4.844
    1SPCP   HT7  233   5.559   5.967   4.908
    1SPCP   HT7  234   5.600   5.910   4.744
    1SPCP   CT7  235   5.680   5.791   4.901
    1SPCP   HT7  236   5.690   5.697   4.843
    1SPCP   HT7  237   5.650   5.762   5.003
    1SPCP   CTM  238   5.814   5.865   4.906
    1SPCP   HTM  239   5.809   5.953   4.972
    1SPCP   HTM  240   5.843   5.901   4.806
    1SPCP   HTM  241   5.896   5.801   4.942
    1SPCP   OT4  242   4.148   6.128   4.414
    1SPCP   CT5  243   4.281   6.177   4.435
    1SPCP   HT5  244   4.347   6.113   4.374
    1SPCP   HT5  245   4.312   6.168   4.540
    1SPCP   CT6  246   4.291   6.322   4.389
    1SPCP   HT6  247   4.220   6.383   4.448
    1SPCP   HT6  248   4.259   6.329   4.284
    1SPCP   CT6  249   4.433   6.376   4.405
    1SPCP   HT6  250   4.503   6.313   4.347
    1SPCP   HT6  251   4.464   6.365   4.511
    1SPCP   CT7  252   4.449   6.521   4.363
    1SPCP   HT7  253   4.380   6.585   4.422
    1SPCP   HT7  254   4.418   6.534   4.257
    1SPCP   CT7  255   4.592   6.571   4.381
    1SPCP   HT7  256   4.662   6.503   4.329
    1SPCP   HT7  257   4.620   6.567   4.488
    1SPCP   CT7  258   4.612   6.713   4.329
    1SPCP   HT7  259   4.541   6.781   4.380
    1SPCP   HT7  260   4.586   6.717   4.221
    1SPCP   CT7  261   4.754   6.764   4.349
    1SPCP   HT7  262   4.825   6.697   4.297
    1SPCP   HT7  263   4.781   6.759   4.456
    1SPCP   CT7  264   4.773   6.907   4.298
    1SPCP   HT7  265   4.704   6.974   4.352
    1SPCP   HT7  266   4.745   6.912   4.191
    1SPCP   CT7  267   4.917   6.956   4.315
    1SPCP   HT7  268   4.985   6.891   4.258
    1SPCP   HT7  269   4.947   6.948   4.421
    1SPCP   CT7  270   4.934   7.101   4.268
    1SPCP   HT7  271   4.865   7.166   4.324
    1SPCP   HT7  272   4.904   7.109   4.162
    1SPCP   CT7  273   5.077   7.152   4.285
    1SPCP   HT7  274   5.147   7.087   4.228
    1SPCP   HT7  275   5.107   7.143   4.391
    1SPCP   CTM  276   5.094   7.297   4.239
    1SPCP   HTM  277   5.028   7.364   4.296
    1SPCP   HTM  278   5.067   7.308   4.132
    1SPCP   HTM  279   5.197   7.332   4.252
    1SPCP   OT3  280   3.904   6.000   4.393
    1SPCP   CT5  281   3.787   5.920   4.392
    1SPCP   HT5  282   3.770   5.891   4.497
    1SPCP   HT5  283   3.801   5.827   4.333
    1SPCP   CT6  284   3.668   5.998   4.340
    1SPCP   HT6  285   3.690   6.033   4.238
    1SPCP   HT6  286   3.652   6.087   4.403
    1SPCP   CT6  287   3.543   5.909   4.340
    1SPCP   HT6  288   3.524   5.873   4.443
    1SPCP   HT6  289   3.563   5.818   4.281
    1SPCP   CT7  290   3.418   5.978   4.287
    1SPCP   HT7  291   3.436   6.012   4.183
    1SPCP   HT7  292   3.399   6.069   4.346
    1SPCP   CT7  293   3.296   5.887   4.291
    1SPCP   HT7  294   3.277   5.854   4.395
    1SPCP   HT7  295   3.316   5.795   4.234
    1SPCP   CT7  296   3.171   5.955   4.236
    1SPCP   HT7  297   3.189   5.985   4.131
    1SPCP   HT7  298   3.152   6.048   4.292
    1SPCP   CT7  299   3.047   5.866   4.243
    1SPCP   HT7  300   3.027   5.839   4.348
    1SPCP   HT7  301   3.066   5.771   4.190
    1SPCP   CT7  302   2.924   5.934   4.183
    1SPCP   HT7  303   2.946   5.965   4.079
    1SPCP   HT7  304   2.904   6.028   4.239
    1SPCP   CT7  305   2.800   5.845   4.185
    1SPCP   HT7  306   2.780   5.813   4.289
    1SPCP   HT7  307   2.820   5.753   4.129
    1SPCP   CT7  308   2.677   5.915   4.127
    1SPCP   HT7  309   2.699   5.948   4.024
    1SPCP   HT7  310   2.657   6.007   4.185
    1SPCP   CT7  311   2.554   5.825   4.127
    1SPCP   HT7  312   2.533   5.790   4.230
    1SPCP   HT7  313   2.574   5.735   4.067
    1SPCP   CTM  314   2.430   5.896   4.072
    1SPCP   HTM  315   2.446   5.929   3.968
    1SPCP   HTM  316   2.405   5.986   4.131
    1SPCP   HTM  317   2.342   5.830   4.072
    1SPCP    C7  318   3.761   3.727   4.770
    1SPCP    C8  319   3.665   3.670   4.720
    1SPCP    C9  320   3.549   3.610   4.663
    1SPCP   C10  321   3.425   3.678   4.665
    1SPCP   C11  322   3.309   3.620   4.616
    1SPCP   C12  323   3.312   3.491   4.559
    1SPCP   C11  324   3.435   3.421   4.557
    1SPCP   C10  325   3.550   3.479   4.608
    1SPCP   H10  326   3.419   3.775   4.714
    1SPCP   H11  327   3.212   3.666   4.632
    1SPCP   H11  328   3.436   3.316   4.527
    1SPCP   H10  329   3.643   3.421   4.613
    1SPCP    NA  330   3.194   3.422   4.529
    1SPCP    HA  331   3.196   3.365   4.445
    1SPCP    CA  332   3.070   3.455   4.581
    1SPCP    OA  333   3.059   3.529   4.679
    1SPCP   CT1  334   2.949   3.386   4.529
    1SPCP   CT2  335   2.830   3.457   4.540
    1SPCP   CT3  336   2.707   3.403   4.503
    1SPCP   CT4  337   2.702   3.271   4.452
    1SPCP   CT3  338   2.823   3.200   4.440
    1SPCP   CT2  339   2.945   3.256   4.478
    1SPCP   HT2  340   2.834   3.558   4.582
    1SPCP   HT2  341   3.036   3.197   4.467
    1SPCP   OT3  342   2.591   3.473   4.516
    1SPCP   CT5  343   2.611   3.603   4.569
    1SPCP   HT5  344   2.684   3.652   4.501
    1SPCP   HT5  345   2.658   3.598   4.670
    1SPCP   CT6  346   2.481   3.681   4.574
    1SPCP   HT6  347   2.409   3.625   4.636
    1SPCP   HT6  348   2.440   3.688   4.472
    1SPCP   CT6  349   2.505   3.820   4.632
    1SPCP   HT6  350   2.580   3.874   4.571
    1SPCP   HT6  351   2.552   3.812   4.732
    1SPCP   CT7  352   2.379   3.905   4.642
    1SPCP   HT7  353   2.304   3.852   4.704
    1SPCP   HT7  354   2.333   3.917   4.542
    1SPCP   CT7  355   2.407   4.043   4.702
    1SPCP   HT7  356   2.480   4.096   4.639
    1SPCP   HT7  357   2.456   4.031   4.801
    1SPCP   CT7  358   2.281   4.127   4.717
    1SPCP   HT7  359   2.209   4.074   4.782
    1SPCP   HT7  360   2.231   4.136   4.619
    1SPCP   CT7  361   2.309   4.265   4.773
    1SPCP   HT7  362   2.385   4.316   4.711
    1SPCP   HT7  363   2.354   4.256   4.874
    1SPCP   CT7  364   2.184   4.351   4.781
    1SPCP   HT7  365   2.107   4.300   4.842
    1SPCP   HT7  366   2.141   4.362   4.680
    1SPCP   CT7  367   2.212   4.489   4.839
    1SPCP   HT7  368   2.287   4.541   4.777
    1SPCP   HT7  369   2.257   4.479   4.940
    1SPCP   CT7  370   2.086   4.575   4.849
    1SPCP   HT7  371   2.010   4.524   4.910
    1SPCP   HT7  372   2.042   4.587   4.749
    1SPCP   CT7  373   2.115   4.713   4.906
    1SPCP   HT7  374   2.194   4.763   4.846
    1SPCP   HT7  375   2.156   4.703   5.008
    1SPCP   CTM  376   1.990   4.800   4.908
    1SPCP   HTM  377   1.914   4.759   4.978
    1SPCP   HTM  378   1.944   4.806   4.809
    1SPCP   HTM  379   2.015   4.902   4.939
    1SPCP   OT4  380   2.581   3.217   4.419
    1SPCP   CT5  381   2.473   3.310   4.434
    1SPCP   HT5  382   2.497   3.397   4.370
    1SPCP   HT5  383   2.464   3.345   4.539
    1SPCP   CT6  384   2.342   3.246   4.390
    1SPCP   HT6  385   2.325   3.155   4.450
    1SPCP   HT6  386   2.352   3.214   4.285
    1SPCP   CT6  387   2.226   3.343   4.406
    1SPCP   HT6  388   2.245   3.435   4.348
    1SPCP   HT6  389   2.219   3.377   4.511
    1SPCP   CT7  390   2.092   3.284   4.363
    1SPCP   HT7  391   2.071   3.193   4.421
    1SPCP   HT7  392   2.097   3.252   4.257
    1SPCP   CT7  393   1.979   3.384   4.381
    1SPCP   HT7  394   2.004   3.479   4.330
    1SPCP   HT7  395   1.968   3.410   4.488
    1SPCP   CT7  396   1.847   3.330   4.328
    1SPCP   HT7  397   1.820   3.237   4.381
    1SPCP   HT7  398   1.858   3.302   4.221
    1SPCP   CT7  399   1.735   3.431   4.342
    1SPCP   HT7  400   1.761   3.524   4.290
    1SPCP   HT7  401   1.723   3.459   4.448
    1SPCP   CT7  402   1.604   3.376   4.288
    1SPCP   HT7  403   1.572   3.290   4.349
    1SPCP   HT7  404   1.620   3.336   4.186
    1SPCP   CT7  405   1.495   3.480   4.285
    1SPCP   HT7  406   1.517   3.556   4.208
    1SPCP   HT7  407   1.491   3.536   4.380
    1SPCP   CT7  408   1.361   3.417   4.257
    1SPCP   HT7  409   1.350   3.324   4.317
    1SPCP   HT7  410   1.355   3.385   4.151
    1SPCP   CT7  411   1.248   3.511   4.289
    1SPCP   HT7  412   1.262   3.606   4.235
    1SPCP   HT7  413   1.248   3.536   4.397
    1SPCP   CTM  414   1.116   3.449   4.251
    1SPCP   HTM  415   1.105   3.349   4.296
    1SPCP   HTM  416   1.107   3.437   4.142
    1SPCP   HTM  417   1.034   3.512   4.288
    1SPCP   OT3  418   2.815   3.073   4.393
    1SPCP   CT5  419   2.943   3.012   4.391
    1SPCP   HT5  420   2.978   3.013   4.496
    1SPCP   HT5  421   3.015   3.072   4.331
    1SPCP   CT6  422   2.935   2.871   4.338
    1SPCP   HT6  423   2.892   2.873   4.236
    1SPCP   HT6  424   2.865   2.814   4.401
    1SPCP   CT6  425   3.072   2.804   4.338
    1SPCP   HT6  426   3.114   2.803   4.440
    1SPCP   HT6  427   3.143   2.864   4.278
    1SPCP   CT7  428   3.068   2.661   4.284
    1SPCP   HT7  429   3.034   2.661   4.179
    1SPCP   HT7  430   2.994   2.602   4.340
    1SPCP   CT7  431   3.205   2.595   4.295
    1SPCP   HT7  432   3.232   2.587   4.401
    1SPCP   HT7  433   3.281   2.660   4.248
    1SPCP   CT7  434   3.212   2.456   4.233
    1SPCP   HT7  435   3.181   2.460   4.127
    1SPCP   HT7  436   3.140   2.389   4.284
    1SPCP   CT7  437   3.353   2.396   4.243
    1SPCP   HT7  438   3.385   2.393   4.349
    1SPCP   HT7  439   3.425   2.462   4.192
    1SPCP   CT7  440   3.359   2.256   4.183
    1SPCP   HT7  441   3.323   2.259   4.078
    1SPCP   HT7  442   3.289   2.190   4.236
    1SPCP   CT7  443   3.499   2.195   4.186
    1SPCP   HT7  444   3.569   2.260   4.131
    1SPCP   HT7  445   3.537   2.194   4.291
    1SPCP   CT7  446   3.502   2.054   4.128
    1SPCP   HT7  447   3.462   2.056   4.025
    1SPCP   HT7  448   3.432   1.990   4.186
    1SPCP   CT7  449   3.641   1.992   4.128
    1SPCP   HT7  450   3.682   1.992   4.231
    1SPCP   HT7  451   3.710   2.055   4.069
    1SPCP   CTM  452   3.641   1.850   4.072
    1SPCP   HTM  453   3.576   1.783   4.132
    1SPCP   HTM  454   3.743   1.806   4.074
    1SPCP   HTM  455   3.605   1.847   3.969
   8.48187   8.48187   8.48187
