# Supplementary material for: The key role of chirality and peripheral substitution in the columnar organization of bowl-shaped subphthalocyanines
Source: Chem Sci. 2024 Jul 29;15(34):13760–7. doi: 10.1039/d4sc03976a (PMC11352688; doi:10.1039/d4sc03976a)
Supplement: SC-015-D4SC03976A-s002 [file SC-015-D4SC03976A-s002.zip › SubPC_FF_SUPPORTING DATA/2.txt]

 [ defaults ]
; nbfunc   comb-rule   gen-pairs  fudgeLJ  fudgeQQ
     1       3          no           1.0     0.0
 
 [ atomtypes ]
; name   mass      charge   ptype    sigma      epsilon
 B      11.00931    0.000000 A     0.35814     0.39748
 F      18.99840    0.000000 A     0.29400     0.255224
 N1     14.00670    0.000000 A     0.32500     0.711280
 N2     14.00670    0.000000 A     0.32500     0.711280
 C1     12.01100    0.000000 A     0.35500     0.29288
 C2     12.01100    0.000000 A     0.35500     0.29288
 C3     12.01100    0.000000 A     0.35500     0.29288
 C4     12.01100    0.000000 A     0.35500     0.29288
 C5     12.01100    0.000000 A     0.35500     0.29288
 C6     12.01100    0.000000 A     0.35500     0.29288
 C7     12.01100    0.000000 A     0.33000     0.56484
 C8     12.01100    0.000000 A     0.33000     0.56484
 C9     12.01100    0.000000 A     0.35500     0.29288
 C10    12.01100    0.000000 A     0.35500     0.29288
 C11    12.01100    0.000000 A     0.35500     0.29288
 C12    12.01100    0.000000 A     0.35500     0.29288
 H3      1.00790    0.000000 A     0.24200     0.12552
 H5      1.00790    0.000000 A     0.24200     0.12552
 H6      1.00790    0.000000 A     0.24200     0.12552
 H10     1.00790    0.000000 A     0.24200     0.12552
 H11     1.00790    0.000000 A     0.24200     0.12552
 NA     14.00670    0.000000 A     0.32500     0.71128
 HA      1.00790    0.000000 A     0.00000     0.00000
 CA     12.01100    0.000000 A     0.37500     0.43932
 OA     15.99940    0.000000 A     0.29600     0.87864
 CT1    12.01100    0.000000 A     0.35500     0.29288
 CT2    12.01100    0.000000 A     0.35500     0.29288
 HT2     1.00790    0.000000 A     0.24200     0.12552
 CT3    12.01100    0.000000 A     0.35500     0.29288
 OT3    15.99940    0.000000 A     0.29000     0.58576
 CT4    12.01100    0.000000 A     0.35500     0.29288
 OT4    15.99940    0.000000 A     0.29000     0.58576
 CT5    12.01100    0.000000 A     0.35000     0.276144
 HT5     1.00790    0.000000 A     0.25000     0.12552
 CT6    12.01100    0.000000 A     0.35000     0.276144
 HT6     1.00790    0.000000 A     0.25000     0.12552
 CT7    12.01100    0.000000 A     0.35000     0.276144
 HT7     1.00790    0.000000 A     0.25000     0.12552
 CTM    12.01100    0.000000 A     0.35000     0.276144
 HTM     1.00790    0.000000 A     0.25000     0.12552
 
 [ moleculetype ]
; Name            nrexcl
 SPC2     6
 
 [ atoms ]
;   nr   type  resnr residue  atom  cgnr charge  mass
      1    B      1  SPC2     B          1    0.617435       11.00931
      2    F      1  SPC2     F          2   -0.346419       18.99840
      3    N1     1  SPC2     N1         3   -0.452404       14.00307
      4    C1     1  SPC2     C1         4    0.567007       12.00000
      5    C2     1  SPC2     C2         5   -0.109010       12.00000
      6    C2     1  SPC2     C2         6   -0.154782       12.00000
      7    C1     1  SPC2     C1         7    0.575102       12.00000
      8    C3     1  SPC2     C3         8   -0.165184       12.00000
      9    C4     1  SPC2     C4         9    0.191110       12.00000
     10    C5     1  SPC2     C5        10    0.095016       12.00000
     11    C6     1  SPC2     C6        11   -0.118828       12.00000
     12    H3     1  SPC2     H3        12    0.145457        1.00783
     13    H6     1  SPC2     H6        13    0.141775        1.00783
     14    N2     1  SPC2     N2        14   -0.609741       14.00307
     15    N1     1  SPC2     N1        15   -0.462861       14.00307
     16    C1     1  SPC2     C1        16    0.602597       12.00000
     17    C2     1  SPC2     C2        17   -0.168501       12.00000
     18    C2     1  SPC2     C2        18   -0.158714       12.00000
     19    C1     1  SPC2     C1        19    0.593276       12.00000
     20    C3     1  SPC2     C3        20   -0.108935       12.00000
     21    C4     1  SPC2     C4        21    0.147065       12.00000
     22    C5     1  SPC2     C5        22    0.147433       12.00000
     23    C6     1  SPC2     C6        23   -0.112232       12.00000
     24    H3     1  SPC2     H3        24    0.136143        1.00783
     25    H6     1  SPC2     H6        25    0.139150        1.00783
     26    N2     1  SPC2     N2        26   -0.608970       14.00307
     27    N1     1  SPC2     N1        27   -0.447265       14.00307
     28    C1     1  SPC2     C1        28    0.574809       12.00000
     29    C2     1  SPC2     C2        29   -0.123798       12.00000
     30    C2     1  SPC2     C2        30   -0.192300       12.00000
     31    C1     1  SPC2     C1        31    0.593051       12.00000
     32    C3     1  SPC2     C3        32   -0.139272       12.00000
     33    C4     1  SPC2     C4        33    0.190613       12.00000
     34    C5     1  SPC2     C5        34    0.108315       12.00000
     35    C6     1  SPC2     C6        35   -0.088211       12.00000
     36    H3     1  SPC2     H3        36    0.139084        1.00783
     37    H6     1  SPC2     H6        37    0.136664        1.00783
     38    N2     1  SPC2     N2        38   -0.605351       14.00307
     39    C7     1  SPC2     C7        39   -0.087311       12.00000
     40    C7     1  SPC2     C7        40   -0.171158       12.00000
     41    C7     1  SPC2     C7        41   -0.153152       12.00000
     42    C7     1  SPC2     C7        42   -0.167430       12.00000
     43    C8     1  SPC2     C8        43   -0.105234       12.00000
     44    C9     1  SPC2     C9        44    0.134665       12.00000
     45    C10    1  SPC2     C10       45   -0.114345       12.00000
     46    C11    1  SPC2     C11       46   -0.238477       12.00000
     47    C12    1  SPC2     C12       47    0.259390       12.00000
     48    C11    1  SPC2     C11       48   -0.196383       12.00000
     49    C10    1  SPC2     C10       49   -0.160171       12.00000
     50    H10    1  SPC2     H10       50    0.130803        1.00783
     51    H11    1  SPC2     H11       51    0.167584        1.00783
     52    H11    1  SPC2     H11       52    0.125735        1.00783
     53    H10    1  SPC2     H10       53    0.133171        1.00783
     54    NA     1  SPC2     NA        54   -0.659292       14.00307
     55    HA     1  SPC2     HA        55    0.377583        1.00783
     56    CA     1  SPC2     CA        56    0.757302       12.00000
     57    OA     1  SPC2     OA        57   -0.442439       15.99491
     58    CT1    1  SPC2     CT1       58   -0.276964       12.00000
     59    CT2    1  SPC2     CT2       59   -0.116558       12.00000
     60    CT3    1  SPC2     CT3       60    0.042726       12.00000
     61    CT4    1  SPC2     CT4       61    0.164085       12.00000
     62    CT3    1  SPC2     CT3       62    0.177405       12.00000
     63    CT2    1  SPC2     CT2       63   -0.133649       12.00000
     64    HT2    1  SPC2     HT2       64    0.045551        1.00783
     65    HT2    1  SPC2     HT2       65    0.044960        1.00783
     66    OT3    1  SPC2     OT3       66   -0.249249       15.99491
     67    CT5    1  SPC2     CT5       67    0.278777       12.0110
     68    HT5    1  SPC2     HT5       68    0.036271        1.00790
     69    HT5    1  SPC2     HT5       69    0.037172        1.00790
     70    CT6    1  SPC2     CT6       70   -0.355633       12.0110
     71    HT6    1  SPC2     HT6       71    0.075467        1.00790
     72    HT6    1  SPC2     HT6       72    0.073866        1.00790
     73    CT6    1  SPC2     CT6       73    0.221728       12.0110
     74    HT6    1  SPC2     HT6       74   -0.061314        1.00790
     75    HT6    1  SPC2     HT6       75   -0.057638        1.00790
     76    CT7    1  SPC2     CT7       76    0.127544       12.0110
     77    HT7    1  SPC2     HT7       77   -0.039022        1.00790
     78    HT7    1  SPC2     HT7       78   -0.038400        1.00790
     79    CT7    1  SPC2     CT7       79    0.014729       12.0110
     80    HT7    1  SPC2     HT7       80   -0.023442        1.00790
     81    HT7    1  SPC2     HT7       81   -0.022860        1.00790
     82    CT7    1  SPC2     CT7       82    0.020543       12.0110
     83    HT7    1  SPC2     HT7       83   -0.024364        1.00790
     84    HT7    1  SPC2     HT7       84   -0.024631        1.00790
     85    CT7    1  SPC2     CT7       85    0.130417       12.0110
     86    HT7    1  SPC2     HT7       86   -0.040937        1.00790
     87    HT7    1  SPC2     HT7       87   -0.040977        1.00790
     88    CT7    1  SPC2     CT7       88    0.081241       12.0110
     89    HT7    1  SPC2     HT7       89   -0.036412        1.00790
     90    HT7    1  SPC2     HT7       90   -0.036877        1.00790
     91    CT7    1  SPC2     CT7       91   -0.009064       12.0110
     92    HT7    1  SPC2     HT7       92   -0.020714        1.00790
     93    HT7    1  SPC2     HT7       93   -0.020862        1.00790
     94    CT7    1  SPC2     CT7       94    0.066890       12.0110
     95    HT7    1  SPC2     HT7       95   -0.026313        1.00790
     96    HT7    1  SPC2     HT7       96   -0.026120        1.00790
     97    CT7    1  SPC2     CT7       97    0.216414       12.0110
     98    HT7    1  SPC2     HT7       98   -0.051436        1.00790
     99    HT7    1  SPC2     HT7       99   -0.051619        1.00790
    100    CTM    1  SPC2     CTM      100   -0.223055       12.0110
    101    HTM    1  SPC2     HTM      101    0.040866        1.00790
    102    HTM    1  SPC2     HTM      102    0.040766        1.00790
    103    HTM    1  SPC2     HTM      103    0.042402        1.00790
    104    OT4    1  SPC2     OT4      104   -0.373795        15.99491
    105    CT5    1  SPC2     CT5      105    0.394891       12.0110
    106    HT5    1  SPC2     HT5      106    0.004159        1.00790
    107    HT5    1  SPC2     HT5      107    0.008732        1.00790
    108    CT6    1  SPC2     CT6      108   -0.305961       12.0110
    109    HT6    1  SPC2     HT6      109    0.069128        1.00790
    110    HT6    1  SPC2     HT6      110    0.062169        1.00790
    111    CT6    1  SPC2     CT6      111    0.106571       12.0110
    112    HT6    1  SPC2     HT6      112   -0.032321        1.00790
    113    HT6    1  SPC2     HT6      113   -0.036925        1.00790
    114    CT7    1  SPC2     CT7      114    0.137154       12.0110
    115    HT7    1  SPC2     HT7      115   -0.037454        1.00790
    116    HT7    1  SPC2     HT7      116   -0.037703        1.00790
    117    CT7    1  SPC2     CT7      117    0.014992       12.0110
    118    HT7    1  SPC2     HT7      118   -0.026096        1.00790
    119    HT7    1  SPC2     HT7      119   -0.026569        1.00790
    120    CT7    1  SPC2     CT7      120    0.048756       12.0110
    121    HT7    1  SPC2     HT7      121   -0.031730        1.00790
    122    HT7    1  SPC2     HT7      122   -0.033276        1.00790
    123    CT7    1  SPC2     CT7      123    0.116829       12.0110
    124    HT7    1  SPC2     HT7      124   -0.041908        1.00790
    125    HT7    1  SPC2     HT7      125   -0.042451        1.00790
    126    CT7    1  SPC2     CT7      126    0.098312       12.0110
    127    HT7    1  SPC2     HT7      127   -0.040194        1.00790
    128    HT7    1  SPC2     HT7      128   -0.040889        1.00790
    129    CT7    1  SPC2     CT7      129   -0.011561       12.0110
    130    HT7    1  SPC2     HT7      130   -0.020975        1.00790
    131    HT7    1  SPC2     HT7      131   -0.022331        1.00790
    132    CT7    1  SPC2     CT7      132    0.061317       12.0110
    133    HT7    1  SPC2     HT7      133   -0.026706        1.00790
    134    HT7    1  SPC2     HT7      134   -0.026242        1.00790
    135    CT7    1  SPC2     CT7      135    0.240449       12.0110
    136    HT7    1  SPC2     HT7      136   -0.059031        1.00790
    137    HT7    1  SPC2     HT7      137   -0.058098        1.00790
    138    CTM    1  SPC2     CTM      138   -0.232825       12.0110
    139    HTM    1  SPC2     HTM      139    0.042462        1.00790
    140    HTM    1  SPC2     HTM      140    0.042104        1.00790
    141    HTM    1  SPC2     HTM      141    0.042447        1.00790
    142    OT3    1  SPC2     OT3      142   -0.349384       15.99491
    143    CT5    1  SPC2     CT5      143    0.325446       12.0110
    144    HT5    1  SPC2     HT5      144    0.014890        1.00790
    145    HT5    1  SPC2     HT5      145    0.002583        1.00790
    146    CT6    1  SPC2     CT6      146   -0.156819       12.0110
    147    HT6    1  SPC2     HT6      147    0.042148        1.00790
    148    HT6    1  SPC2     HT6      148    0.046812        1.00790
    149    CT6    1  SPC2     CT6      149    0.040948       12.0110
    150    HT6    1  SPC2     HT6      150   -0.031868        1.00790
    151    HT6    1  SPC2     HT6      151   -0.032046        1.00790
    152    CT7    1  SPC2     CT7      152    0.203612       12.0110
    153    HT7    1  SPC2     HT7      153   -0.055835        1.00790
    154    HT7    1  SPC2     HT7      154   -0.054949        1.00790
    155    CT7    1  SPC2     CT7      155    0.014102       12.0110
    156    HT7    1  SPC2     HT7      156   -0.023065        1.00790
    157    HT7    1  SPC2     HT7      157   -0.024104        1.00790
    158    CT7    1  SPC2     CT7      158    0.040638       12.0110
    159    HT7    1  SPC2     HT7      159   -0.029375        1.00790
    160    HT7    1  SPC2     HT7      160   -0.029987        1.00790
    161    CT7    1  SPC2     CT7      161    0.079034       12.0110
    162    HT7    1  SPC2     HT7      162   -0.036199        1.00790
    163    HT7    1  SPC2     HT7      163   -0.033120        1.00790
    164    CT7    1  SPC2     CT7      164    0.163423       12.0110
    165    HT7    1  SPC2     HT7      165   -0.054363        1.00790
    166    HT7    1  SPC2     HT7      166   -0.052707        1.00790
    167    CT7    1  SPC2     CT7      167   -0.050614       12.0110
    168    HT7    1  SPC2     HT7      168   -0.014678        1.00790
    169    HT7    1  SPC2     HT7      169   -0.016350        1.00790
    170    CT7    1  SPC2     CT7      170    0.083686       12.0110
    171    HT7    1  SPC2     HT7      171   -0.030948        1.00790
    172    HT7    1  SPC2     HT7      172   -0.029862        1.00790
    173    CT7    1  SPC2     CT7      173    0.217437       12.0110
    174    HT7    1  SPC2     HT7      174   -0.050892        1.00790
    175    HT7    1  SPC2     HT7      175   -0.050820        1.00790
    176    CTM    1  SPC2     CTM      176   -0.226031       12.0110
    177    HTM    1  SPC2     HTM      177    0.041102        1.00790
    178    HTM    1  SPC2     HTM      178    0.041914        1.00790
    179    HTM    1  SPC2     HTM      179    0.042207        1.00790
    180    C7     1  SPC2     C7       180   -0.173245       12.00000
    181    C8     1  SPC2     C8       181   -0.085017       12.00000
    182    C9     1  SPC2     C9       182    0.126423       12.00000
    183    C10    1  SPC2     C10      183   -0.123747       12.00000
    184    C11    1  SPC2     C11      184   -0.212126       12.00000
    185    C12    1  SPC2     C12      185    0.235808       12.00000
    186    C11    1  SPC2     C11      186   -0.181627       12.00000
    187    C10    1  SPC2     C10      187   -0.171076       12.00000
    188    H10    1  SPC2     H10      188    0.132153        1.00783
    189    H11    1  SPC2     H11      189    0.159274        1.00783
    190    H11    1  SPC2     H11      190    0.123002        1.00783
    191    H10    1  SPC2     H10      191    0.137869        1.00783
    192    NA     1  SPC2     NA       192   -0.651392       14.00307
    193    HA     1  SPC2     HA       193    0.375596        1.00783
    194    CA     1  SPC2     CA       194    0.764773       12.00000
    195    OA     1  SPC2     OA       195   -0.443262       15.99491
    196    CT1    1  SPC2     CT1      196   -0.286022       12.00000
    197    CT2    1  SPC2     CT2      197   -0.115508       12.00000
    198    CT3    1  SPC2     CT3      198    0.052135       12.00000
    199    CT4    1  SPC2     CT4      199    0.151185       12.00000
    200    CT3    1  SPC2     CT3      200    0.177634       12.00000
    201    CT2    1  SPC2     CT2      201   -0.128730       12.00000
    202    HT2    1  SPC2     HT2      202    0.044136        1.00783
    203    HT2    1  SPC2     HT2      203    0.045892        1.00783
    204    OT3    1  SPC2     OT3      204   -0.249598       15.99491
    205    CT5    1  SPC2     CT5      205    0.254783       12.0110
    206    HT5    1  SPC2     HT5      206    0.042422        1.00790
    207    HT5    1  SPC2     HT5      207    0.041750        1.00790
    208    CT6    1  SPC2     CT6      208   -0.333595       12.0110
    209    HT6    1  SPC2     HT6      209    0.070129        1.00790
    210    HT6    1  SPC2     HT6      210    0.067902        1.00790
    211    CT6    1  SPC2     CT6      211    0.229211       12.0110
    212    HT6    1  SPC2     HT6      212   -0.065579        1.00790
    213    HT6    1  SPC2     HT6      213   -0.060014        1.00790
    214    CT7    1  SPC2     CT7      214    0.129546       12.0110
    215    HT7    1  SPC2     HT7      215   -0.042795        1.00790
    216    HT7    1  SPC2     HT7      216   -0.039799        1.00790
    217    CT7    1  SPC2     CT7      217    0.012818       12.0110
    218    HT7    1  SPC2     HT7      218   -0.024957        1.00790
    219    HT7    1  SPC2     HT7      219   -0.023820        1.00790
    220    CT7    1  SPC2     CT7      220    0.044716       12.0110
    221    HT7    1  SPC2     HT7      221   -0.032102        1.00790
    222    HT7    1  SPC2     HT7      222   -0.030744        1.00790
    223    CT7    1  SPC2     CT7      223    0.121877       12.0110
    224    HT7    1  SPC2     HT7      224   -0.042537        1.00790
    225    HT7    1  SPC2     HT7      225   -0.041502        1.00790
    226    CT7    1  SPC2     CT7      226    0.106306       12.0110
    227    HT7    1  SPC2     HT7      227   -0.043144        1.00790
    228    HT7    1  SPC2     HT7      228   -0.042858        1.00790
    229    CT7    1  SPC2     CT7      229   -0.024337       12.0110
    230    HT7    1  SPC2     HT7      230   -0.019872        1.00790
    231    HT7    1  SPC2     HT7      231   -0.018535        1.00790
    232    CT7    1  SPC2     CT7      232    0.081588       12.0110
    233    HT7    1  SPC2     HT7      233   -0.032296        1.00790
    234    HT7    1  SPC2     HT7      234   -0.029822        1.00790
    235    CT7    1  SPC2     CT7      235    0.222357       12.0110
    236    HT7    1  SPC2     HT7      236   -0.054303        1.00790
    237    HT7    1  SPC2     HT7      237   -0.054044        1.00790
    238    CTM    1  SPC2     CTM      238   -0.220443       12.0110
    239    HTM    1  SPC2     HTM      239    0.039524        1.00790
    240    HTM    1  SPC2     HTM      240    0.039387        1.00790
    241    HTM    1  SPC2     HTM      241    0.041559        1.00790
    242    OT4    1  SPC2     OT4      242   -0.356596       15.99491
    243    CT5    1  SPC2     CT5      243    0.342739       12.0110
    244    HT5    1  SPC2     HT5      244    0.018353        1.00790
    245    HT5    1  SPC2     HT5      245    0.025649        1.00790
    246    CT6    1  SPC2     CT6      246   -0.301034       12.0110
    247    HT6    1  SPC2     HT6      247    0.071606        1.00790
    248    HT6    1  SPC2     HT6      248    0.064816        1.00790
    249    CT6    1  SPC2     CT6      249    0.114664       12.0110
    250    HT6    1  SPC2     HT6      250   -0.032203        1.00790
    251    HT6    1  SPC2     HT6      251   -0.037003        1.00790
    252    CT7    1  SPC2     CT7      252    0.108785       12.0110
    253    HT7    1  SPC2     HT7      253   -0.033446        1.00790
    254    HT7    1  SPC2     HT7      254   -0.032550        1.00790
    255    CT7    1  SPC2     CT7      255    0.053148       12.0110
    256    HT7    1  SPC2     HT7      256   -0.033990        1.00790
    257    HT7    1  SPC2     HT7      257   -0.033323        1.00790
    258    CT7    1  SPC2     CT7      258    0.011256       12.0110
    259    HT7    1  SPC2     HT7      259   -0.024169        1.00790
    260    HT7    1  SPC2     HT7      260   -0.024476        1.00790
    261    CT7    1  SPC2     CT7      261    0.150715       12.0110
    262    HT7    1  SPC2     HT7      262   -0.049085        1.00790
    263    HT7    1  SPC2     HT7      263   -0.048882        1.00790
    264    CT7    1  SPC2     CT7      264    0.058840       12.0110
    265    HT7    1  SPC2     HT7      265   -0.033450        1.00790
    266    HT7    1  SPC2     HT7      266   -0.032590        1.00790
    267    CT7    1  SPC2     CT7      267    0.024573       12.0110
    268    HT7    1  SPC2     HT7      268   -0.028429        1.00790
    269    HT7    1  SPC2     HT7      269   -0.028939        1.00790
    270    CT7    1  SPC2     CT7      270    0.051330       12.0110
    271    HT7    1  SPC2     HT7      271   -0.026437        1.00790
    272    HT7    1  SPC2     HT7      272   -0.024164        1.00790
    273    CT7    1  SPC2     CT7      273    0.231813       12.0110
    274    HT7    1  SPC2     HT7      274   -0.057665        1.00790
    275    HT7    1  SPC2     HT7      275   -0.055799        1.00790
    276    CTM    1  SPC2     CTM      276   -0.227107       12.0110
    277    HTM    1  SPC2     HTM      277    0.042328        1.00790
    278    HTM    1  SPC2     HTM      278    0.041738        1.00790
    279    HTM    1  SPC2     HTM      279    0.041439        1.00790
    280    OT3    1  SPC2     OT3      280   -0.351691       15.99491
    281    CT5    1  SPC2     CT5      281    0.356457       12.0110
    282    HT5    1  SPC2     HT5      282    0.007096        1.00790
    283    HT5    1  SPC2     HT5      283   -0.001477        1.00790
    284    CT6    1  SPC2     CT6      284   -0.213995       12.0110
    285    HT6    1  SPC2     HT6      285    0.056627        1.00790
    286    HT6    1  SPC2     HT6      286    0.063906        1.00790
    287    CT6    1  SPC2     CT6      287    0.050883       12.0110
    288    HT6    1  SPC2     HT6      288   -0.026671        1.00790
    289    HT6    1  SPC2     HT6      289   -0.028843        1.00790
    290    CT7    1  SPC2     CT7      290    0.145990       12.0110
    291    HT7    1  SPC2     HT7      291   -0.038222        1.00790
    292    HT7    1  SPC2     HT7      292   -0.039244        1.00790
    293    CT7    1  SPC2     CT7      293    0.058075       12.0110
    294    HT7    1  SPC2     HT7      294   -0.028271        1.00790
    295    HT7    1  SPC2     HT7      295   -0.030098        1.00790
    296    CT7    1  SPC2     CT7      296   -0.032669       12.0110
    297    HT7    1  SPC2     HT7      297   -0.012797        1.00790
    298    HT7    1  SPC2     HT7      298   -0.012844        1.00790
    299    CT7    1  SPC2     CT7      299    0.149170       12.0110
    300    HT7    1  SPC2     HT7      300   -0.047259        1.00790
    301    HT7    1  SPC2     HT7      301   -0.044358        1.00790
    302    CT7    1  SPC2     CT7      302    0.078855       12.0110
    303    HT7    1  SPC2     HT7      303   -0.031924        1.00790
    304    HT7    1  SPC2     HT7      304   -0.032082        1.00790
    305    CT7    1  SPC2     CT7      305   -0.035257       12.0110
    306    HT7    1  SPC2     HT7      306   -0.010992        1.00790
    307    HT7    1  SPC2     HT7      307   -0.013285        1.00790
    308    CT7    1  SPC2     CT7      308    0.049813       12.0110
    309    HT7    1  SPC2     HT7      309   -0.020174        1.00790
    310    HT7    1  SPC2     HT7      310   -0.019661        1.00790
    311    CT7    1  SPC2     CT7      311    0.225176       12.0110
    312    HT7    1  SPC2     HT7      312   -0.051187        1.00790
    313    HT7    1  SPC2     HT7      313   -0.051540        1.00790
    314    CTM    1  SPC2     CTM      314   -0.233551       12.0110
    315    HTM    1  SPC2     HTM      315    0.043575        1.00790
    316    HTM    1  SPC2     HTM      316    0.045053        1.00790
    317    HTM    1  SPC2     HTM      317    0.043756        1.00790
    318    C7     1  SPC2     C7       318   -0.195356       12.00000
    319    C8     1  SPC2     C8       319   -0.075710       12.00000
    320    C9     1  SPC2     C9       320    0.124674       12.00000
    321    C10    1  SPC2     C10      321   -0.122630       12.00000
    322    C11    1  SPC2     C11      322   -0.232337       12.00000
    323    C12    1  SPC2     C12      323    0.274764       12.00000
    324    C11    1  SPC2     C11      324   -0.212600       12.00000
    325    C10    1  SPC2     C10      325   -0.158413       12.00000
    326    H10    1  SPC2     H10      326    0.133571        1.00783
    327    H11    1  SPC2     H11      327    0.166020        1.00783
    328    H11    1  SPC2     H11      328    0.129842        1.00783
    329    H10    1  SPC2     H10      329    0.136686        1.00783
    330    NA     1  SPC2     NA       330   -0.674487       14.00307
    331    HA     1  SPC2     HA       331    0.381565        1.00783
    332    CA     1  SPC2     CA       332    0.763559       12.00000
    333    OA     1  SPC2     OA       333   -0.445262       15.99491
    334    CT1    1  SPC2     CT1      334   -0.273304       12.00000
    335    CT2    1  SPC2     CT2      335   -0.121544       12.00000
    336    CT3    1  SPC2     CT3      336    0.069315       12.00000
    337    CT4    1  SPC2     CT4      337    0.134130       12.00000
    338    CT3    1  SPC2     CT3      338    0.199090       12.00000
    339    CT2    1  SPC2     CT2      339   -0.145598       12.00000
    340    HT2    1  SPC2     HT2      340    0.047118        1.00783
    341    HT2    1  SPC2     HT2      341    0.053195        1.00783
    342    OT3    1  SPC2     OT3      342   -0.262341       15.99491
    343    CT5    1  SPC2     CT5      343    0.258824       12.0110
    344    HT5    1  SPC2     HT5      344    0.035043        1.00790
    345    HT5    1  SPC2     HT5      345    0.039000        1.00790
    346    CT6    1  SPC2     CT6      346   -0.305380       12.0110
    347    HT6    1  SPC2     HT6      347    0.064870        1.00790
    348    HT6    1  SPC2     HT6      348    0.065656        1.00790
    349    CT6    1  SPC2     CT6      349    0.217449       12.0110
    350    HT6    1  SPC2     HT6      350   -0.059439        1.00790
    351    HT6    1  SPC2     HT6      351   -0.058218        1.00790
    352    CT7    1  SPC2     CT7      352    0.098836       12.0110
    353    HT7    1  SPC2     HT7      353   -0.032502        1.00790
    354    HT7    1  SPC2     HT7      354   -0.034302        1.00790
    355    CT7    1  SPC2     CT7      355    0.027272       12.0110
    356    HT7    1  SPC2     HT7      356   -0.026803        1.00790
    357    HT7    1  SPC2     HT7      357   -0.025118        1.00790
    358    CT7    1  SPC2     CT7      358    0.041505       12.0110
    359    HT7    1  SPC2     HT7      359   -0.030038        1.00790
    360    HT7    1  SPC2     HT7      360   -0.029838        1.00790
    361    CT7    1  SPC2     CT7      361    0.118880       12.0110
    362    HT7    1  SPC2     HT7      362   -0.041118        1.00790
    363    HT7    1  SPC2     HT7      363   -0.041968        1.00790
    364    CT7    1  SPC2     CT7      364    0.104574       12.0110
    365    HT7    1  SPC2     HT7      365   -0.041731        1.00790
    366    HT7    1  SPC2     HT7      366   -0.042841        1.00790
    367    CT7    1  SPC2     CT7      367   -0.018504       12.0110
    368    HT7    1  SPC2     HT7      368   -0.019559        1.00790
    369    HT7    1  SPC2     HT7      369   -0.019796        1.00790
    370    CT7    1  SPC2     CT7      370    0.068040       12.0110
    371    HT7    1  SPC2     HT7      371   -0.026507        1.00790
    372    HT7    1  SPC2     HT7      372   -0.027540        1.00790
    373    CT7    1  SPC2     CT7      373    0.222531       12.0110
    374    HT7    1  SPC2     HT7      374   -0.052763        1.00790
    375    HT7    1  SPC2     HT7      375   -0.053029        1.00790
    376    CTM    1  SPC2     CTM      376   -0.223855       12.0110
    377    HTM    1  SPC2     HTM      377    0.040763        1.00790
    378    HTM    1  SPC2     HTM      378    0.040781        1.00790
    379    HTM    1  SPC2     HTM      379    0.041732        1.00790
    380    OT4    1  SPC2     OT4      380   -0.355355       15.99491
    381    CT5    1  SPC2     CT5      381    0.337531       12.0110
    382    HT5    1  SPC2     HT5      382    0.020233        1.00790
    383    HT5    1  SPC2     HT5      383    0.024756        1.00790
    384    CT6    1  SPC2     CT6      384   -0.248782       12.0110
    385    HT6    1  SPC2     HT6      385    0.058875        1.00790
    386    HT6    1  SPC2     HT6      386    0.051211        1.00790
    387    CT6    1  SPC2     CT6      387    0.037784       12.0110
    388    HT6    1  SPC2     HT6      388   -0.022434        1.00790
    389    HT6    1  SPC2     HT6      389   -0.024753        1.00790
    390    CT7    1  SPC2     CT7      390    0.230720       12.0110
    391    HT7    1  SPC2     HT7      391   -0.058709        1.00790
    392    HT7    1  SPC2     HT7      392   -0.057308        1.00790
    393    CT7    1  SPC2     CT7      393   -0.061288       12.0110
    394    HT7    1  SPC2     HT7      394   -0.012780        1.00790
    395    HT7    1  SPC2     HT7      395   -0.011967        1.00790
    396    CT7    1  SPC2     CT7      396    0.128136       12.0110
    397    HT7    1  SPC2     HT7      397   -0.048987        1.00790
    398    HT7    1  SPC2     HT7      398   -0.050012        1.00790
    399    CT7    1  SPC2     CT7      399    0.036873       12.0110
    400    HT7    1  SPC2     HT7      400   -0.027425        1.00790
    401    HT7    1  SPC2     HT7      401   -0.026921        1.00790
    402    CT7    1  SPC2     CT7      402    0.195275       12.0110
    403    HT7    1  SPC2     HT7      403   -0.061652        1.00790
    404    HT7    1  SPC2     HT7      404   -0.061143        1.00790
    405    CT7    1  SPC2     CT7      405   -0.090354       12.0110
    406    HT7    1  SPC2     HT7      406   -0.007825        1.00790
    407    HT7    1  SPC2     HT7      407   -0.006812        1.00790
    408    CT7    1  SPC2     CT7      408    0.124796       12.0110
    409    HT7    1  SPC2     HT7      409   -0.039196        1.00790
    410    HT7    1  SPC2     HT7      410   -0.037983        1.00790
    411    CT7    1  SPC2     CT7      411    0.190602       12.0110
    412    HT7    1  SPC2     HT7      412   -0.048057        1.00790
    413    HT7    1  SPC2     HT7      413   -0.047248        1.00790
    414    CTM    1  SPC2     CTM      414   -0.202803       12.0110
    415    HTM    1  SPC2     HTM      415    0.035058        1.00790
    416    HTM    1  SPC2     HTM      416    0.035188        1.00790
    417    HTM    1  SPC2     HTM      417    0.037515        1.00790
    418    OT3    1  SPC2     OT3      418   -0.366274       15.99491
    419    CT5    1  SPC2     CT5      419    0.364186       12.0110
    420    HT5    1  SPC2     HT5      420    0.003376        1.00790
    421    HT5    1  SPC2     HT5      421   -0.009167        1.00790
    422    CT6    1  SPC2     CT6      422   -0.165146       12.0110
    423    HT6    1  SPC2     HT6      423    0.044430        1.00790
    424    HT6    1  SPC2     HT6      424    0.050274        1.00790
    425    CT6    1  SPC2     CT6      425    0.023519       12.0110
    426    HT6    1  SPC2     HT6      426   -0.026562        1.00790
    427    HT6    1  SPC2     HT6      427   -0.025894        1.00790
    428    CT7    1  SPC2     CT7      428    0.176982       12.0110
    429    HT7    1  SPC2     HT7      429   -0.048362        1.00790
    430    HT7    1  SPC2     HT7      430   -0.045155        1.00790
    431    CT7    1  SPC2     CT7      431    0.046506       12.0110
    432    HT7    1  SPC2     HT7      432   -0.028488        1.00790
    433    HT7    1  SPC2     HT7      433   -0.029250        1.00790
    434    CT7    1  SPC2     CT7      434   -0.001198       12.0110
    435    HT7    1  SPC2     HT7      435   -0.021877        1.00790
    436    HT7    1  SPC2     HT7      436   -0.021976        1.00790
    437    CT7    1  SPC2     CT7      437    0.127208       12.0110
    438    HT7    1  SPC2     HT7      438   -0.046599        1.00790
    439    HT7    1  SPC2     HT7      439   -0.042920        1.00790
    440    CT7    1  SPC2     CT7      440    0.126759       12.0110
    441    HT7    1  SPC2     HT7      441   -0.045273        1.00790
    442    HT7    1  SPC2     HT7      442   -0.042403        1.00790
    443    CT7    1  SPC2     CT7      443   -0.053648       12.0110
    444    HT7    1  SPC2     HT7      444   -0.011803        1.00790
    445    HT7    1  SPC2     HT7      445   -0.009747        1.00790
    446    CT7    1  SPC2     CT7      446    0.056722       12.0110
    447    HT7    1  SPC2     HT7      447   -0.023590        1.00790
    448    HT7    1  SPC2     HT7      448   -0.020986        1.00790
    449    CT7    1  SPC2     CT7      449    0.232495       12.0110
    450    HT7    1  SPC2     HT7      450   -0.055432        1.00790
    451    HT7    1  SPC2     HT7      451   -0.054222        1.00790
    452    CTM    1  SPC2     CTM      452   -0.214846       12.0110
    453    HTM    1  SPC2     HTM      453    0.038602        1.00790
    454    HTM    1  SPC2     HTM      454    0.038403        1.00790
    455    HTM    1  SPC2     HTM      455    0.037543        1.00790
    456    C8     1  SPC2     C8        43   -0.172774       12.00000
    457    C9     1  SPC2     C9        44    0.187344       12.00000
    458    C10    1  SPC2     C10       45   -0.139169       12.00000
    459    C11    1  SPC2     C11       46   -0.195641       12.00000
    460    C12    1  SPC2     C12       47    0.202352       12.00000
    461    C11    1  SPC2     C11       48   -0.154309       12.00000
    462    C10    1  SPC2     C10       49   -0.202746       12.00000
    463    H10    1  SPC2     H10       50    0.152739        1.00783
    464    H11    1  SPC2     H11       51    0.147449        1.00783
    465    H11    1  SPC2     H11       52    0.120174        1.00783
    466    H10    1  SPC2     H10       53    0.146385        1.00783
    467    NA     1  SPC2     NA        54   -0.654718       14.00307
    468    HA     1  SPC2     HA        55    0.372576        1.00783
    469    CA     1  SPC2     CA        56    0.817632       12.00000
    470    OA     1  SPC2     OA        57   -0.453438       15.99491
    471    CT1    1  SPC2     CT1       58   -0.347154       12.00000
    472    CT2    1  SPC2     CT2       59   -0.099091       12.00000
    473    CT3    1  SPC2     CT3       60    0.083215       12.00000
    474    CT4    1  SPC2     CT4       61    0.148139       12.00000
    475    CT3    1  SPC2     CT3       62    0.216186       12.00000
    476    CT2    1  SPC2     CT2       63   -0.137765       12.00000
    477    HT2    1  SPC2     HT2       64    0.038642        1.00783
    478    HT2    1  SPC2     HT2       65    0.058642        1.00783
    479    OT3    1  SPC2     OT3       66   -0.341480       15.99491
    480    CT5    1  SPC2     CT5       67    0.406878       12.0110
    481    HT5    1  SPC2     HT5       68    0.006964        1.00790
    482    HT5    1  SPC2     HT5       69    0.017299        1.00790
    483    CT6    1  SPC2     CT6       70   -0.380647       12.0110
    484    HT6    1  SPC2     HT6       71    0.079511        1.00790
    485    HT6    1  SPC2     HT6       72    0.079183        1.00790
    486    CT6    1  SPC2     CT6       73    0.184966       12.0110
    487    HT6    1  SPC2     HT6       74   -0.053766        1.00790
    488    HT6    1  SPC2     HT6       75   -0.057169        1.00790
    489    CT7    1  SPC2     CT7       76    0.178784       12.0110
    490    HT7    1  SPC2     HT7       77   -0.050995        1.00790
    491    HT7    1  SPC2     HT7       78   -0.052678        1.00790
    492    CT7    1  SPC2     CT7       79    0.028696       12.0110
    493    HT7    1  SPC2     HT7       80   -0.028918        1.00790
    494    HT7    1  SPC2     HT7       81   -0.027327        1.00790
    495    CT7    1  SPC2     CT7       82   -0.005055       12.0110
    496    HT7    1  SPC2     HT7       83   -0.021209        1.00790
    497    HT7    1  SPC2     HT7       84   -0.024224        1.00790
    498    CT7    1  SPC2     CT7       85    0.161330       12.0110
    499    HT7    1  SPC2     HT7       86   -0.048667        1.00790
    500    HT7    1  SPC2     HT7       87   -0.048614        1.00790
    501    CT7    1  SPC2     CT7       88    0.095935       12.0110
    502    HT7    1  SPC2     HT7       89   -0.041968        1.00790
    503    HT7    1  SPC2     HT7       90   -0.041547        1.00790
    504    CT7    1  SPC2     CT7       91   -0.020217       12.0110
    505    HT7    1  SPC2     HT7       92   -0.019503        1.00790
    506    HT7    1  SPC2     HT7       93   -0.021521        1.00790
    507    CT7    1  SPC2     CT7       94    0.072723       12.0110
    508    HT7    1  SPC2     HT7       95   -0.025415        1.00790
    509    HT7    1  SPC2     HT7       96   -0.028658        1.00790
    510    CT7    1  SPC2     CT7       97    0.210590       12.0110
    511    HT7    1  SPC2     HT7       98   -0.044380        1.00790
    512    HT7    1  SPC2     HT7       99   -0.049361        1.00790
    513    CTM    1  SPC2     CTM      100   -0.236996       12.0110
    514    HTM    1  SPC2     HTM      101    0.043479        1.00790
    515    HTM    1  SPC2     HTM      102    0.044221        1.00790
    516    HTM    1  SPC2     HTM      103    0.048196        1.00790
    517    OT4    1  SPC2     OT4      104   -0.355340        15.99491
    518    CT5    1  SPC2     CT5      105    0.326522       12.0110
    519    HT5    1  SPC2     HT5      106    0.030323        1.00790
    520    HT5    1  SPC2     HT5      107    0.037639        1.00790
    521    CT6    1  SPC2     CT6      108   -0.299228       12.0110
    522    HT6    1  SPC2     HT6      109    0.067199        1.00790
    523    HT6    1  SPC2     HT6      110    0.068459        1.00790
    524    CT6    1  SPC2     CT6      111    0.114474       12.0110
    525    HT6    1  SPC2     HT6      112   -0.032231        1.00790
    526    HT6    1  SPC2     HT6      113   -0.033827        1.00790
    527    CT7    1  SPC2     CT7      114    0.100250       12.0110
    528    HT7    1  SPC2     HT7      115   -0.031705        1.00790
    529    HT7    1  SPC2     HT7      116   -0.032230        1.00790
    530    CT7    1  SPC2     CT7      117    0.093322       12.0110
    531    HT7    1  SPC2     HT7      118   -0.048029        1.00790
    532    HT7    1  SPC2     HT7      119   -0.045553        1.00790
    533    CT7    1  SPC2     CT7      120    0.003553       12.0110
    534    HT7    1  SPC2     HT7      121   -0.029065        1.00790
    535    HT7    1  SPC2     HT7      122   -0.027961        1.00790
    536    CT7    1  SPC2     CT7      123    0.200583       12.0110
    537    HT7    1  SPC2     HT7      124   -0.062886        1.00790
    538    HT7    1  SPC2     HT7      125   -0.062307        1.00790
    539    CT7    1  SPC2     CT7      126    0.034684       12.0110
    540    HT7    1  SPC2     HT7      127   -0.030410        1.00790
    541    HT7    1  SPC2     HT7      128   -0.030604        1.00790
    542    CT7    1  SPC2     CT7      129    0.061788       12.0110
    543    HT7    1  SPC2     HT7      130   -0.041798        1.00790
    544    HT7    1  SPC2     HT7      131   -0.039280        1.00790
    545    CT7    1  SPC2     CT7      132    0.033923       12.0110
    546    HT7    1  SPC2     HT7      133   -0.025723        1.00790
    547    HT7    1  SPC2     HT7      134   -0.025500        1.00790
    548    CT7    1  SPC2     CT7      135    0.281723       12.0110
    549    HT7    1  SPC2     HT7      136   -0.069394        1.00790
    550    HT7    1  SPC2     HT7      137   -0.069374        1.00790
    551    CTM    1  SPC2     CTM      138   -0.235349       12.0110
    552    HTM    1  SPC2     HTM      139    0.041328        1.00790
    553    HTM    1  SPC2     HTM      140    0.041803        1.00790
    554    HTM    1  SPC2     HTM      141    0.038357        1.00790
    555    OT3    1  SPC2     OT3      142   -0.370177       15.99491
    556    CT5    1  SPC2     CT5      143    0.319944       12.0110
    557    HT5    1  SPC2     HT5      144    0.016790        1.00790
    558    HT5    1  SPC2     HT5      145    0.000356        1.00790
    559    CT6    1  SPC2     CT6      146   -0.130596       12.0110
    560    HT6    1  SPC2     HT6      147    0.042863        1.00790
    561    HT6    1  SPC2     HT6      148    0.044606        1.00790
    562    CT6    1  SPC2     CT6      149   -0.057290       12.0110
    563    HT6    1  SPC2     HT6      150   -0.009863        1.00790
    564    HT6    1  SPC2     HT6      151   -0.009570        1.00790
    565    CT7    1  SPC2     CT7      152    0.279898       12.0110
    566    HT7    1  SPC2     HT7      153   -0.071044        1.00790
    567    HT7    1  SPC2     HT7      154   -0.069190        1.00790
    568    CT7    1  SPC2     CT7      155   -0.004905       12.0110
    569    HT7    1  SPC2     HT7      156   -0.019866        1.00790
    570    HT7    1  SPC2     HT7      157   -0.022061        1.00790
    571    CT7    1  SPC2     CT7      158    0.051852       12.0110
    572    HT7    1  SPC2     HT7      159   -0.036212        1.00790
    573    HT7    1  SPC2     HT7      160   -0.034646        1.00790
    574    CT7    1  SPC2     CT7      161    0.057404       12.0110
    575    HT7    1  SPC2     HT7      162   -0.028577        1.00790
    576    HT7    1  SPC2     HT7      163   -0.031675        1.00790
    577    CT7    1  SPC2     CT7      164    0.237615       12.0110
    578    HT7    1  SPC2     HT7      165   -0.068804        1.00790
    579    HT7    1  SPC2     HT7      166   -0.068135        1.00790
    580    CT7    1  SPC2     CT7      167   -0.146767       12.0110
    581    HT7    1  SPC2     HT7      168    0.002198        1.00790
    582    HT7    1  SPC2     HT7      169    0.003588        1.00790
    583    CT7    1  SPC2     CT7      170    0.146776       12.0110
    584    HT7    1  SPC2     HT7      171   -0.042713        1.00790
    585    HT7    1  SPC2     HT7      172   -0.043394        1.00790
    586    CT7    1  SPC2     CT7      173    0.199158       12.0110
    587    HT7    1  SPC2     HT7      174   -0.045574        1.00790
    588    HT7    1  SPC2     HT7      175   -0.049376        1.00790
    589    CTM    1  SPC2     CTM      176   -0.221161       12.0110
    590    HTM    1  SPC2     HTM      177    0.038068        1.00790
    591    HTM    1  SPC2     HTM      178    0.040674        1.00790
    592    HTM    1  SPC2     HTM      179    0.045268        1.00790
    593    C8     1  SPC2     C8        43   -0.088102       12.00000
    594    C9     1  SPC2     C9        44    0.148105       12.00000
    595    C10    1  SPC2     C10       45   -0.146177       12.00000
    596    C11    1  SPC2     C11       46   -0.188434       12.00000
    597    C12    1  SPC2     C12       47    0.179360       12.00000
    598    C11    1  SPC2     C11       48   -0.134721       12.00000
    599    C10    1  SPC2     C10       49   -0.201066       12.00000
    600    H10    1  SPC2     H10       50    0.156141        1.00783
    601    H11    1  SPC2     H11       51    0.150642        1.00783
    602    H11    1  SPC2     H11       52    0.116098        1.00783
    603    H10    1  SPC2     H10       53    0.144190        1.00783
    604    NA     1  SPC2     NA        54   -0.638047       14.00307
    605    HA     1  SPC2     HA        55    0.370269        1.00783
    606    CA     1  SPC2     CA        56    0.798259       12.00000
    607    OA     1  SPC2     OA        57   -0.446639       15.99491
    608    CT1    1  SPC2     CT1       58   -0.349573       12.00000
    609    CT2    1  SPC2     CT2       59   -0.090745       12.00000
    610    CT3    1  SPC2     CT3       60    0.090896       12.00000
    611    CT4    1  SPC2     CT4       61    0.149155       12.00000
    612    CT3    1  SPC2     CT3       62    0.180324       12.00000
    613    CT2    1  SPC2     CT2       63   -0.109031       12.00000
    614    HT2    1  SPC2     HT2       64    0.040677        1.00783
    615    HT2    1  SPC2     HT2       65    0.047629        1.00783
    616    OT3    1  SPC2     OT3       66   -0.339443       15.99491
    617    CT5    1  SPC2     CT5       67    0.371900       12.0110
    618    HT5    1  SPC2     HT5       68    0.011080        1.00790
    619    HT5    1  SPC2     HT5       69    0.020068        1.00790
    620    CT6    1  SPC2     CT6       70   -0.314794       12.0110
    621    HT6    1  SPC2     HT6       71    0.070517        1.00790
    622    HT6    1  SPC2     HT6       72    0.069972        1.00790
    623    CT6    1  SPC2     CT6       73    0.089130       12.0110
    624    HT6    1  SPC2     HT6       74   -0.031817        1.00790
    625    HT6    1  SPC2     HT6       75   -0.034733        1.00790
    626    CT7    1  SPC2     CT7       76    0.222770       12.0110
    627    HT7    1  SPC2     HT7       77   -0.057105        1.00790
    628    HT7    1  SPC2     HT7       78   -0.057835        1.00790
    629    CT7    1  SPC2     CT7       79   -0.007191       12.0110
    630    HT7    1  SPC2     HT7       80   -0.019161        1.00790
    631    HT7    1  SPC2     HT7       81   -0.017521        1.00790
    632    CT7    1  SPC2     CT7       82    0.013970       12.0110
    633    HT7    1  SPC2     HT7       83   -0.024444        1.00790
    634    HT7    1  SPC2     HT7       84   -0.028790        1.00790
    635    CT7    1  SPC2     CT7       85    0.123679       12.0110
    636    HT7    1  SPC2     HT7       86   -0.040361        1.00790
    637    HT7    1  SPC2     HT7       87   -0.040738        1.00790
    638    CT7    1  SPC2     CT7       88    0.158391       12.0110
    639    HT7    1  SPC2     HT7       89   -0.052803        1.00790
    640    HT7    1  SPC2     HT7       90   -0.052272        1.00790
    641    CT7    1  SPC2     CT7       91   -0.095401       12.0110
    642    HT7    1  SPC2     HT7       92   -0.001729        1.00790
    643    HT7    1  SPC2     HT7       93   -0.004581        1.00790
    644    CT7    1  SPC2     CT7       94    0.084037       12.0110
    645    HT7    1  SPC2     HT7       95   -0.024205        1.00790
    646    HT7    1  SPC2     HT7       96   -0.027768        1.00790
    647    CT7    1  SPC2     CT7       97    0.204182       12.0110
    648    HT7    1  SPC2     HT7       98   -0.042297        1.00790
    649    HT7    1  SPC2     HT7       99   -0.045771        1.00790
    650    CTM    1  SPC2     CTM      100   -0.227010       12.0110
    651    HTM    1  SPC2     HTM      101    0.040115        1.00790
    652    HTM    1  SPC2     HTM      102    0.041829        1.00790
    653    HTM    1  SPC2     HTM      103    0.045910        1.00790
    654    OT4    1  SPC2     OT4      104   -0.356883        15.99491
    655    CT5    1  SPC2     CT5      105    0.329307       12.0110
    656    HT5    1  SPC2     HT5      106    0.028045        1.00790
    657    HT5    1  SPC2     HT5      107    0.035983        1.00790
    658    CT6    1  SPC2     CT6      108   -0.254677       12.0110
    659    HT6    1  SPC2     HT6      109    0.056886        1.00790
    660    HT6    1  SPC2     HT6      110    0.058769        1.00790
    661    CT6    1  SPC2     CT6      111    0.055036       12.0110
    662    HT6    1  SPC2     HT6      112   -0.021890        1.00790
    663    HT6    1  SPC2     HT6      113   -0.024176        1.00790
    664    CT7    1  SPC2     CT7      114    0.145371       12.0110
    665    HT7    1  SPC2     HT7      115   -0.039769        1.00790
    666    HT7    1  SPC2     HT7      116   -0.040023        1.00790
    667    CT7    1  SPC2     CT7      117    0.059111       12.0110
    668    HT7    1  SPC2     HT7      118   -0.039523        1.00790
    669    HT7    1  SPC2     HT7      119   -0.036349        1.00790
    670    CT7    1  SPC2     CT7      120    0.017423       12.0110
    671    HT7    1  SPC2     HT7      121   -0.032174        1.00790
    672    HT7    1  SPC2     HT7      122   -0.029647        1.00790
    673    CT7    1  SPC2     CT7      123    0.175140       12.0110
    674    HT7    1  SPC2     HT7      124   -0.056890        1.00790
    675    HT7    1  SPC2     HT7      125   -0.055682        1.00790
    676    CT7    1  SPC2     CT7      126    0.073096       12.0110
    677    HT7    1  SPC2     HT7      127   -0.037604        1.00790
    678    HT7    1  SPC2     HT7      128   -0.037104        1.00790
    679    CT7    1  SPC2     CT7      129    0.005849       12.0110
    680    HT7    1  SPC2     HT7      130   -0.028899        1.00790
    681    HT7    1  SPC2     HT7      131   -0.027187        1.00790
    682    CT7    1  SPC2     CT7      132    0.067137       12.0110
    683    HT7    1  SPC2     HT7      133   -0.030578        1.00790
    684    HT7    1  SPC2     HT7      134   -0.029524        1.00790
    685    CT7    1  SPC2     CT7      135    0.255198       12.0110
    686    HT7    1  SPC2     HT7      136   -0.062580        1.00790
    687    HT7    1  SPC2     HT7      137   -0.060383        1.00790
    688    CTM    1  SPC2     CTM      138   -0.247261       12.0110
    689    HTM    1  SPC2     HTM      139    0.045001        1.00790
    690    HTM    1  SPC2     HTM      140    0.045968        1.00790
    691    HTM    1  SPC2     HTM      141    0.043853        1.00790
    692    OT3    1  SPC2     OT3      142   -0.366906       15.99491
    693    CT5    1  SPC2     CT5      143    0.372849       12.0110
    694    HT5    1  SPC2     HT5      144    0.005402        1.00790
    695    HT5    1  SPC2     HT5      145   -0.012015        1.00790
    696    CT6    1  SPC2     CT6      146   -0.198707       12.0110
    697    HT6    1  SPC2     HT6      147    0.052181        1.00790
    698    HT6    1  SPC2     HT6      148    0.054314        1.00790
    699    CT6    1  SPC2     CT6      149    0.065970       12.0110
    700    HT6    1  SPC2     HT6      150   -0.035563        1.00790
    701    HT6    1  SPC2     HT6      151   -0.035746        1.00790
    702    CT7    1  SPC2     CT7      152    0.167761       12.0110
    703    HT7    1  SPC2     HT7      153   -0.049643        1.00790
    704    HT7    1  SPC2     HT7      154   -0.047954        1.00790
    705    CT7    1  SPC2     CT7      155    0.072429       12.0110
    706    HT7    1  SPC2     HT7      156   -0.037799        1.00790
    707    HT7    1  SPC2     HT7      157   -0.038707        1.00790
    708    CT7    1  SPC2     CT7      158    0.006263       12.0110
    709    HT7    1  SPC2     HT7      159   -0.027243        1.00790
    710    HT7    1  SPC2     HT7      160   -0.026048        1.00790
    711    CT7    1  SPC2     CT7      161    0.142062       12.0110
    712    HT7    1  SPC2     HT7      162   -0.048589        1.00790
    713    HT7    1  SPC2     HT7      163   -0.050148        1.00790
    714    CT7    1  SPC2     CT7      164    0.121996       12.0110
    715    HT7    1  SPC2     HT7      165   -0.048011        1.00790
    716    HT7    1  SPC2     HT7      166   -0.045721        1.00790
    717    CT7    1  SPC2     CT7      167   -0.027650       12.0110
    718    HT7    1  SPC2     HT7      168   -0.022489        1.00790
    719    HT7    1  SPC2     HT7      169   -0.021604        1.00790
    720    CT7    1  SPC2     CT7      170    0.095154       12.0110
    721    HT7    1  SPC2     HT7      171   -0.034233        1.00790
    722    HT7    1  SPC2     HT7      172   -0.037135        1.00790
    723    CT7    1  SPC2     CT7      173    0.228816       12.0110
    724    HT7    1  SPC2     HT7      174   -0.053288        1.00790
    725    HT7    1  SPC2     HT7      175   -0.056232        1.00790
    726    CTM    1  SPC2     CTM      176   -0.245084       12.0110
    727    HTM    1  SPC2     HTM      177    0.044035        1.00790
    728    HTM    1  SPC2     HTM      178    0.048254        1.00790
    729    HTM    1  SPC2     HTM      179    0.049590        1.00790
    730    C8     1  SPC2     C8        43   -0.094349       12.00000
    731    C9     1  SPC2     C9        44    0.133357       12.00000
    732    C10    1  SPC2     C10       45   -0.125173       12.00000
    733    C11    1  SPC2     C11       46   -0.207215       12.00000
    734    C12    1  SPC2     C12       47    0.210530       12.00000
    735    C11    1  SPC2     C11       48   -0.156277       12.00000
    736    C10    1  SPC2     C10       49   -0.188999       12.00000
    737    H10    1  SPC2     H10       50    0.150566        1.00783
    738    H11    1  SPC2     H11       51    0.154887        1.00783
    739    H11    1  SPC2     H11       52    0.119228        1.00783
    740    H10    1  SPC2     H10       53    0.143694        1.00783
    741    NA     1  SPC2     NA        54   -0.658742       14.00307
    742    HA     1  SPC2     HA        55    0.374775        1.00783
    743    CA     1  SPC2     CA        56    0.807453       12.00000
    744    OA     1  SPC2     OA        57   -0.453115       15.99491
    745    CT1    1  SPC2     CT1       58   -0.338766       12.00000
    746    CT2    1  SPC2     CT2       59   -0.089629       12.00000
    747    CT3    1  SPC2     CT3       60    0.068833       12.00000
    748    CT4    1  SPC2     CT4       61    0.159840       12.00000
    749    CT3    1  SPC2     CT3       62    0.182569       12.00000
    750    CT2    1  SPC2     CT2       63   -0.126183       12.00000
    751    HT2    1  SPC2     HT2       64    0.041876        1.00783
    752    HT2    1  SPC2     HT2       65    0.054861        1.00783
    753    OT3    1  SPC2     OT3       66   -0.302696       15.99491
    754    CT5    1  SPC2     CT5       67    0.300753       12.0110
    755    HT5    1  SPC2     HT5       68    0.027595        1.00790
    756    HT5    1  SPC2     HT5       69    0.036192        1.00790
    757    CT6    1  SPC2     CT6       70   -0.290088       12.0110
    758    HT6    1  SPC2     HT6       71    0.066253        1.00790
    759    HT6    1  SPC2     HT6       72    0.066556        1.00790
    760    CT6    1  SPC2     CT6       73    0.100033       12.0110
    761    HT6    1  SPC2     HT6       74   -0.034532        1.00790
    762    HT6    1  SPC2     HT6       75   -0.036976        1.00790
    763    CT7    1  SPC2     CT7       76    0.222495       12.0110
    764    HT7    1  SPC2     HT7       77   -0.057968        1.00790
    765    HT7    1  SPC2     HT7       78   -0.060678        1.00790
    766    CT7    1  SPC2     CT7       79   -0.020011       12.0110
    767    HT7    1  SPC2     HT7       80   -0.018284        1.00790
    768    HT7    1  SPC2     HT7       81   -0.016711        1.00790
    769    CT7    1  SPC2     CT7       82    0.057576       12.0110
    770    HT7    1  SPC2     HT7       83   -0.035150        1.00790
    771    HT7    1  SPC2     HT7       84   -0.037255        1.00790
    772    CT7    1  SPC2     CT7       85    0.091531       12.0110
    773    HT7    1  SPC2     HT7       86   -0.036373        1.00790
    774    HT7    1  SPC2     HT7       87   -0.035658        1.00790
    775    CT7    1  SPC2     CT7       88    0.182270       12.0110
    776    HT7    1  SPC2     HT7       89   -0.058785        1.00790
    777    HT7    1  SPC2     HT7       90   -0.058902        1.00790
    778    CT7    1  SPC2     CT7       91   -0.096727       12.0110
    779    HT7    1  SPC2     HT7       92   -0.003138        1.00790
    780    HT7    1  SPC2     HT7       93   -0.005391        1.00790
    781    CT7    1  SPC2     CT7       94    0.100935       12.0110
    782    HT7    1  SPC2     HT7       95   -0.029393        1.00790
    783    HT7    1  SPC2     HT7       96   -0.033251        1.00790
    784    CT7    1  SPC2     CT7       97    0.198548       12.0110
    785    HT7    1  SPC2     HT7       98   -0.042117        1.00790
    786    HT7    1  SPC2     HT7       99   -0.047165        1.00790
    787    CTM    1  SPC2     CTM      100   -0.218790       12.0110
    788    HTM    1  SPC2     HTM      101    0.037896        1.00790
    789    HTM    1  SPC2     HTM      102    0.039307        1.00790
    790    HTM    1  SPC2     HTM      103    0.044203        1.00790
    791    OT4    1  SPC2     OT4      104   -0.354322        15.99491
    792    CT5    1  SPC2     CT5      105    0.307846       12.0110
    793    HT5    1  SPC2     HT5      106    0.032644        1.00790
    794    HT5    1  SPC2     HT5      107    0.041055        1.00790
    795    CT6    1  SPC2     CT6      108   -0.245462       12.0110
    796    HT6    1  SPC2     HT6      109    0.056485        1.00790
    797    HT6    1  SPC2     HT6      110    0.058036        1.00790
    798    CT6    1  SPC2     CT6      111    0.008310       12.0110
    799    HT6    1  SPC2     HT6      112   -0.014763        1.00790
    800    HT6    1  SPC2     HT6      113   -0.016436        1.00790
    801    CT7    1  SPC2     CT7      114    0.242088       12.0110
    802    HT7    1  SPC2     HT7      115   -0.060636        1.00790
    803    HT7    1  SPC2     HT7      116   -0.060557        1.00790
    804    CT7    1  SPC2     CT7      117   -0.022639       12.0110
    805    HT7    1  SPC2     HT7      118   -0.025633        1.00790
    806    HT7    1  SPC2     HT7      119   -0.022940        1.00790
    807    CT7    1  SPC2     CT7      120    0.099289       12.0110
    808    HT7    1  SPC2     HT7      121   -0.050311        1.00790
    809    HT7    1  SPC2     HT7      122   -0.047848        1.00790
    810    CT7    1  SPC2     CT7      123    0.104435       12.0110
    811    HT7    1  SPC2     HT7      124   -0.043253        1.00790
    812    HT7    1  SPC2     HT7      125   -0.042705        1.00790
    813    CT7    1  SPC2     CT7      126    0.157288       12.0110
    814    HT7    1  SPC2     HT7      127   -0.055018        1.00790
    815    HT7    1  SPC2     HT7      128   -0.055376        1.00790
    816    CT7    1  SPC2     CT7      129   -0.068251       12.0110
    817    HT7    1  SPC2     HT7      130   -0.015485        1.00790
    818    HT7    1  SPC2     HT7      131   -0.012784        1.00790
    819    CT7    1  SPC2     CT7      132    0.120391       12.0110
    820    HT7    1  SPC2     HT7      133   -0.041783        1.00790
    821    HT7    1  SPC2     HT7      134   -0.040024        1.00790
    822    CT7    1  SPC2     CT7      135    0.230285       12.0110
    823    HT7    1  SPC2     HT7      136   -0.058656        1.00790
    824    HT7    1  SPC2     HT7      137   -0.058508        1.00790
    825    CTM    1  SPC2     CTM      138   -0.207811       12.0110
    826    HTM    1  SPC2     HTM      139    0.034112        1.00790
    827    HTM    1  SPC2     HTM      140    0.034224        1.00790
    828    HTM    1  SPC2     HTM      141    0.035081        1.00790
    829    OT3    1  SPC2     OT3      142   -0.369192       15.99491
    830    CT5    1  SPC2     CT5      143    0.378061       12.0110
    831    HT5    1  SPC2     HT5      144    0.005633        1.00790
    832    HT5    1  SPC2     HT5      145   -0.011220        1.00790
    833    CT6    1  SPC2     CT6      146   -0.202793       12.0110
    834    HT6    1  SPC2     HT6      147    0.053657        1.00790
    835    HT6    1  SPC2     HT6      148    0.055358        1.00790
    836    CT6    1  SPC2     CT6      149    0.051390       12.0110
    837    HT6    1  SPC2     HT6      150   -0.033385        1.00790
    838    HT6    1  SPC2     HT6      151   -0.033124        1.00790
    839    CT7    1  SPC2     CT7      152    0.187243       12.0110
    840    HT7    1  SPC2     HT7      153   -0.052866        1.00790
    841    HT7    1  SPC2     HT7      154   -0.050443        1.00790
    842    CT7    1  SPC2     CT7      155    0.057249       12.0110
    843    HT7    1  SPC2     HT7      156   -0.032369        1.00790
    844    HT7    1  SPC2     HT7      157   -0.034886        1.00790
    845    CT7    1  SPC2     CT7      158   -0.001536       12.0110
    846    HT7    1  SPC2     HT7      159   -0.023841        1.00790
    847    HT7    1  SPC2     HT7      160   -0.023431        1.00790
    848    CT7    1  SPC2     CT7      161    0.135829       12.0110
    849    HT7    1  SPC2     HT7      162   -0.044956        1.00790
    850    HT7    1  SPC2     HT7      163   -0.047258        1.00790
    851    CT7    1  SPC2     CT7      164    0.124457       12.0110
    852    HT7    1  SPC2     HT7      165   -0.046769        1.00790
    853    HT7    1  SPC2     HT7      166   -0.044803        1.00790
    854    CT7    1  SPC2     CT7      167   -0.045284       12.0110
    855    HT7    1  SPC2     HT7      168   -0.017353        1.00790
    856    HT7    1  SPC2     HT7      169   -0.018067        1.00790
    857    CT7    1  SPC2     CT7      170    0.108383       12.0110
    858    HT7    1  SPC2     HT7      171   -0.036746        1.00790
    859    HT7    1  SPC2     HT7      172   -0.038729        1.00790
    860    CT7    1  SPC2     CT7      173    0.223027       12.0110
    861    HT7    1  SPC2     HT7      174   -0.051476        1.00790
    862    HT7    1  SPC2     HT7      175   -0.055341        1.00790
    863    CTM    1  SPC2     CTM      176   -0.249733       12.0110
    864    HTM    1  SPC2     HTM      177    0.049343        1.00790
    865    HTM    1  SPC2     HTM      178    0.051105        1.00790
    866    HTM    1  SPC2     HTM      179    0.045566        1.00790

; Stretchings
[ bonds ]
;CORE
; BF and BN
      1     2   1     0.1399     235491.740     ;        1  
      1     3   1     0.1497     222721.794     ;        2  
      1    15   1     0.1497     222721.794     ;        3  
      1    27   1     0.1497     222721.794     ;        4  
;SubPC indole NC and CC
      3     4   1     0.1370     283611.450     ;        5  
      3     7   1     0.1370     283611.450     ;        6  
     15    16   1     0.1370     283611.450     ;        7  
     15    19   1     0.1370     283611.450     ;        8  
     27    28   1     0.1370     283611.450     ;        9  
     27    31   1     0.1370     283611.450     ;       10  
      4     5   1     0.1460     241347.522     ;       11  
     16    17   1     0.1460     241347.522     ;       12  
     28    29   1     0.1460     241347.522     ;       13  
      6     7   1     0.1460     241347.522     ;       14  
     18    19   1     0.1460     241347.522     ;       15  
     30    31   1     0.1460     241347.522     ;       16  
      5     6   1     0.1433     262834.070     ;       17  
     17    18   1     0.1433     262834.070     ;       18  
     29    30   1     0.1433     262834.070     ;       19  
     14    16   1     0.1343     318674.655     ;       20  
     26    28   1     0.1343     318674.655     ;       21  
      7    14   1     0.1344     318674.655     ;       22  
     19    26   1     0.1344     318674.655     ;       23  
      4    38   1     0.1343     318674.655     ;       24  
     31    38   1     0.1344     318674.655     ;       25  
      5     8   1     0.1399     332810.586     ;       26  
     17    20   1     0.1399     332810.586     ;       27  
     29    32   1     0.1399     332810.586     ;       28  
      6    11   1     0.1399     332842.950     ;       29  
     18    23   1     0.1399     332842.950     ;       30  
     30    35   1     0.1399     332842.950     ;       31  
      8     9   1     0.1394     341950.365     ;       32  
     20    21   1     0.1394     341950.365     ;       33  
     32    33   1     0.1394     341950.365     ;       34  
      9    10   1     0.1410     320355.629     ;       35  
     21    22   1     0.1410     320355.629     ;       36  
     33    34   1     0.1410     320355.629     ;       37  
     10    11   1     0.1394     341677.331     ;       38  
     22    23   1     0.1394     341677.331     ;       39  
     34    35   1     0.1394     341677.331     ;       40  
; SubPC indole CH
      8    12   1     0.1091     337448.048     ;       41  
     20    24   1     0.1091     337448.048     ;       42  
     32    36   1     0.1091     337448.048     ;       43  
     11    13   1     0.1091     337201.147     ;       44  
     23    25   1     0.1091     337201.147     ;       45  
     35    37   1     0.1091     337201.147     ;       46  
;LATERAL 1
;  SubPC-C(sp), C%C and C(sp)-aryl
      9    42   1     0.1425     294461.756     ;       47  
     42    43   1     0.1222     954686.566     ;       48  
     43    44   1     0.1425     297268.267     ;       49  
     44    45   1     0.1411     299502.322     ;       50  
     44    49   1     0.1412     299502.322     ;       51  
     45    46   1     0.1392     333593.392     ;       52  
     48    49   1     0.1388     333593.392     ;       53  
     46    47   1     0.1408     303393.325     ;       54  
     47    48   1     0.1409     303393.325     ;       55  
     45    50   1     0.1091     335252.417     ;       56  
     49    53   1     0.1091     335252.417     ;       57  
     46    51   1     0.1086     337753.821     ;       58  
     48    52   1     0.1094     337753.821     ;       59  
     47    54   1     0.1404     292758.167     ;       60  
     54    55   1     0.1012     434129.980     ;       61  
     54    56   1     0.1385     285552.112     ;       62  
     56    57   1     0.1225     622915.602     ;       63  
     56    58   1     0.1499     212578.562     ;       64  
;TPA CC, CH and CO
     58    59   1     0.1401     331151.891     ;       65  
     58    63   1     0.1406     331151.891     ;       66  
     59    60   1     0.1396     320273.724     ;       67  
     62    63   1     0.1394     320273.724     ;       68  
     60    61   1     0.1407     319140.514     ;       69  
     61    62   1     0.1404     319140.514     ;       70  
     59    64   1     0.1092     330982.954     ;       71  
     63    65   1     0.1093     330982.954     ;       72  
     60    66   1     0.1365     307392.607     ;       73  
     61   104   1     0.1371     303093.150     ;       74  
     62   142   1     0.1365     307392.607     ;       75  
; C12H25
     66    67   1     0.1417     258534.582     ;       76  
     67    70   1     0.1520     237983.905     ;       77  
     70    73   1     0.1532     220955.744     ;       78  
     73    76   1     0.1531     208895.825     ;       79  
     76    79   1     0.1531     208895.825     ;       80  
     79    82   1     0.1531     208895.825     ;       81  
     82    85   1     0.1531     208895.825     ;       82  
     85    88   1     0.1531     208895.825     ;       83  
     88    91   1     0.1531     208895.825     ;       84  
     91    94   1     0.1531     208895.825     ;       85  
     94    97   1     0.1531     208895.825     ;       86  
     97   100   1     0.1531     208895.825     ;       87  
     67    68   1     0.1106     307163.913     ;       88  
     67    69   1     0.1106     307163.913     ;       89  
     70    71   1     0.1104     305414.832     ;       90  
     70    72   1     0.1104     305414.832     ;       91  
     73    74   1     0.1106     297265.469     ;       92  
     73    75   1     0.1106     297265.469     ;       93  
     76    77   1     0.1106     297265.469     ;       94  
     76    78   1     0.1106     297265.469     ;       95  
     79    80   1     0.1106     297265.469     ;       96  
     79    81   1     0.1106     297265.469     ;       97  
     82    83   1     0.1106     297265.469     ;       98  
     82    84   1     0.1106     297265.469     ;       99  
     85    86   1     0.1106     297265.469     ;      100  
     85    87   1     0.1106     297265.469     ;      101  
     88    89   1     0.1106     297265.469     ;      102  
     88    90   1     0.1106     297265.469     ;      103  
     91    92   1     0.1106     297265.469     ;      104  
     91    93   1     0.1106     297265.469     ;      105  
     94    95   1     0.1106     297265.469     ;      106  
     94    96   1     0.1106     297265.469     ;      107  
     97    98   1     0.1106     297265.469     ;      108  
     97    99   1     0.1106     297265.469     ;      109  
    100   101   1     0.1103     310472.049     ;      110  
    100   102   1     0.1103     310472.049     ;      111  
    100   103   1     0.1102     310472.049     ;      112  
    104   105   1     0.1435     233637.864     ;      113  
    105   108   1     0.1520     237983.905     ;      114  
    108   111   1     0.1532     220955.744     ;      115  
    111   114   1     0.1531     208895.825     ;      116  
    114   117   1     0.1531     208895.825     ;      117  
    117   120   1     0.1531     208895.825     ;      118  
    120   123   1     0.1531     208895.825     ;      119  
    123   126   1     0.1531     208895.825     ;      120  
    126   129   1     0.1531     208895.825     ;      121  
    129   132   1     0.1531     208895.825     ;      122  
    132   135   1     0.1531     208895.825     ;      123  
    135   138   1     0.1531     208895.825     ;      124  
    105   106   1     0.1106     307163.913     ;      125  
    105   107   1     0.1106     307163.913     ;      126  
    108   109   1     0.1104     305414.832     ;      127  
    108   110   1     0.1104     305414.832     ;      128  
    111   112   1     0.1106     297265.469     ;      129  
    111   113   1     0.1106     297265.469     ;      130  
    114   115   1     0.1106     297265.469     ;      131  
    114   116   1     0.1106     297265.469     ;      132  
    117   118   1     0.1106     297265.469     ;      133  
    117   119   1     0.1106     297265.469     ;      134  
    120   121   1     0.1106     297265.469     ;      135  
    120   122   1     0.1106     297265.469     ;      136  
    123   124   1     0.1106     297265.469     ;      137  
    123   125   1     0.1106     297265.469     ;      138  
    126   127   1     0.1106     297265.469     ;      139  
    126   128   1     0.1106     297265.469     ;      140  
    129   130   1     0.1106     297265.469     ;      141  
    129   131   1     0.1106     297265.469     ;      142  
    132   133   1     0.1106     297265.469     ;      143  
    132   134   1     0.1106     297265.469     ;      144  
    135   136   1     0.1106     297265.469     ;      145  
    135   137   1     0.1106     297265.469     ;      146  
    138   139   1     0.1103     310472.049     ;      147  
    138   140   1     0.1103     310472.049     ;      148  
    138   141   1     0.1102     310472.049     ;      149  
    142   143   1     0.1417     258534.582     ;      150  
    143   146   1     0.1520     237983.905     ;      151  
    146   149   1     0.1532     220955.744     ;      152  
    149   152   1     0.1531     208895.825     ;      153  
    152   155   1     0.1531     208895.825     ;      154  
    155   158   1     0.1531     208895.825     ;      155  
    158   161   1     0.1531     208895.825     ;      156  
    161   164   1     0.1531     208895.825     ;      157  
    164   167   1     0.1531     208895.825     ;      158  
    167   170   1     0.1531     208895.825     ;      159  
    170   173   1     0.1531     208895.825     ;      160  
    173   176   1     0.1531     208895.825     ;      161  
    143   144   1     0.1106     307163.913     ;      162  
    143   145   1     0.1106     307163.913     ;      163  
    146   147   1     0.1104     305414.832     ;      164  
    146   148   1     0.1104     305414.832     ;      165  
    149   150   1     0.1106     297265.469     ;      166  
    149   151   1     0.1106     297265.469     ;      167  
    152   153   1     0.1106     297265.469     ;      168  
    152   154   1     0.1106     297265.469     ;      169  
    155   156   1     0.1106     297265.469     ;      170  
    155   157   1     0.1106     297265.469     ;      171  
    158   159   1     0.1106     297265.469     ;      172  
    158   160   1     0.1106     297265.469     ;      173  
    161   162   1     0.1106     297265.469     ;      174  
    161   163   1     0.1106     297265.469     ;      175  
    164   165   1     0.1106     297265.469     ;      176  
    164   166   1     0.1106     297265.469     ;      177  
    167   168   1     0.1106     297265.469     ;      178  
    167   169   1     0.1106     297265.469     ;      179  
    170   171   1     0.1106     297265.469     ;      180  
    170   172   1     0.1106     297265.469     ;      181  
    173   174   1     0.1106     297265.469     ;      182  
    173   175   1     0.1106     297265.469     ;      183  
    176   177   1     0.1103     310472.049     ;      184  
    176   178   1     0.1103     310472.049     ;      185  
    176   179   1     0.1102     310472.049     ;      186  
;LATERAL 2
;  SubPC-C(sp), C%C and C(sp)-aryl
     21   180   1     0.1425     294461.756     ;      187  
    180   181   1     0.1222     954686.566     ;      188  
    181   182   1     0.1425     297268.267     ;      189  
    182   183   1     0.1411     299502.322     ;      190  
    182   187   1     0.1412     299502.322     ;      191  
    183   184   1     0.1392     333593.392     ;      192  
    186   187   1     0.1388     333593.392     ;      193  
    184   185   1     0.1408     303393.325     ;      194  
    185   186   1     0.1409     303393.325     ;      195  
    183   188   1     0.1091     335252.417     ;      196  
    187   191   1     0.1091     335252.417     ;      197  
    184   189   1     0.1086     337753.821     ;      198  
    186   190   1     0.1094     337753.821     ;      199  
    185   192   1     0.1404     292758.167     ;      200  
    192   193   1     0.1012     434129.980     ;      201  
    192   194   1     0.1385     285552.112     ;      202  
    194   195   1     0.1225     622915.602     ;      203  
    194   196   1     0.1499     212578.562     ;      204  
;TPA CC, CH and CO
    196   197   1     0.1401     331151.891     ;      205  
    196   201   1     0.1406     331151.891     ;      206  
    197   198   1     0.1396     320273.724     ;      207  
    200   201   1     0.1394     320273.724     ;      208  
    198   199   1     0.1407     319140.514     ;      209  
    199   200   1     0.1404     319140.514     ;      210  
    197   202   1     0.1092     330982.954     ;      211  
    201   203   1     0.1093     330982.954     ;      212  
    198   204   1     0.1365     307392.607     ;      213  
    199   242   1     0.1371     303093.150     ;      214  
    200   280   1     0.1365     307392.607     ;      215  
; C12H25
    204   205   1     0.1417     258534.582     ;      216  
    205   208   1     0.1520     237983.905     ;      217  
    208   211   1     0.1532     220955.744     ;      218  
    211   214   1     0.1531     208895.825     ;      219  
    214   217   1     0.1531     208895.825     ;      220  
    217   220   1     0.1531     208895.825     ;      221  
    220   223   1     0.1531     208895.825     ;      222  
    223   226   1     0.1531     208895.825     ;      223  
    226   229   1     0.1531     208895.825     ;      224  
    229   232   1     0.1531     208895.825     ;      225  
    232   235   1     0.1531     208895.825     ;      226  
    235   238   1     0.1531     208895.825     ;      227  
    205   206   1     0.1106     307163.913     ;      228  
    205   207   1     0.1106     307163.913     ;      229  
    208   209   1     0.1104     305414.832     ;      230  
    208   210   1     0.1104     305414.832     ;      231  
    211   212   1     0.1106     297265.469     ;      232  
    211   213   1     0.1106     297265.469     ;      233  
    214   215   1     0.1106     297265.469     ;      234  
    214   216   1     0.1106     297265.469     ;      235  
    217   218   1     0.1106     297265.469     ;      236  
    217   219   1     0.1106     297265.469     ;      237  
    220   221   1     0.1106     297265.469     ;      238  
    220   222   1     0.1106     297265.469     ;      239  
    223   224   1     0.1106     297265.469     ;      240  
    223   225   1     0.1106     297265.469     ;      241  
    226   227   1     0.1106     297265.469     ;      242  
    226   228   1     0.1106     297265.469     ;      243  
    229   230   1     0.1106     297265.469     ;      244  
    229   231   1     0.1106     297265.469     ;      245  
    232   233   1     0.1106     297265.469     ;      246  
    232   234   1     0.1106     297265.469     ;      247  
    235   236   1     0.1106     297265.469     ;      248  
    235   237   1     0.1106     297265.469     ;      249  
    238   239   1     0.1103     310472.049     ;      250  
    238   240   1     0.1103     310472.049     ;      251  
    238   241   1     0.1102     310472.049     ;      252  
    242   243   1     0.1435     233637.864     ;      253  
    243   246   1     0.1520     237983.905     ;      254  
    246   249   1     0.1532     220955.744     ;      255  
    249   252   1     0.1531     208895.825     ;      256  
    252   255   1     0.1531     208895.825     ;      257  
    255   258   1     0.1531     208895.825     ;      258  
    258   261   1     0.1531     208895.825     ;      259  
    261   264   1     0.1531     208895.825     ;      260  
    264   267   1     0.1531     208895.825     ;      261  
    267   270   1     0.1531     208895.825     ;      262  
    270   273   1     0.1531     208895.825     ;      263  
    273   276   1     0.1531     208895.825     ;      264  
    243   244   1     0.1106     307163.913     ;      265  
    243   245   1     0.1106     307163.913     ;      266  
    246   247   1     0.1104     305414.832     ;      267  
    246   248   1     0.1104     305414.832     ;      268  
    249   250   1     0.1106     297265.469     ;      269  
    249   251   1     0.1106     297265.469     ;      270  
    252   253   1     0.1106     297265.469     ;      271  
    252   254   1     0.1106     297265.469     ;      272  
    255   256   1     0.1106     297265.469     ;      273  
    255   257   1     0.1106     297265.469     ;      274  
    258   259   1     0.1106     297265.469     ;      275  
    258   260   1     0.1106     297265.469     ;      276  
    261   262   1     0.1106     297265.469     ;      277  
    261   263   1     0.1106     297265.469     ;      278  
    264   265   1     0.1106     297265.469     ;      279  
    264   266   1     0.1106     297265.469     ;      280  
    267   268   1     0.1106     297265.469     ;      281  
    267   269   1     0.1106     297265.469     ;      282  
    270   271   1     0.1106     297265.469     ;      283  
    270   272   1     0.1106     297265.469     ;      284  
    273   274   1     0.1106     297265.469     ;      285  
    273   275   1     0.1106     297265.469     ;      286  
    276   277   1     0.1103     310472.049     ;      287  
    276   278   1     0.1103     310472.049     ;      288  
    276   279   1     0.1102     310472.049     ;      289  
    280   281   1     0.1417     258534.582     ;      290  
    281   284   1     0.1520     237983.905     ;      291  
    284   287   1     0.1532     220955.744     ;      292  
    287   290   1     0.1531     208895.825     ;      293  
    290   293   1     0.1531     208895.825     ;      294  
    293   296   1     0.1531     208895.825     ;      295  
    296   299   1     0.1531     208895.825     ;      296  
    299   302   1     0.1531     208895.825     ;      297  
    302   305   1     0.1531     208895.825     ;      298  
    305   308   1     0.1531     208895.825     ;      299  
    308   311   1     0.1531     208895.825     ;      300  
    311   314   1     0.1531     208895.825     ;      301  
    281   282   1     0.1106     307163.913     ;      302  
    281   283   1     0.1106     307163.913     ;      303  
    284   285   1     0.1104     305414.832     ;      304  
    284   286   1     0.1104     305414.832     ;      305  
    287   288   1     0.1106     297265.469     ;      306  
    287   289   1     0.1106     297265.469     ;      307  
    290   291   1     0.1106     297265.469     ;      308  
    290   292   1     0.1106     297265.469     ;      309  
    293   294   1     0.1106     297265.469     ;      310  
    293   295   1     0.1106     297265.469     ;      311  
    296   297   1     0.1106     297265.469     ;      312  
    296   298   1     0.1106     297265.469     ;      313  
    299   300   1     0.1106     297265.469     ;      314  
    299   301   1     0.1106     297265.469     ;      315  
    302   303   1     0.1106     297265.469     ;      316  
    302   304   1     0.1106     297265.469     ;      317  
    305   306   1     0.1106     297265.469     ;      318  
    305   307   1     0.1106     297265.469     ;      319  
    308   309   1     0.1106     297265.469     ;      320  
    308   310   1     0.1106     297265.469     ;      321  
    311   312   1     0.1106     297265.469     ;      322  
    311   313   1     0.1106     297265.469     ;      323  
    314   315   1     0.1103     310472.049     ;      324  
    314   316   1     0.1103     310472.049     ;      325  
    314   317   1     0.1102     310472.049     ;      326  
;LATERAL 3
;  SubPC-C(sp), C%C and C(sp)-aryl
     33   318   1     0.1425     294461.756     ;      327  
    318   319   1     0.1222     954686.566     ;      328  
    319   320   1     0.1425     297268.267     ;      329  
    320   321   1     0.1411     299502.322     ;      330  
    320   325   1     0.1412     299502.322     ;      331  
    321   322   1     0.1392     333593.392     ;      332  
    324   325   1     0.1388     333593.392     ;      333  
    322   323   1     0.1408     303393.325     ;      334  
    323   324   1     0.1409     303393.325     ;      335  
    321   326   1     0.1091     335252.417     ;      336  
    325   329   1     0.1091     335252.417     ;      337  
    322   327   1     0.1086     337753.821     ;      338  
    324   328   1     0.1094     337753.821     ;      339  
    323   330   1     0.1404     292758.167     ;      340  
    330   331   1     0.1012     434129.980     ;      341  
    330   332   1     0.1385     285552.112     ;      342  
    332   333   1     0.1225     622915.602     ;      343  
    332   334   1     0.1499     212578.562     ;      344  
;TPA CC, CH and CO
    334   335   1     0.1401     331151.891     ;      345  
    334   339   1     0.1406     331151.891     ;      346  
    335   336   1     0.1396     320273.724     ;      347  
    338   339   1     0.1394     320273.724     ;      348  
    336   337   1     0.1407     319140.514     ;      349  
    337   338   1     0.1404     319140.514     ;      350  
    335   340   1     0.1092     330982.954     ;      351  
    339   341   1     0.1093     330982.954     ;      352  
    336   342   1     0.1365     307392.607     ;      353  
    337   380   1     0.1371     303093.150     ;      354  
    338   418   1     0.1365     307392.607     ;      355  
; C12H25
    342   343   1     0.1417     258534.582     ;      356  
    343   346   1     0.1520     237983.905     ;      357  
    346   349   1     0.1532     220955.744     ;      358  
    349   352   1     0.1531     208895.825     ;      359  
    352   355   1     0.1531     208895.825     ;      360  
    355   358   1     0.1531     208895.825     ;      361  
    358   361   1     0.1531     208895.825     ;      362  
    361   364   1     0.1531     208895.825     ;      363  
    364   367   1     0.1531     208895.825     ;      364  
    367   370   1     0.1531     208895.825     ;      365  
    370   373   1     0.1531     208895.825     ;      366  
    373   376   1     0.1531     208895.825     ;      367  
    343   344   1     0.1106     307163.913     ;      368  
    343   345   1     0.1106     307163.913     ;      369  
    346   347   1     0.1104     305414.832     ;      370  
    346   348   1     0.1104     305414.832     ;      371  
    349   350   1     0.1106     297265.469     ;      372  
    349   351   1     0.1106     297265.469     ;      373  
    352   353   1     0.1106     297265.469     ;      374  
    352   354   1     0.1106     297265.469     ;      375  
    355   356   1     0.1106     297265.469     ;      376  
    355   357   1     0.1106     297265.469     ;      377  
    358   359   1     0.1106     297265.469     ;      378  
    358   360   1     0.1106     297265.469     ;      379  
    361   362   1     0.1106     297265.469     ;      380  
    361   363   1     0.1106     297265.469     ;      381  
    364   365   1     0.1106     297265.469     ;      382  
    364   366   1     0.1106     297265.469     ;      383  
    367   368   1     0.1106     297265.469     ;      384  
    367   369   1     0.1106     297265.469     ;      385  
    370   371   1     0.1106     297265.469     ;      386  
    370   372   1     0.1106     297265.469     ;      387  
    373   374   1     0.1106     297265.469     ;      388  
    373   375   1     0.1106     297265.469     ;      389  
    376   377   1     0.1103     310472.049     ;      390  
    376   378   1     0.1103     310472.049     ;      391  
    376   379   1     0.1102     310472.049     ;      392  
    380   381   1     0.1435     233637.864     ;      393  
    381   384   1     0.1520     237983.905     ;      394  
    384   387   1     0.1532     220955.744     ;      395  
    387   390   1     0.1531     208895.825     ;      396  
    390   393   1     0.1531     208895.825     ;      397  
    393   396   1     0.1531     208895.825     ;      398  
    396   399   1     0.1531     208895.825     ;      399  
    399   402   1     0.1531     208895.825     ;      400  
    402   405   1     0.1531     208895.825     ;      401  
    405   408   1     0.1531     208895.825     ;      402  
    408   411   1     0.1531     208895.825     ;      403  
    411   414   1     0.1531     208895.825     ;      404  
    381   382   1     0.1106     307163.913     ;      405  
    381   383   1     0.1106     307163.913     ;      406  
    384   385   1     0.1104     305414.832     ;      407  
    384   386   1     0.1104     305414.832     ;      408  
    387   388   1     0.1106     297265.469     ;      409  
    387   389   1     0.1106     297265.469     ;      410  
    390   391   1     0.1106     297265.469     ;      411  
    390   392   1     0.1106     297265.469     ;      412  
    393   394   1     0.1106     297265.469     ;      413  
    393   395   1     0.1106     297265.469     ;      414  
    396   397   1     0.1106     297265.469     ;      415  
    396   398   1     0.1106     297265.469     ;      416  
    399   400   1     0.1106     297265.469     ;      417  
    399   401   1     0.1106     297265.469     ;      418  
    402   403   1     0.1106     297265.469     ;      419  
    402   404   1     0.1106     297265.469     ;      420  
    405   406   1     0.1106     297265.469     ;      421  
    405   407   1     0.1106     297265.469     ;      422  
    408   409   1     0.1106     297265.469     ;      423  
    408   410   1     0.1106     297265.469     ;      424  
    411   412   1     0.1106     297265.469     ;      425  
    411   413   1     0.1106     297265.469     ;      426  
    414   415   1     0.1103     310472.049     ;      427  
    414   416   1     0.1103     310472.049     ;      428  
    414   417   1     0.1102     310472.049     ;      429  
    418   419   1     0.1417     258534.582     ;      430  
    419   422   1     0.1520     237983.905     ;      431  
    422   425   1     0.1532     220955.744     ;      432  
    425   428   1     0.1531     208895.825     ;      433  
    428   431   1     0.1531     208895.825     ;      434  
    431   434   1     0.1531     208895.825     ;      435  
    434   437   1     0.1531     208895.825     ;      436  
    437   440   1     0.1531     208895.825     ;      437  
    440   443   1     0.1531     208895.825     ;      438  
    443   446   1     0.1531     208895.825     ;      439  
    446   449   1     0.1531     208895.825     ;      440  
    449   452   1     0.1531     208895.825     ;      441  
    419   420   1     0.1106     307163.913     ;      442  
    419   421   1     0.1106     307163.913     ;      443  
    422   423   1     0.1104     305414.832     ;      444  
    422   424   1     0.1104     305414.832     ;      445  
    425   426   1     0.1106     297265.469     ;      446  
    425   427   1     0.1106     297265.469     ;      447  
    428   429   1     0.1106     297265.469     ;      448  
    428   430   1     0.1106     297265.469     ;      449  
    431   432   1     0.1106     297265.469     ;      450  
    431   433   1     0.1106     297265.469     ;      451  
    434   435   1     0.1106     297265.469     ;      452  
    434   436   1     0.1106     297265.469     ;      453  
    437   438   1     0.1106     297265.469     ;      454  
    437   439   1     0.1106     297265.469     ;      455  
    440   441   1     0.1106     297265.469     ;      456  
    440   442   1     0.1106     297265.469     ;      457  
    443   444   1     0.1106     297265.469     ;      458  
    443   445   1     0.1106     297265.469     ;      459  
    446   447   1     0.1106     297265.469     ;      460  
    446   448   1     0.1106     297265.469     ;      461  
    449   450   1     0.1106     297265.469     ;      462  
    449   451   1     0.1106     297265.469     ;      463  
    452   453   1     0.1103     310472.049     ;      464  
    452   454   1     0.1103     310472.049     ;      465  
    452   455   1     0.1102     310472.049     ;      466  
;LATERAL 4
;  SubPC-C(sp), C%C and C(sp)-aryl
     10    39   1     0.1425     294461.756     ;      467  
     39   456   1     0.1222     954686.566     ;      468  
    456   457   1     0.1425     297268.267     ;      469  
    457   458   1     0.1411     299502.322     ;      470  
    457   462   1     0.1412     299502.322     ;      471  
    458   459   1     0.1392     333593.392     ;      472  
    461   462   1     0.1388     333593.392     ;      473  
    459   460   1     0.1408     303393.325     ;      474  
    460   461   1     0.1409     303393.325     ;      475  
    458   463   1     0.1091     335252.417     ;      476  
    462   466   1     0.1091     335252.417     ;      477  
    459   464   1     0.1086     337753.821     ;      478  
    461   465   1     0.1094     337753.821     ;      479  
    460   467   1     0.1404     292758.167     ;      480  
    467   468   1     0.1012     434129.980     ;      481  
    467   469   1     0.1385     285552.112     ;      482  
    469   470   1     0.1225     622915.602     ;      483  
    469   471   1     0.1499     212578.562     ;      484  
;TPA CC, CH and CO
    471   472   1     0.1401     331151.891     ;      485  
    471   476   1     0.1406     331151.891     ;      486  
    472   473   1     0.1396     320273.724     ;      487  
    475   476   1     0.1394     320273.724     ;      488  
    473   474   1     0.1407     319140.514     ;      489  
    474   475   1     0.1404     319140.514     ;      490  
    472   477   1     0.1092     330982.954     ;      491  
    476   478   1     0.1093     330982.954     ;      492  
    473   479   1     0.1365     307392.607     ;      493  
    474   517   1     0.1371     303093.150     ;      494  
    475   555   1     0.1365     307392.607     ;      495  
; C12H25
    479   480   1     0.1417     258534.582     ;      496  
    480   483   1     0.1520     237983.905     ;      497  
    483   486   1     0.1532     220955.744     ;      498  
    486   489   1     0.1531     208895.825     ;      499  
    489   492   1     0.1531     208895.825     ;      500  
    492   495   1     0.1531     208895.825     ;      501  
    495   498   1     0.1531     208895.825     ;      502  
    498   501   1     0.1531     208895.825     ;      503  
    501   504   1     0.1531     208895.825     ;      504  
    504   507   1     0.1531     208895.825     ;      505  
    507   510   1     0.1531     208895.825     ;      506  
    510   513   1     0.1531     208895.825     ;      507  
    480   481   1     0.1106     307163.913     ;      508  
    480   482   1     0.1106     307163.913     ;      509  
    483   484   1     0.1104     305414.832     ;      510  
    483   485   1     0.1104     305414.832     ;      511  
    486   487   1     0.1106     297265.469     ;      512  
    486   488   1     0.1106     297265.469     ;      513  
    489   490   1     0.1106     297265.469     ;      514  
    489   491   1     0.1106     297265.469     ;      515  
    492   493   1     0.1106     297265.469     ;      516  
    492   494   1     0.1106     297265.469     ;      517  
    495   496   1     0.1106     297265.469     ;      518  
    495   497   1     0.1106     297265.469     ;      519  
    498   499   1     0.1106     297265.469     ;      520  
    498   500   1     0.1106     297265.469     ;      521  
    501   502   1     0.1106     297265.469     ;      522  
    501   503   1     0.1106     297265.469     ;      523  
    504   505   1     0.1106     297265.469     ;      524  
    504   506   1     0.1106     297265.469     ;      525  
    507   508   1     0.1106     297265.469     ;      526  
    507   509   1     0.1106     297265.469     ;      527  
    510   511   1     0.1106     297265.469     ;      528  
    510   512   1     0.1106     297265.469     ;      529  
    513   514   1     0.1103     310472.049     ;      530  
    513   515   1     0.1103     310472.049     ;      531  
    513   516   1     0.1102     310472.049     ;      532  
    517   518   1     0.1435     233637.864     ;      533  
    518   521   1     0.1520     237983.905     ;      534  
    521   524   1     0.1532     220955.744     ;      535  
    524   527   1     0.1531     208895.825     ;      536  
    527   530   1     0.1531     208895.825     ;      537  
    530   533   1     0.1531     208895.825     ;      538  
    533   536   1     0.1531     208895.825     ;      539  
    536   539   1     0.1531     208895.825     ;      540  
    539   542   1     0.1531     208895.825     ;      541  
    542   545   1     0.1531     208895.825     ;      542  
    545   548   1     0.1531     208895.825     ;      543  
    548   551   1     0.1531     208895.825     ;      544  
    518   519   1     0.1106     307163.913     ;      545  
    518   520   1     0.1106     307163.913     ;      546  
    521   522   1     0.1104     305414.832     ;      547  
    521   523   1     0.1104     305414.832     ;      548  
    524   525   1     0.1106     297265.469     ;      549  
    524   526   1     0.1106     297265.469     ;      550  
    527   528   1     0.1106     297265.469     ;      551  
    527   529   1     0.1106     297265.469     ;      552  
    530   531   1     0.1106     297265.469     ;      553  
    530   532   1     0.1106     297265.469     ;      554  
    533   534   1     0.1106     297265.469     ;      555  
    533   535   1     0.1106     297265.469     ;      556  
    536   537   1     0.1106     297265.469     ;      557  
    536   538   1     0.1106     297265.469     ;      558  
    539   540   1     0.1106     297265.469     ;      559  
    539   541   1     0.1106     297265.469     ;      560  
    542   543   1     0.1106     297265.469     ;      561  
    542   544   1     0.1106     297265.469     ;      562  
    545   546   1     0.1106     297265.469     ;      563  
    545   547   1     0.1106     297265.469     ;      564  
    548   549   1     0.1106     297265.469     ;      565  
    548   550   1     0.1106     297265.469     ;      566  
    551   552   1     0.1103     310472.049     ;      567  
    551   553   1     0.1103     310472.049     ;      568  
    551   554   1     0.1102     310472.049     ;      569  
    555   556   1     0.1417     258534.582     ;      570  
    556   559   1     0.1520     237983.905     ;      571  
    559   562   1     0.1532     220955.744     ;      572  
    562   565   1     0.1531     208895.825     ;      573  
    565   568   1     0.1531     208895.825     ;      574  
    568   571   1     0.1531     208895.825     ;      575  
    571   574   1     0.1531     208895.825     ;      576  
    574   577   1     0.1531     208895.825     ;      577  
    577   580   1     0.1531     208895.825     ;      578  
    580   583   1     0.1531     208895.825     ;      579  
    583   586   1     0.1531     208895.825     ;      580  
    586   589   1     0.1531     208895.825     ;      581  
    556   557   1     0.1106     307163.913     ;      582  
    556   558   1     0.1106     307163.913     ;      583  
    559   560   1     0.1104     305414.832     ;      584  
    559   561   1     0.1104     305414.832     ;      585  
    562   563   1     0.1106     297265.469     ;      586  
    562   564   1     0.1106     297265.469     ;      587  
    565   566   1     0.1106     297265.469     ;      588  
    565   567   1     0.1106     297265.469     ;      589  
    568   569   1     0.1106     297265.469     ;      590  
    568   570   1     0.1106     297265.469     ;      591  
    571   572   1     0.1106     297265.469     ;      592  
    571   573   1     0.1106     297265.469     ;      593  
    574   575   1     0.1106     297265.469     ;      594  
    574   576   1     0.1106     297265.469     ;      595  
    577   578   1     0.1106     297265.469     ;      596  
    577   579   1     0.1106     297265.469     ;      597  
    580   581   1     0.1106     297265.469     ;      598  
    580   582   1     0.1106     297265.469     ;      599  
    583   584   1     0.1106     297265.469     ;      600  
    583   585   1     0.1106     297265.469     ;      601  
    586   587   1     0.1106     297265.469     ;      602  
    586   588   1     0.1106     297265.469     ;      603  
    589   590   1     0.1103     310472.049     ;      604  
    589   591   1     0.1103     310472.049     ;      605  
    589   592   1     0.1102     310472.049     ;      606  
;LATERAL 5
;  SubPC-C(sp), C%C and C(sp)-aryl
     22    40   1     0.1425     294461.756     ;      607  
     40   593   1     0.1222     954686.566     ;      608  
    593   594   1     0.1425     297268.267     ;      609  
    594   595   1     0.1411     299502.322     ;      610  
    594   599   1     0.1412     299502.322     ;      611  
    595   596   1     0.1392     333593.392     ;      612  
    598   599   1     0.1388     333593.392     ;      613  
    596   597   1     0.1408     303393.325     ;      614  
    597   598   1     0.1409     303393.325     ;      615  
    595   600   1     0.1091     335252.417     ;      616  
    599   603   1     0.1091     335252.417     ;      617  
    596   601   1     0.1086     337753.821     ;      618  
    598   602   1     0.1094     337753.821     ;      619  
    597   604   1     0.1404     292758.167     ;      620  
    604   605   1     0.1012     434129.980     ;      621  
    604   606   1     0.1385     285552.112     ;      622  
    606   607   1     0.1225     622915.602     ;      623  
    606   608   1     0.1499     212578.562     ;      624  
;TPA CC, CH and CO
    608   609   1     0.1401     331151.891     ;      625  
    608   613   1     0.1406     331151.891     ;      626  
    609   610   1     0.1396     320273.724     ;      627  
    612   613   1     0.1394     320273.724     ;      628  
    610   611   1     0.1407     319140.514     ;      629  
    611   612   1     0.1404     319140.514     ;      630  
    609   614   1     0.1092     330982.954     ;      631  
    613   615   1     0.1093     330982.954     ;      632  
    610   616   1     0.1365     307392.607     ;      633  
    611   654   1     0.1371     303093.150     ;      634  
    612   692   1     0.1365     307392.607     ;      635  
; C12H25
    616   617   1     0.1417     258534.582     ;      636  
    617   620   1     0.1520     237983.905     ;      637  
    620   623   1     0.1532     220955.744     ;      638  
    623   626   1     0.1531     208895.825     ;      639  
    626   629   1     0.1531     208895.825     ;      640  
    629   632   1     0.1531     208895.825     ;      641  
    632   635   1     0.1531     208895.825     ;      642  
    635   638   1     0.1531     208895.825     ;      643  
    638   641   1     0.1531     208895.825     ;      644  
    641   644   1     0.1531     208895.825     ;      645  
    644   647   1     0.1531     208895.825     ;      646  
    647   650   1     0.1531     208895.825     ;      647  
    617   618   1     0.1106     307163.913     ;      648  
    617   619   1     0.1106     307163.913     ;      649  
    620   621   1     0.1104     305414.832     ;      650  
    620   622   1     0.1104     305414.832     ;      651  
    623   624   1     0.1106     297265.469     ;      652  
    623   625   1     0.1106     297265.469     ;      653  
    626   627   1     0.1106     297265.469     ;      654  
    626   628   1     0.1106     297265.469     ;      655  
    629   630   1     0.1106     297265.469     ;      656  
    629   631   1     0.1106     297265.469     ;      657  
    632   633   1     0.1106     297265.469     ;      658  
    632   634   1     0.1106     297265.469     ;      659  
    635   636   1     0.1106     297265.469     ;      660  
    635   637   1     0.1106     297265.469     ;      661  
    638   639   1     0.1106     297265.469     ;      662  
    638   640   1     0.1106     297265.469     ;      663  
    641   642   1     0.1106     297265.469     ;      664  
    641   643   1     0.1106     297265.469     ;      665  
    644   645   1     0.1106     297265.469     ;      666  
    644   646   1     0.1106     297265.469     ;      667  
    647   648   1     0.1106     297265.469     ;      668  
    647   649   1     0.1106     297265.469     ;      669  
    650   651   1     0.1103     310472.049     ;      670  
    650   652   1     0.1103     310472.049     ;      671  
    650   653   1     0.1102     310472.049     ;      672  
    654   655   1     0.1435     233637.864     ;      673  
    655   658   1     0.1520     237983.905     ;      674  
    658   661   1     0.1532     220955.744     ;      675  
    661   664   1     0.1531     208895.825     ;      676  
    664   667   1     0.1531     208895.825     ;      677  
    667   670   1     0.1531     208895.825     ;      678  
    670   673   1     0.1531     208895.825     ;      679  
    673   676   1     0.1531     208895.825     ;      680  
    676   679   1     0.1531     208895.825     ;      681  
    679   682   1     0.1531     208895.825     ;      682  
    682   685   1     0.1531     208895.825     ;      683  
    685   688   1     0.1531     208895.825     ;      684  
    655   656   1     0.1106     307163.913     ;      685  
    655   657   1     0.1106     307163.913     ;      686  
    658   659   1     0.1104     305414.832     ;      687  
    658   660   1     0.1104     305414.832     ;      688  
    661   662   1     0.1106     297265.469     ;      689  
    661   663   1     0.1106     297265.469     ;      690  
    664   665   1     0.1106     297265.469     ;      691  
    664   666   1     0.1106     297265.469     ;      692  
    667   668   1     0.1106     297265.469     ;      693  
    667   669   1     0.1106     297265.469     ;      694  
    670   671   1     0.1106     297265.469     ;      695  
    670   672   1     0.1106     297265.469     ;      696  
    673   674   1     0.1106     297265.469     ;      697  
    673   675   1     0.1106     297265.469     ;      698  
    676   677   1     0.1106     297265.469     ;      699  
    676   678   1     0.1106     297265.469     ;      700  
    679   680   1     0.1106     297265.469     ;      701  
    679   681   1     0.1106     297265.469     ;      702  
    682   683   1     0.1106     297265.469     ;      703  
    682   684   1     0.1106     297265.469     ;      704  
    685   686   1     0.1106     297265.469     ;      705  
    685   687   1     0.1106     297265.469     ;      706  
    688   689   1     0.1103     310472.049     ;      707  
    688   690   1     0.1103     310472.049     ;      708  
    688   691   1     0.1102     310472.049     ;      709  
    692   693   1     0.1417     258534.582     ;      710  
    693   696   1     0.1520     237983.905     ;      711  
    696   699   1     0.1532     220955.744     ;      712  
    699   702   1     0.1531     208895.825     ;      713  
    702   705   1     0.1531     208895.825     ;      714  
    705   708   1     0.1531     208895.825     ;      715  
    708   711   1     0.1531     208895.825     ;      716  
    711   714   1     0.1531     208895.825     ;      717  
    714   717   1     0.1531     208895.825     ;      718  
    717   720   1     0.1531     208895.825     ;      719  
    720   723   1     0.1531     208895.825     ;      720  
    723   726   1     0.1531     208895.825     ;      721  
    693   694   1     0.1106     307163.913     ;      722  
    693   695   1     0.1106     307163.913     ;      723  
    696   697   1     0.1104     305414.832     ;      724  
    696   698   1     0.1104     305414.832     ;      725  
    699   700   1     0.1106     297265.469     ;      726  
    699   701   1     0.1106     297265.469     ;      727  
    702   703   1     0.1106     297265.469     ;      728  
    702   704   1     0.1106     297265.469     ;      729  
    705   706   1     0.1106     297265.469     ;      730  
    705   707   1     0.1106     297265.469     ;      731  
    708   709   1     0.1106     297265.469     ;      732  
    708   710   1     0.1106     297265.469     ;      733  
    711   712   1     0.1106     297265.469     ;      734  
    711   713   1     0.1106     297265.469     ;      735  
    714   715   1     0.1106     297265.469     ;      736  
    714   716   1     0.1106     297265.469     ;      737  
    717   718   1     0.1106     297265.469     ;      738  
    717   719   1     0.1106     297265.469     ;      739  
    720   721   1     0.1106     297265.469     ;      740  
    720   722   1     0.1106     297265.469     ;      741  
    723   724   1     0.1106     297265.469     ;      742  
    723   725   1     0.1106     297265.469     ;      743  
    726   727   1     0.1103     310472.049     ;      744  
    726   728   1     0.1103     310472.049     ;      745  
    726   729   1     0.1102     310472.049     ;      746  
;LATERAL 6
;  SubPC-C(sp), C%C and C(sp)-aryl
     34    41   1     0.1425     294461.756     ;      747  
     41   730   1     0.1222     954686.566     ;      748  
    730   731   1     0.1425     297268.267     ;      749  
    731   732   1     0.1411     299502.322     ;      750  
    731   736   1     0.1412     299502.322     ;      751  
    732   733   1     0.1392     333593.392     ;      752  
    735   736   1     0.1388     333593.392     ;      753  
    733   734   1     0.1408     303393.325     ;      754  
    734   735   1     0.1409     303393.325     ;      755  
    732   737   1     0.1091     335252.417     ;      756  
    736   740   1     0.1091     335252.417     ;      757  
    733   738   1     0.1086     337753.821     ;      758  
    735   739   1     0.1094     337753.821     ;      759  
    734   741   1     0.1404     292758.167     ;      760  
    741   742   1     0.1012     434129.980     ;      761  
    741   743   1     0.1385     285552.112     ;      762  
    743   744   1     0.1225     622915.602     ;      763  
    743   745   1     0.1499     212578.562     ;      764  
;TPA CC, CH and CO
    745   746   1     0.1401     331151.891     ;      765  
    745   750   1     0.1406     331151.891     ;      766  
    746   747   1     0.1396     320273.724     ;      767  
    749   750   1     0.1394     320273.724     ;      768  
    747   748   1     0.1407     319140.514     ;      769  
    748   749   1     0.1404     319140.514     ;      770  
    746   751   1     0.1092     330982.954     ;      771  
    750   752   1     0.1093     330982.954     ;      772  
    747   753   1     0.1365     307392.607     ;      773  
    748   791   1     0.1371     303093.150     ;      774  
    749   829   1     0.1365     307392.607     ;      775  
; C12H25
    753   754   1     0.1417     258534.582     ;      776  
    754   757   1     0.1520     237983.905     ;      777  
    757   760   1     0.1532     220955.744     ;      778  
    760   763   1     0.1531     208895.825     ;      779  
    763   766   1     0.1531     208895.825     ;      780  
    766   769   1     0.1531     208895.825     ;      781  
    769   772   1     0.1531     208895.825     ;      782  
    772   775   1     0.1531     208895.825     ;      783  
    775   778   1     0.1531     208895.825     ;      784  
    778   781   1     0.1531     208895.825     ;      785  
    781   784   1     0.1531     208895.825     ;      786  
    784   787   1     0.1531     208895.825     ;      787  
    754   755   1     0.1106     307163.913     ;      788  
    754   756   1     0.1106     307163.913     ;      789  
    757   758   1     0.1104     305414.832     ;      790  
    757   759   1     0.1104     305414.832     ;      791  
    760   761   1     0.1106     297265.469     ;      792  
    760   762   1     0.1106     297265.469     ;      793  
    763   764   1     0.1106     297265.469     ;      794  
    763   765   1     0.1106     297265.469     ;      795  
    766   767   1     0.1106     297265.469     ;      796  
    766   768   1     0.1106     297265.469     ;      797  
    769   770   1     0.1106     297265.469     ;      798  
    769   771   1     0.1106     297265.469     ;      799  
    772   773   1     0.1106     297265.469     ;      800  
    772   774   1     0.1106     297265.469     ;      801  
    775   776   1     0.1106     297265.469     ;      802  
    775   777   1     0.1106     297265.469     ;      803  
    778   779   1     0.1106     297265.469     ;      804  
    778   780   1     0.1106     297265.469     ;      805  
    781   782   1     0.1106     297265.469     ;      806  
    781   783   1     0.1106     297265.469     ;      807  
    784   785   1     0.1106     297265.469     ;      808  
    784   786   1     0.1106     297265.469     ;      809  
    787   788   1     0.1103     310472.049     ;      810  
    787   789   1     0.1103     310472.049     ;      811  
    787   790   1     0.1102     310472.049     ;      812  
    791   792   1     0.1435     233637.864     ;      813  
    792   795   1     0.1520     237983.905     ;      814  
    795   798   1     0.1532     220955.744     ;      815  
    798   801   1     0.1531     208895.825     ;      816  
    801   804   1     0.1531     208895.825     ;      817  
    804   807   1     0.1531     208895.825     ;      818  
    807   810   1     0.1531     208895.825     ;      819  
    810   813   1     0.1531     208895.825     ;      820  
    813   816   1     0.1531     208895.825     ;      821  
    816   819   1     0.1531     208895.825     ;      822  
    819   822   1     0.1531     208895.825     ;      823  
    822   825   1     0.1531     208895.825     ;      824  
    792   793   1     0.1106     307163.913     ;      825  
    792   794   1     0.1106     307163.913     ;      826  
    795   796   1     0.1104     305414.832     ;      827  
    795   797   1     0.1104     305414.832     ;      828  
    798   799   1     0.1106     297265.469     ;      829  
    798   800   1     0.1106     297265.469     ;      830  
    801   802   1     0.1106     297265.469     ;      831  
    801   803   1     0.1106     297265.469     ;      832  
    804   805   1     0.1106     297265.469     ;      833  
    804   806   1     0.1106     297265.469     ;      834  
    807   808   1     0.1106     297265.469     ;      835  
    807   809   1     0.1106     297265.469     ;      836  
    810   811   1     0.1106     297265.469     ;      837  
    810   812   1     0.1106     297265.469     ;      838  
    813   814   1     0.1106     297265.469     ;      839  
    813   815   1     0.1106     297265.469     ;      840  
    816   817   1     0.1106     297265.469     ;      841  
    816   818   1     0.1106     297265.469     ;      842  
    819   820   1     0.1106     297265.469     ;      843  
    819   821   1     0.1106     297265.469     ;      844  
    822   823   1     0.1106     297265.469     ;      845  
    822   824   1     0.1106     297265.469     ;      846  
    825   826   1     0.1103     310472.049     ;      847  
    825   827   1     0.1103     310472.049     ;      848  
    825   828   1     0.1102     310472.049     ;      849  
    829   830   1     0.1417     258534.582     ;      850  
    830   833   1     0.1520     237983.905     ;      851  
    833   836   1     0.1532     220955.744     ;      852  
    836   839   1     0.1531     208895.825     ;      853  
    839   842   1     0.1531     208895.825     ;      854  
    842   845   1     0.1531     208895.825     ;      855  
    845   848   1     0.1531     208895.825     ;      856  
    848   851   1     0.1531     208895.825     ;      857  
    851   854   1     0.1531     208895.825     ;      858  
    854   857   1     0.1531     208895.825     ;      859  
    857   860   1     0.1531     208895.825     ;      860  
    860   863   1     0.1531     208895.825     ;      861  
    830   831   1     0.1106     307163.913     ;      862  
    830   832   1     0.1106     307163.913     ;      863  
    833   834   1     0.1104     305414.832     ;      864  
    833   835   1     0.1104     305414.832     ;      865  
    836   837   1     0.1106     297265.469     ;      866  
    836   838   1     0.1106     297265.469     ;      867  
    839   840   1     0.1106     297265.469     ;      868  
    839   841   1     0.1106     297265.469     ;      869  
    842   843   1     0.1106     297265.469     ;      870  
    842   844   1     0.1106     297265.469     ;      871  
    845   846   1     0.1106     297265.469     ;      872  
    845   847   1     0.1106     297265.469     ;      873  
    848   849   1     0.1106     297265.469     ;      874  
    848   850   1     0.1106     297265.469     ;      875  
    851   852   1     0.1106     297265.469     ;      876  
    851   853   1     0.1106     297265.469     ;      877  
    854   855   1     0.1106     297265.469     ;      878  
    854   856   1     0.1106     297265.469     ;      879  
    857   858   1     0.1106     297265.469     ;      880  
    857   859   1     0.1106     297265.469     ;      881  
    860   861   1     0.1106     297265.469     ;      882  
    860   862   1     0.1106     297265.469     ;      883  
    863   864   1     0.1103     310472.049     ;      884  
    863   865   1     0.1103     310472.049     ;      885  
    863   866   1     0.1102     310472.049     ;      886  
 
; Bendings
[ angles ]
; NBF, BNC and NBN
      2    1    3   1    113.94     258.0311    ;      887  
      2    1   15   1    113.94     258.0311    ;      888  
      2    1   27   1    113.94     258.0311    ;      889  
      1    3    4   1    122.60     670.9472    ;      890  
      1    3    7   1    122.61     670.9472    ;      891  
      1   15   16   1    122.60     670.9472    ;      892  
      1   15   19   1    122.61     670.9472    ;      893  
      1   27   28   1    122.60     670.9472    ;      894  
      1   27   31   1    122.61     670.9472    ;      895  
      3    1   15   1    104.65      46.0547    ;      896  
      3    1   27   1    104.65      46.0547    ;      897  
     15    1   27   1    104.65      46.0547    ;      898  
; pyrrole (indole) NCC and CNC
      3    4    5   1    105.46     327.9823    ;      899  
      3    7    6   1    105.47     327.9823    ;      900  
     15   16   17   1    105.46     327.9823    ;      901  
     15   19   18   1    105.47     327.9823    ;      902  
     27   28   29   1    105.46     327.9823    ;      903  
     27   31   30   1    105.47     327.9823    ;      904  
      4    3    7   1    113.48     926.6593    ;      905  
     16   15   19   1    113.48     926.6593    ;      906  
     28   27   31   1    113.48     926.6593    ;      907  
      4    5    6   1    107.11     663.1423    ;      908  
     16   17   18   1    107.11     663.1423    ;      909  
     28   29   30   1    107.11     663.1423    ;      910  
      5    6    7   1    107.11     663.1423    ;      911  
     17   18   19   1    107.11     663.1423    ;      912  
     29   30   31   1    107.11     663.1423    ;      913  
;bridge N and pyrrole/aryl
      3    4   38   1    122.68     486.5852    ;      914  
      3    7   14   1    122.66     486.5852    ;      915  
     14   16   15   1    122.68     486.5852    ;      916  
     15   19   26   1    122.66     486.5852    ;      917  
     26   28   27   1    122.68     486.5852    ;      918  
     27   31   38   1    122.66     486.5852    ;      919  
      5    4   38   1    130.18     302.1729    ;      920  
     14   16   17   1    130.18     302.1729    ;      921  
     26   28   29   1    130.18     302.1729    ;      922  
      6    7   14   1    130.19     302.1729    ;      923  
     18   19   26   1    130.19     302.1729    ;      924  
     30   31   38   1    130.19     302.1729    ;      925  
      4   38   31   1    117.31     889.9522    ;      926  
      7   14   16   1    117.31     889.9522    ;      927  
     19   26   28   1    117.31     889.9522    ;      928  
; aryl (indole) CCC and CCH
      4    5    8   1    132.17     518.0002    ;      929  
     16   17   20   1    132.17     518.0002    ;      930  
     28   29   32   1    132.17     518.0002    ;      931  
      7    6   11   1    132.20     516.5951    ;      932  
     19   18   23   1    132.20     516.5951    ;      933  
     31   30   35   1    132.20     516.5951    ;      934  
      5    6   11   1    120.52     447.6652    ;      935  
     17   18   23   1    120.52     447.6652    ;      936  
     29   30   35   1    120.52     447.6652    ;      937  
      6    5    8   1    120.55     447.0665    ;      938  
     18   17   20   1    120.55     447.0665    ;      939  
     30   29   32   1    120.55     447.0665    ;      940  
      5    8    9   1    118.24     705.9401    ;      941  
     17   20   21   1    118.24     705.9401    ;      942  
     29   32   33   1    118.24     705.9401    ;      943  
      8    9   10   1    121.20     645.2658    ;      944  
     20   21   22   1    121.20     645.2658    ;      945  
     32   33   34   1    121.20     645.2658    ;      946  
      9   10   11   1    121.20     645.7639    ;      947  
     21   22   23   1    121.20     645.7639    ;      948  
     33   34   35   1    121.20     645.7639    ;      949  
      6   11   10   1    118.26     705.6599    ;      950  
     18   23   22   1    118.26     705.6599    ;      951  
     30   35   34   1    118.26     705.6599    ;      952  
      5    8   12   1    120.34     314.2390    ;      953  
     17   20   24   1    120.34     314.2390    ;      954  
     29   32   36   1    120.34     314.2390    ;      955  
      9    8   12   1    121.41     286.8576    ;      956  
     21   20   24   1    121.41     286.8576    ;      957  
     33   32   36   1    121.41     286.8576    ;      958  
      6   11   13   1    120.35     314.5959    ;      959  
     18   23   25   1    120.35     314.5959    ;      960  
     30   35   37   1    120.35     314.5959    ;      961  
     10   11   13   1    121.39     286.5330    ;      962  
     22   23   25   1    121.39     286.5330    ;      963  
     34   35   37   1    121.39     286.5330    ;      964  
;LATERAL 1
;indole-C%C and C%C-aryl CCC
      8    9   42   1    120.37     324.5627    ;      965  
     10    9   42   1    119.88     430.7444    ;      966  
      9   42   43   1    179.84     203.2673    ;      967  
     42   43   44   1    179.85     135.2130    ;      968  
     43   44   45   1    121.12     510.9406    ;      969  
     43   44   49   1    120.94     510.9406    ;      970  
     44   45   46   1    121.77     618.6934    ;      971  
;aryl CCC, CCH and amide
     44   49   48   1    120.63     618.6934    ;      972  
     45   44   49   1    117.94     401.3678    ;      973  
     45   46   47   1    119.70     701.0242    ;      974  
     46   47   48   1    118.98     362.8065    ;      975  
     47   48   49   1    120.97     701.0242    ;      976  
     44   45   50   1    119.00     300.4171    ;      977  
     44   49   53   1    119.44     300.4171    ;      978  
     46   45   50   1    119.23     328.8217    ;      979  
     48   49   53   1    119.93     328.8217    ;      980  
     45   46   51   1    121.02     344.5045    ;      981  
     49   48   52   1    119.44     344.5045    ;      982  
     47   46   51   1    119.28     284.9527    ;      983  
     47   48   52   1    119.59     284.9527    ;      984  
     46   47   54   1    123.66     637.7902    ;      985  
     48   47   54   1    117.36     637.7902    ;      986  
     47   54   55   1    114.83     352.4994    ;      987  
     47   54   56   1    128.94     492.6372    ;      988  
     55   54   56   1    115.85     332.7111    ;      989  
     54   56   57   1    123.21     806.8351    ;      990  
     54   56   58   1    115.03     239.7117    ;      991  
     57   56   58   1    121.76     449.7478    ;      992  
     56   58   59   1    116.64     533.2275    ;      993  
     56   58   63   1    123.96     533.2275    ;      994  
; TAP CCC,CCO and CCH
     58   59   60   1    121.13     462.2797    ;      995  
     58   63   62   1    119.39     462.2797    ;      996  
     59   58   63   1    119.38     640.0125    ;      997  
     59   60   61   1    119.69     257.0221    ;      998  
     60   61   62   1    118.95     231.7199    ;      999  
     61   62   63   1    121.45     257.0221    ;     1000  
     58   59   64   1    118.20     302.4782    ;     1001  
     58   63   65   1    121.71     302.4782    ;     1002  
     60   59   64   1    120.67     300.0496    ;     1003  
     62   63   65   1    118.81     300.0496    ;     1004  
     59   60   66   1    123.67     969.4003    ;     1005  
     63   62  142   1    124.49     969.4003    ;     1006  
     60   61  104   1    119.77     659.9919    ;     1007  
     62   61  104   1    121.28     659.9919    ;     1008  
     61   60   66   1    116.64     497.0412    ;     1009  
     61   62  142   1    114.07     497.0412    ;     1010  
; aryl-O-alkyl
     60   66   67   1    118.01     500.5177    ;     1011  
     61  104  105   1    115.05     657.1352    ;     1012  
     62  142  143   1    118.02     500.5177    ;     1013  
; alkyl OCH and OCC
     66   67   68   1    105.95     493.1652    ;     1014  
     66   67   69   1    111.74     493.1652    ;     1015  
     66   67   70   1    107.72     610.7989    ;     1016  
    104  105  106   1    105.95     493.1652    ;     1017  
    104  105  107   1    111.74     493.1652    ;     1018  
    104  105  108   1    107.72     610.7989    ;     1019  
    142  143  144   1    105.95     493.1652    ;     1020  
    142  143  145   1    111.74     493.1652    ;     1021  
    142  143  146   1    107.72     610.7989    ;     1022  
; C12H25 CCH
; forward Cn-C(n+1)-H(n+1)
;1
     67   70   71   1    108.43     426.3036    ;     1023  
     67   70   72   1    108.43     426.3036    ;     1024  
     70   73   74   1    109.44     422.2695    ;     1025  
     70   73   75   1    109.44     422.2695    ;     1026  
     73   76   77   1    109.44     422.2695    ;     1027  
     73   76   78   1    109.44     422.2695    ;     1028  
     76   79   80   1    109.44     422.2695    ;     1029  
     76   79   81   1    109.44     422.2695    ;     1030  
     79   82   83   1    109.44     422.2695    ;     1031  
     79   82   84   1    109.44     422.2695    ;     1032  
     82   85   86   1    109.44     422.2695    ;     1033  
     82   85   87   1    109.44     422.2695    ;     1034  
     85   88   89   1    109.44     422.2695    ;     1035  
     85   88   90   1    109.44     422.2695    ;     1036  
     88   91   92   1    109.44     422.2695    ;     1037  
     88   91   93   1    109.44     422.2695    ;     1038  
     91   94   95   1    109.44     422.2695    ;     1039  
     91   94   96   1    109.44     422.2695    ;     1040  
     94   97   98   1    109.44     422.2695    ;     1041  
     94   97   99   1    109.44     422.2695    ;     1042  
;2
    105  108  109   1    108.43     426.3036    ;     1043  
    105  108  110   1    108.43     426.3036    ;     1044  
    108  111  112   1    109.44     422.2695    ;     1045  
    108  111  113   1    109.44     422.2695    ;     1046  
    111  114  115   1    109.44     422.2695    ;     1047  
    111  114  116   1    109.44     422.2695    ;     1048  
    114  117  118   1    109.44     422.2695    ;     1049  
    114  117  119   1    109.44     422.2695    ;     1050  
    117  120  121   1    109.44     422.2695    ;     1051  
    117  120  122   1    109.44     422.2695    ;     1052  
    120  123  124   1    109.44     422.2695    ;     1053  
    120  123  125   1    109.44     422.2695    ;     1054  
    123  126  127   1    109.44     422.2695    ;     1055  
    123  126  128   1    109.44     422.2695    ;     1056  
    126  129  130   1    109.44     422.2695    ;     1057  
    126  129  131   1    109.44     422.2695    ;     1058  
    129  132  133   1    109.44     422.2695    ;     1059  
    129  132  134   1    109.44     422.2695    ;     1060  
    132  135  136   1    109.44     422.2695    ;     1061  
    132  135  137   1    109.44     422.2695    ;     1062  
;3
    143  146  147   1    108.43     426.3036    ;     1063  
    143  146  148   1    108.43     426.3036    ;     1064  
    146  149  150   1    109.44     422.2695    ;     1065  
    146  149  151   1    109.44     422.2695    ;     1066  
    149  152  153   1    109.44     422.2695    ;     1067  
    149  152  154   1    109.44     422.2695    ;     1068  
    152  155  156   1    109.44     422.2695    ;     1069  
    152  155  157   1    109.44     422.2695    ;     1070  
    155  158  159   1    109.44     422.2695    ;     1071  
    155  158  160   1    109.44     422.2695    ;     1072  
    158  161  162   1    109.44     422.2695    ;     1073  
    158  161  163   1    109.44     422.2695    ;     1074  
    161  164  165   1    109.44     422.2695    ;     1075  
    161  164  166   1    109.44     422.2695    ;     1076  
    164  167  168   1    109.44     422.2695    ;     1077  
    164  167  169   1    109.44     422.2695    ;     1078  
    167  170  171   1    109.44     422.2695    ;     1079  
    167  170  172   1    109.44     422.2695    ;     1080  
    170  173  174   1    109.44     422.2695    ;     1081  
    170  173  175   1    109.44     422.2695    ;     1082  
;backwards C(n+1)-Cn-Hn
;1
     70   67   68   1    110.88     379.9226    ;     1083  
     70   67   69   1    110.88     379.9226    ;     1084  
     73   70   71   1    110.13     350.4483    ;     1085  
     73   70   72   1    110.13     350.4483    ;     1086  
     76   73   74   1    109.41     406.3455    ;     1087  
     76   73   75   1    109.41     406.3455    ;     1088  
     79   76   77   1    109.41     406.3455    ;     1089  
     79   76   78   1    109.41     406.3455    ;     1090  
     82   79   80   1    109.41     406.3455    ;     1091  
     82   79   81   1    109.41     406.3455    ;     1092  
     85   82   83   1    109.41     406.3455    ;     1093  
     85   82   84   1    109.41     406.3455    ;     1094  
     88   85   86   1    109.41     406.3455    ;     1095  
     88   85   87   1    109.41     406.3455    ;     1096  
     91   88   89   1    109.41     406.3455    ;     1097  
     91   88   90   1    109.41     406.3455    ;     1098  
     94   91   92   1    109.41     406.3455    ;     1099  
     94   91   93   1    109.41     406.3455    ;     1100  
     97   94   95   1    109.41     406.3455    ;     1101  
     97   94   96   1    109.41     406.3455    ;     1102  
    100   97   98   1    109.41     406.3455    ;     1103  
    100   97   99   1    109.41     406.3455    ;     1104  
;2
    108  105  106   1    110.88     379.9226    ;     1105  
    108  105  107   1    110.88     379.9226    ;     1106  
    111  108  109   1    110.13     350.4483    ;     1107  
    111  108  110   1    110.13     350.4483    ;     1108  
    114  111  112   1    109.41     406.3455    ;     1109  
    114  111  113   1    109.41     406.3455    ;     1110  
    117  114  115   1    109.41     406.3455    ;     1111  
    117  114  116   1    109.41     406.3455    ;     1112  
    120  117  118   1    109.41     406.3455    ;     1113  
    120  117  119   1    109.41     406.3455    ;     1114  
    123  120  121   1    109.41     406.3455    ;     1115  
    123  120  122   1    109.41     406.3455    ;     1116  
    126  123  124   1    109.41     406.3455    ;     1117  
    126  123  125   1    109.41     406.3455    ;     1118  
    129  126  127   1    109.41     406.3455    ;     1119  
    129  126  128   1    109.41     406.3455    ;     1120  
    132  129  130   1    109.41     406.3455    ;     1121  
    132  129  131   1    109.41     406.3455    ;     1122  
    135  132  133   1    109.41     406.3455    ;     1123  
    135  132  134   1    109.41     406.3455    ;     1124  
    138  135  136   1    109.41     406.3455    ;     1125  
    138  135  137   1    109.41     406.3455    ;     1126  
;3
    146  143  144   1    110.88     379.9226    ;     1127  
    146  143  145   1    110.88     379.9226    ;     1128  
    149  146  147   1    110.13     350.4483    ;     1129  
    149  146  148   1    110.13     350.4483    ;     1130  
    152  149  150   1    109.41     406.3455    ;     1131  
    152  149  151   1    109.41     406.3455    ;     1132  
    155  152  153   1    109.41     406.3455    ;     1133  
    155  152  154   1    109.41     406.3455    ;     1134  
    158  155  156   1    109.41     406.3455    ;     1135  
    158  155  157   1    109.41     406.3455    ;     1136  
    161  158  159   1    109.41     406.3455    ;     1137  
    161  158  160   1    109.41     406.3455    ;     1138  
    164  161  162   1    109.41     406.3455    ;     1139  
    164  161  163   1    109.41     406.3455    ;     1140  
    167  164  165   1    109.41     406.3455    ;     1141  
    167  164  166   1    109.41     406.3455    ;     1142  
    170  167  168   1    109.41     406.3455    ;     1143  
    170  167  169   1    109.41     406.3455    ;     1144  
    173  170  171   1    109.41     406.3455    ;     1145  
    173  170  172   1    109.41     406.3455    ;     1146  
    176  173  174   1    109.41     406.3455    ;     1147  
    176  173  175   1    109.41     406.3455    ;     1148  
;methyl
     97  100  101   1    111.21     350.0535    ;     1149  
     97  100  102   1    111.21     350.0535    ;     1150  
     97  100  103   1    111.53     350.0535    ;     1151  
    135  138  139   1    111.21     350.0535    ;     1152  
    135  138  140   1    111.21     350.0535    ;     1153  
    135  138  141   1    111.53     350.0535    ;     1154  
    173  176  177   1    111.21     350.0535    ;     1155  
    173  176  178   1    111.21     350.0535    ;     1156  
    173  176  179   1    111.53     350.0535    ;     1157  
; C12H25 HCH
     68   67   69   1    108.28     305.9912    ;     1158  
     71   70   72   1    106.49     351.5190    ;     1159  
     74   73   75   1    105.92     346.3000    ;     1160  
     77   76   78   1    105.92     346.3000    ;     1161  
     80   79   81   1    105.92     346.3000    ;     1162  
     83   82   84   1    105.92     346.3000    ;     1163  
     86   85   87   1    105.92     346.3000    ;     1164  
     89   88   90   1    105.92     346.3000    ;     1165  
     92   91   93   1    105.92     346.3000    ;     1166  
     95   94   96   1    105.92     346.3000    ;     1167  
     98   97   99   1    105.92     346.3000    ;     1168  
    101  100  102   1    107.36     310.8582    ;     1169  
    101  100  103   1    107.67     310.8582    ;     1170  
    102  100  103   1    107.67     310.8582    ;     1171  
    106  105  107   1    108.28     305.9912    ;     1172  
    109  108  110   1    106.49     351.5190    ;     1173  
    112  111  113   1    105.92     346.3000    ;     1174  
    115  114  116   1    105.92     346.3000    ;     1175  
    118  117  119   1    105.92     346.3000    ;     1176  
    121  120  122   1    105.92     346.3000    ;     1177  
    124  123  125   1    105.92     346.3000    ;     1178  
    127  126  128   1    105.92     346.3000    ;     1179  
    130  129  131   1    105.92     346.3000    ;     1180  
    133  132  134   1    105.92     346.3000    ;     1181  
    136  135  137   1    105.92     346.3000    ;     1182  
    139  138  140   1    107.36     310.8582    ;     1183  
    139  138  141   1    107.67     310.8582    ;     1184  
    140  138  141   1    107.67     310.8582    ;     1185  
    144  143  145   1    108.28     305.9912    ;     1186  
    147  146  148   1    106.49     351.5190    ;     1187  
    150  149  151   1    105.92     346.3000    ;     1188  
    153  152  154   1    105.92     346.3000    ;     1189  
    156  155  157   1    105.92     346.3000    ;     1190  
    159  158  160   1    105.92     346.3000    ;     1191  
    162  161  163   1    105.92     346.3000    ;     1192  
    165  164  166   1    105.92     346.3000    ;     1193  
    168  167  169   1    105.92     346.3000    ;     1194  
    171  170  172   1    105.92     346.3000    ;     1195  
    174  173  175   1    105.92     346.3000    ;     1196  
    177  176  178   1    107.36     310.8582    ;     1197  
    177  176  179   1    107.67     310.8582    ;     1198  
    178  176  179   1    107.67     310.8582    ;     1199  
; C12H25 CCC
     67   70   73   1    112.99     575.2772    ;     1200  
     70   73   76   1    112.98     672.9431    ;     1201  
     73   76   79   1    112.98     672.9431    ;     1202  
     76   79   82   1    112.98     672.9431    ;     1203  
     79   82   85   1    112.98     672.9431    ;     1204  
     82   85   88   1    112.98     672.9431    ;     1205  
     85   88   91   1    112.98     672.9431    ;     1206  
     88   91   94   1    112.98     672.9431    ;     1207  
     91   94   97   1    112.98     672.9431    ;     1208  
     94   97  100   1    112.98     672.9431    ;     1209  
    105  108  111   1    112.99     575.2772    ;     1210  
    108  111  114   1    112.98     672.9431    ;     1211  
    111  114  117   1    112.98     672.9431    ;     1212  
    114  117  120   1    112.98     672.9431    ;     1213  
    117  120  123   1    112.98     672.9431    ;     1214  
    120  123  126   1    112.98     672.9431    ;     1215  
    123  126  129   1    112.98     672.9431    ;     1216  
    126  129  132   1    112.98     672.9431    ;     1217  
    129  132  135   1    112.98     672.9431    ;     1218  
    132  135  138   1    112.98     672.9431    ;     1219  
    143  146  149   1    112.99     575.2772    ;     1220  
    146  149  152   1    112.98     672.9431    ;     1221  
    149  152  155   1    112.98     672.9431    ;     1222  
    152  155  158   1    112.98     672.9431    ;     1223  
    155  158  161   1    112.98     672.9431    ;     1224  
    158  161  164   1    112.98     672.9431    ;     1225  
    161  164  167   1    112.98     672.9431    ;     1226  
    164  167  170   1    112.98     672.9431    ;     1227  
    167  170  173   1    112.98     672.9431    ;     1228  
    170  173  176   1    112.98     672.9431    ;     1229  
;LATERAL 2
;indole-C%C and C%C-aryl CCC
     20   21  180   1    120.37     324.5627    ;     1230  
     22   21  180   1    119.88     430.7444    ;     1231  
     21  180  181   1    179.84     203.2673    ;     1232  
    180  181  182   1    179.85     135.2130    ;     1233  
    181  182  183   1    121.12     510.9406    ;     1234  
    181  182  187   1    120.94     510.9406    ;     1235  
    182  183  184   1    121.77     618.6934    ;     1236  
;aryl CCC, CCH and amide
    182  187  186   1    120.63     618.6934    ;     1237  
    183  182  187   1    117.94     401.3678    ;     1238  
    183  184  185   1    119.70     701.0242    ;     1239  
    184  185  186   1    118.98     362.8065    ;     1240  
    185  186  187   1    120.97     701.0242    ;     1241  
    182  183  188   1    119.00     300.4171    ;     1242  
    182  187  191   1    119.44     300.4171    ;     1243  
    184  183  188   1    119.23     328.8217    ;     1244  
    186  187  191   1    119.93     328.8217    ;     1245  
    183  184  189   1    121.02     344.5045    ;     1246  
    187  186  190   1    119.44     344.5045    ;     1247  
    185  184  189   1    119.28     284.9527    ;     1248  
    185  186  190   1    119.59     284.9527    ;     1249  
    184  185  192   1    123.66     637.7902    ;     1250  
    186  185  192   1    117.36     637.7902    ;     1251  
    185  192  193   1    114.83     352.4994    ;     1252  
    185  192  194   1    128.94     492.6372    ;     1253  
    193  192  194   1    115.85     332.7111    ;     1254  
    192  194  195   1    123.21     806.8351    ;     1255  
    192  194  196   1    115.03     239.7117    ;     1256  
    195  194  196   1    121.76     449.7478    ;     1257  
    194  196  197   1    116.64     533.2275    ;     1258  
    194  196  201   1    123.96     533.2275    ;     1259  
; TAP CCC,CCO and CCH
    196  197  198   1    121.13     462.2797    ;     1260  
    196  201  200   1    119.39     462.2797    ;     1261  
    197  196  201   1    119.38     640.0125    ;     1262  
    197  198  199   1    119.69     257.0221    ;     1263  
    198  199  200   1    118.95     231.7199    ;     1264  
    199  200  201   1    121.45     257.0221    ;     1265  
    196  197  202   1    118.20     302.4782    ;     1266  
    196  201  203   1    121.71     302.4782    ;     1267  
    198  197  202   1    120.67     300.0496    ;     1268  
    200  201  203   1    118.81     300.0496    ;     1269  
    197  198  204   1    123.67     969.4003    ;     1270  
    201  200  280   1    124.49     969.4003    ;     1271  
    198  199  242   1    119.77     659.9919    ;     1272  
    200  199  242   1    121.28     659.9919    ;     1273  
    199  198  204   1    116.64     497.0412    ;     1274  
    199  200  280   1    114.07     497.0412    ;     1275  
; aryl-O-alkyl
    198  204  205   1    118.01     500.5177    ;     1276  
    199  242  243   1    115.05     657.1352    ;     1277  
    200  280  281   1    118.02     500.5177    ;     1278  
; alkyl OCH and OCC
    204  205  206   1    105.95     493.1652    ;     1279  
    204  205  207   1    111.74     493.1652    ;     1280  
    204  205  208   1    107.72     610.7989    ;     1281  
    242  243  244   1    105.95     493.1652    ;     1282  
    242  243  245   1    111.74     493.1652    ;     1283  
    242  243  246   1    107.72     610.7989    ;     1284  
    280  281  282   1    105.95     493.1652    ;     1285  
    280  281  283   1    111.74     493.1652    ;     1286  
    280  281  284   1    107.72     610.7989    ;     1287  
; C12H25 CCH
; forward Cn-C(n+1)-H(n+1)
;1
    205  208  209   1    108.43     426.3036    ;     1288  
    205  208  210   1    108.43     426.3036    ;     1289  
    208  211  212   1    109.44     422.2695    ;     1290  
    208  211  213   1    109.44     422.2695    ;     1291  
    211  214  215   1    109.44     422.2695    ;     1292  
    211  214  216   1    109.44     422.2695    ;     1293  
    214  217  218   1    109.44     422.2695    ;     1294  
    214  217  219   1    109.44     422.2695    ;     1295  
    217  220  221   1    109.44     422.2695    ;     1296  
    217  220  222   1    109.44     422.2695    ;     1297  
    220  223  224   1    109.44     422.2695    ;     1298  
    220  223  225   1    109.44     422.2695    ;     1299  
    223  226  227   1    109.44     422.2695    ;     1300  
    223  226  228   1    109.44     422.2695    ;     1301  
    226  229  230   1    109.44     422.2695    ;     1302  
    226  229  231   1    109.44     422.2695    ;     1303  
    229  232  233   1    109.44     422.2695    ;     1304  
    229  232  234   1    109.44     422.2695    ;     1305  
    232  235  236   1    109.44     422.2695    ;     1306  
    232  235  237   1    109.44     422.2695    ;     1307  
;2
    243  246  247   1    108.43     426.3036    ;     1308  
    243  246  248   1    108.43     426.3036    ;     1309  
    246  249  250   1    109.44     422.2695    ;     1310  
    246  249  251   1    109.44     422.2695    ;     1311  
    249  252  253   1    109.44     422.2695    ;     1312  
    249  252  254   1    109.44     422.2695    ;     1313  
    252  255  256   1    109.44     422.2695    ;     1314  
    252  255  257   1    109.44     422.2695    ;     1315  
    255  258  259   1    109.44     422.2695    ;     1316  
    255  258  260   1    109.44     422.2695    ;     1317  
    258  261  262   1    109.44     422.2695    ;     1318  
    258  261  263   1    109.44     422.2695    ;     1319  
    261  264  265   1    109.44     422.2695    ;     1320  
    261  264  266   1    109.44     422.2695    ;     1321  
    264  267  268   1    109.44     422.2695    ;     1322  
    264  267  269   1    109.44     422.2695    ;     1323  
    267  270  271   1    109.44     422.2695    ;     1324  
    267  270  272   1    109.44     422.2695    ;     1325  
    270  273  274   1    109.44     422.2695    ;     1326  
    270  273  275   1    109.44     422.2695    ;     1327  
;3
    281  284  285   1    108.43     426.3036    ;     1328  
    281  284  286   1    108.43     426.3036    ;     1329  
    284  287  288   1    109.44     422.2695    ;     1330  
    284  287  289   1    109.44     422.2695    ;     1331  
    287  290  291   1    109.44     422.2695    ;     1332  
    287  290  292   1    109.44     422.2695    ;     1333  
    290  293  294   1    109.44     422.2695    ;     1334  
    290  293  295   1    109.44     422.2695    ;     1335  
    293  296  297   1    109.44     422.2695    ;     1336  
    293  296  298   1    109.44     422.2695    ;     1337  
    296  299  300   1    109.44     422.2695    ;     1338  
    296  299  301   1    109.44     422.2695    ;     1339  
    299  302  303   1    109.44     422.2695    ;     1340  
    299  302  304   1    109.44     422.2695    ;     1341  
    302  305  306   1    109.44     422.2695    ;     1342  
    302  305  307   1    109.44     422.2695    ;     1343  
    305  308  309   1    109.44     422.2695    ;     1344  
    305  308  310   1    109.44     422.2695    ;     1345  
    308  311  312   1    109.44     422.2695    ;     1346  
    308  311  313   1    109.44     422.2695    ;     1347  
;backwards C(n+1)-Cn-Hn
;1
    208  205  206   1    110.88     379.9226    ;     1348  
    208  205  207   1    110.88     379.9226    ;     1349  
    211  208  209   1    110.13     350.4483    ;     1350  
    211  208  210   1    110.13     350.4483    ;     1351  
    214  211  212   1    109.41     406.3455    ;     1352  
    214  211  213   1    109.41     406.3455    ;     1353  
    217  214  215   1    109.41     406.3455    ;     1354  
    217  214  216   1    109.41     406.3455    ;     1355  
    220  217  218   1    109.41     406.3455    ;     1356  
    220  217  219   1    109.41     406.3455    ;     1357  
    223  220  221   1    109.41     406.3455    ;     1358  
    223  220  222   1    109.41     406.3455    ;     1359  
    226  223  224   1    109.41     406.3455    ;     1360  
    226  223  225   1    109.41     406.3455    ;     1361  
    229  226  227   1    109.41     406.3455    ;     1362  
    229  226  228   1    109.41     406.3455    ;     1363  
    232  229  230   1    109.41     406.3455    ;     1364  
    232  229  231   1    109.41     406.3455    ;     1365  
    235  232  233   1    109.41     406.3455    ;     1366  
    235  232  234   1    109.41     406.3455    ;     1367  
    238  235  236   1    109.41     406.3455    ;     1368  
    238  235  237   1    109.41     406.3455    ;     1369  
;2
    246  243  244   1    110.88     379.9226    ;     1370  
    246  243  245   1    110.88     379.9226    ;     1371  
    249  246  247   1    110.13     350.4483    ;     1372  
    249  246  248   1    110.13     350.4483    ;     1373  
    252  249  250   1    109.41     406.3455    ;     1374  
    252  249  251   1    109.41     406.3455    ;     1375  
    255  252  253   1    109.41     406.3455    ;     1376  
    255  252  254   1    109.41     406.3455    ;     1377  
    258  255  256   1    109.41     406.3455    ;     1378  
    258  255  257   1    109.41     406.3455    ;     1379  
    261  258  259   1    109.41     406.3455    ;     1380  
    261  258  260   1    109.41     406.3455    ;     1381  
    264  261  262   1    109.41     406.3455    ;     1382  
    264  261  263   1    109.41     406.3455    ;     1383  
    267  264  265   1    109.41     406.3455    ;     1384  
    267  264  266   1    109.41     406.3455    ;     1385  
    270  267  268   1    109.41     406.3455    ;     1386  
    270  267  269   1    109.41     406.3455    ;     1387  
    273  270  271   1    109.41     406.3455    ;     1388  
    273  270  272   1    109.41     406.3455    ;     1389  
    276  273  274   1    109.41     406.3455    ;     1390  
    276  273  275   1    109.41     406.3455    ;     1391  
;3
    284  281  282   1    110.88     379.9226    ;     1392  
    284  281  283   1    110.88     379.9226    ;     1393  
    287  284  285   1    110.13     350.4483    ;     1394  
    287  284  286   1    110.13     350.4483    ;     1395  
    290  287  288   1    109.41     406.3455    ;     1396  
    290  287  289   1    109.41     406.3455    ;     1397  
    293  290  291   1    109.41     406.3455    ;     1398  
    293  290  292   1    109.41     406.3455    ;     1399  
    296  293  294   1    109.41     406.3455    ;     1400  
    296  293  295   1    109.41     406.3455    ;     1401  
    299  296  297   1    109.41     406.3455    ;     1402  
    299  296  298   1    109.41     406.3455    ;     1403  
    302  299  300   1    109.41     406.3455    ;     1404  
    302  299  301   1    109.41     406.3455    ;     1405  
    305  302  303   1    109.41     406.3455    ;     1406  
    305  302  304   1    109.41     406.3455    ;     1407  
    308  305  306   1    109.41     406.3455    ;     1408  
    308  305  307   1    109.41     406.3455    ;     1409  
    311  308  309   1    109.41     406.3455    ;     1410  
    311  308  310   1    109.41     406.3455    ;     1411  
    314  311  312   1    109.41     406.3455    ;     1412  
    314  311  313   1    109.41     406.3455    ;     1413  
;methyl
    235  238  239   1    111.21     350.0535    ;     1414  
    235  238  240   1    111.21     350.0535    ;     1415  
    235  238  241   1    111.53     350.0535    ;     1416  
    273  276  277   1    111.21     350.0535    ;     1417  
    273  276  278   1    111.21     350.0535    ;     1418  
    273  276  279   1    111.53     350.0535    ;     1419  
    311  314  315   1    111.21     350.0535    ;     1420  
    311  314  316   1    111.21     350.0535    ;     1421  
    311  314  317   1    111.53     350.0535    ;     1422  
; C12H25 HCH
    206  205  207   1    108.28     305.9912    ;     1423  
    209  208  210   1    106.49     351.5190    ;     1424  
    212  211  213   1    105.92     346.3000    ;     1425  
    215  214  216   1    105.92     346.3000    ;     1426  
    218  217  219   1    105.92     346.3000    ;     1427  
    221  220  222   1    105.92     346.3000    ;     1428  
    224  223  225   1    105.92     346.3000    ;     1429  
    227  226  228   1    105.92     346.3000    ;     1430  
    230  229  231   1    105.92     346.3000    ;     1431  
    233  232  234   1    105.92     346.3000    ;     1432  
    236  235  237   1    105.92     346.3000    ;     1433  
    239  238  240   1    107.36     310.8582    ;     1434  
    239  238  241   1    107.67     310.8582    ;     1435  
    240  238  241   1    107.67     310.8582    ;     1436  
    244  243  245   1    108.28     305.9912    ;     1437  
    247  246  248   1    106.49     351.5190    ;     1438  
    250  249  251   1    105.92     346.3000    ;     1439  
    253  252  254   1    105.92     346.3000    ;     1440  
    256  255  257   1    105.92     346.3000    ;     1441  
    259  258  260   1    105.92     346.3000    ;     1442  
    262  261  263   1    105.92     346.3000    ;     1443  
    265  264  266   1    105.92     346.3000    ;     1444  
    268  267  269   1    105.92     346.3000    ;     1445  
    271  270  272   1    105.92     346.3000    ;     1446  
    274  273  275   1    105.92     346.3000    ;     1447  
    277  276  278   1    107.36     310.8582    ;     1448  
    277  276  279   1    107.67     310.8582    ;     1449  
    278  276  279   1    107.67     310.8582    ;     1450  
    282  281  283   1    108.28     305.9912    ;     1451  
    285  284  286   1    106.49     351.5190    ;     1452  
    288  287  289   1    105.92     346.3000    ;     1453  
    291  290  292   1    105.92     346.3000    ;     1454  
    294  293  295   1    105.92     346.3000    ;     1455  
    297  296  298   1    105.92     346.3000    ;     1456  
    300  299  301   1    105.92     346.3000    ;     1457  
    303  302  304   1    105.92     346.3000    ;     1458  
    306  305  307   1    105.92     346.3000    ;     1459  
    309  308  310   1    105.92     346.3000    ;     1460  
    312  311  313   1    105.92     346.3000    ;     1461  
    315  314  316   1    107.36     310.8582    ;     1462  
    315  314  317   1    107.67     310.8582    ;     1463  
    316  314  317   1    107.67     310.8582    ;     1464  
; C12H25 CCC
    205  208  211   1    112.99     575.2772    ;     1465  
    208  211  214   1    112.98     672.9431    ;     1466  
    211  214  217   1    112.98     672.9431    ;     1467  
    214  217  220   1    112.98     672.9431    ;     1468  
    217  220  223   1    112.98     672.9431    ;     1469  
    220  223  226   1    112.98     672.9431    ;     1470  
    223  226  229   1    112.98     672.9431    ;     1471  
    226  229  232   1    112.98     672.9431    ;     1472  
    229  232  235   1    112.98     672.9431    ;     1473  
    232  235  238   1    112.98     672.9431    ;     1474  
    243  246  249   1    112.99     575.2772    ;     1475  
    246  249  252   1    112.98     672.9431    ;     1476  
    249  252  255   1    112.98     672.9431    ;     1477  
    252  255  258   1    112.98     672.9431    ;     1478  
    255  258  261   1    112.98     672.9431    ;     1479  
    258  261  264   1    112.98     672.9431    ;     1480  
    261  264  267   1    112.98     672.9431    ;     1481  
    264  267  270   1    112.98     672.9431    ;     1482  
    267  270  273   1    112.98     672.9431    ;     1483  
    270  273  276   1    112.98     672.9431    ;     1484  
    281  284  287   1    112.99     575.2772    ;     1485  
    284  287  290   1    112.98     672.9431    ;     1486  
    287  290  293   1    112.98     672.9431    ;     1487  
    290  293  296   1    112.98     672.9431    ;     1488  
    293  296  299   1    112.98     672.9431    ;     1489  
    296  299  302   1    112.98     672.9431    ;     1490  
    299  302  305   1    112.98     672.9431    ;     1491  
    302  305  308   1    112.98     672.9431    ;     1492  
    305  308  311   1    112.98     672.9431    ;     1493  
    308  311  314   1    112.98     672.9431    ;     1494  
;LATERAL 3
;indole-C%C and C%C-aryl CCC
     32   33  318   1    120.37     324.5627    ;     1495  
     34   33  318   1    119.88     430.7444    ;     1496  
     33  318  319   1    179.84     203.2673    ;     1497  
    318  319  320   1    179.85     135.2130    ;     1498  
    319  320  321   1    121.12     510.9406    ;     1499  
    319  320  325   1    120.94     510.9406    ;     1500  
    320  321  322   1    121.77     618.6934    ;     1501  
;aryl CCC, CCH and amide
    320  325  324   1    120.63     618.6934    ;     1502  
    321  320  325   1    117.94     401.3678    ;     1503  
    321  322  323   1    119.70     701.0242    ;     1504  
    322  323  324   1    118.98     362.8065    ;     1505  
    323  324  325   1    120.97     701.0242    ;     1506  
    320  321  326   1    119.00     300.4171    ;     1507  
    320  325  329   1    119.44     300.4171    ;     1508  
    322  321  326   1    119.23     328.8217    ;     1509  
    324  325  329   1    119.93     328.8217    ;     1510  
    321  322  327   1    121.02     344.5045    ;     1511  
    325  324  328   1    119.44     344.5045    ;     1512  
    323  322  327   1    119.28     284.9527    ;     1513  
    323  324  328   1    119.59     284.9527    ;     1514  
    322  323  330   1    123.66     637.7902    ;     1515  
    324  323  330   1    117.36     637.7902    ;     1516  
    323  330  331   1    114.83     352.4994    ;     1517  
    323  330  332   1    128.94     492.6372    ;     1518  
    331  330  332   1    115.85     332.7111    ;     1519  
    330  332  333   1    123.21     806.8351    ;     1520  
    330  332  334   1    115.03     239.7117    ;     1521  
    333  332  334   1    121.76     449.7478    ;     1522  
    332  334  335   1    116.64     533.2275    ;     1523  
    332  334  339   1    123.96     533.2275    ;     1524  
; TAP CCC,CCO and CCH
    334  335  336   1    121.13     462.2797    ;     1525  
    334  339  338   1    119.39     462.2797    ;     1526  
    335  334  339   1    119.38     640.0125    ;     1527  
    335  336  337   1    119.69     257.0221    ;     1528  
    336  337  338   1    118.95     231.7199    ;     1529  
    337  338  339   1    121.45     257.0221    ;     1530  
    334  335  340   1    118.20     302.4782    ;     1531  
    334  339  341   1    121.71     302.4782    ;     1532  
    336  335  340   1    120.67     300.0496    ;     1533  
    338  339  341   1    118.81     300.0496    ;     1534  
    335  336  342   1    123.67     969.4003    ;     1535  
    339  338  418   1    124.49     969.4003    ;     1536  
    336  337  380   1    119.77     659.9919    ;     1537  
    338  337  380   1    121.28     659.9919    ;     1538  
    337  336  342   1    116.64     497.0412    ;     1539  
    337  338  418   1    114.07     497.0412    ;     1540  
; aryl-O-alkyl
    336  342  343   1    118.01     500.5177    ;     1541  
    337  380  381   1    115.05     657.1352    ;     1542  
    338  418  419   1    118.02     500.5177    ;     1543  
; alkyl OCH and OCC
    342  343  344   1    105.95     493.1652    ;     1544  
    342  343  345   1    111.74     493.1652    ;     1545  
    342  343  346   1    107.72     610.7989    ;     1546  
    380  381  382   1    105.95     493.1652    ;     1547  
    380  381  383   1    111.74     493.1652    ;     1548  
    380  381  384   1    107.72     610.7989    ;     1549  
    418  419  420   1    105.95     493.1652    ;     1550  
    418  419  421   1    111.74     493.1652    ;     1551  
    418  419  422   1    107.72     610.7989    ;     1552  
; C12H25 CCH
; forward Cn-C(n+1)-H(n+1)
;1
    343  346  347   1    108.43     426.3036    ;     1553  
    343  346  348   1    108.43     426.3036    ;     1554  
    346  349  350   1    109.44     422.2695    ;     1555  
    346  349  351   1    109.44     422.2695    ;     1556  
    349  352  353   1    109.44     422.2695    ;     1557  
    349  352  354   1    109.44     422.2695    ;     1558  
    352  355  356   1    109.44     422.2695    ;     1559  
    352  355  357   1    109.44     422.2695    ;     1560  
    355  358  359   1    109.44     422.2695    ;     1561  
    355  358  360   1    109.44     422.2695    ;     1562  
    358  361  362   1    109.44     422.2695    ;     1563  
    358  361  363   1    109.44     422.2695    ;     1564  
    361  364  365   1    109.44     422.2695    ;     1565  
    361  364  366   1    109.44     422.2695    ;     1566  
    364  367  368   1    109.44     422.2695    ;     1567  
    364  367  369   1    109.44     422.2695    ;     1568  
    367  370  371   1    109.44     422.2695    ;     1569  
    367  370  372   1    109.44     422.2695    ;     1570  
    370  373  374   1    109.44     422.2695    ;     1571  
    370  373  375   1    109.44     422.2695    ;     1572  
;2
    381  384  385   1    108.43     426.3036    ;     1573  
    381  384  386   1    108.43     426.3036    ;     1574  
    384  387  388   1    109.44     422.2695    ;     1575  
    384  387  389   1    109.44     422.2695    ;     1576  
    387  390  391   1    109.44     422.2695    ;     1577  
    387  390  392   1    109.44     422.2695    ;     1578  
    390  393  394   1    109.44     422.2695    ;     1579  
    390  393  395   1    109.44     422.2695    ;     1580  
    393  396  397   1    109.44     422.2695    ;     1581  
    393  396  398   1    109.44     422.2695    ;     1582  
    396  399  400   1    109.44     422.2695    ;     1583  
    396  399  401   1    109.44     422.2695    ;     1584  
    399  402  403   1    109.44     422.2695    ;     1585  
    399  402  404   1    109.44     422.2695    ;     1586  
    402  405  406   1    109.44     422.2695    ;     1587  
    402  405  407   1    109.44     422.2695    ;     1588  
    405  408  409   1    109.44     422.2695    ;     1589  
    405  408  410   1    109.44     422.2695    ;     1590  
    408  411  412   1    109.44     422.2695    ;     1591  
    408  411  413   1    109.44     422.2695    ;     1592  
;3
    419  422  423   1    108.43     426.3036    ;     1593  
    419  422  424   1    108.43     426.3036    ;     1594  
    422  425  426   1    109.44     422.2695    ;     1595  
    422  425  427   1    109.44     422.2695    ;     1596  
    425  428  429   1    109.44     422.2695    ;     1597  
    425  428  430   1    109.44     422.2695    ;     1598  
    428  431  432   1    109.44     422.2695    ;     1599  
    428  431  433   1    109.44     422.2695    ;     1600  
    431  434  435   1    109.44     422.2695    ;     1601  
    431  434  436   1    109.44     422.2695    ;     1602  
    434  437  438   1    109.44     422.2695    ;     1603  
    434  437  439   1    109.44     422.2695    ;     1604  
    437  440  441   1    109.44     422.2695    ;     1605  
    437  440  442   1    109.44     422.2695    ;     1606  
    440  443  444   1    109.44     422.2695    ;     1607  
    440  443  445   1    109.44     422.2695    ;     1608  
    443  446  447   1    109.44     422.2695    ;     1609  
    443  446  448   1    109.44     422.2695    ;     1610  
    446  449  450   1    109.44     422.2695    ;     1611  
    446  449  451   1    109.44     422.2695    ;     1612  
;backwards C(n+139)-Cn-Hn
;1
    346  343  344   1    110.88     379.9226    ;     1613  
    346  343  345   1    110.88     379.9226    ;     1614  
    349  346  347   1    110.13     350.4483    ;     1615  
    349  346  348   1    110.13     350.4483    ;     1616  
    352  349  350   1    109.41     406.3455    ;     1617  
    352  349  351   1    109.41     406.3455    ;     1618  
    355  352  353   1    109.41     406.3455    ;     1619  
    355  352  354   1    109.41     406.3455    ;     1620  
    358  355  356   1    109.41     406.3455    ;     1621  
    358  355  357   1    109.41     406.3455    ;     1622  
    361  358  359   1    109.41     406.3455    ;     1623  
    361  358  360   1    109.41     406.3455    ;     1624  
    364  361  362   1    109.41     406.3455    ;     1625  
    364  361  363   1    109.41     406.3455    ;     1626  
    367  364  365   1    109.41     406.3455    ;     1627  
    367  364  366   1    109.41     406.3455    ;     1628  
    370  367  368   1    109.41     406.3455    ;     1629  
    370  367  369   1    109.41     406.3455    ;     1630  
    373  370  371   1    109.41     406.3455    ;     1631  
    373  370  372   1    109.41     406.3455    ;     1632  
    376  373  374   1    109.41     406.3455    ;     1633  
    376  373  375   1    109.41     406.3455    ;     1634  
;2
    384  381  382   1    110.88     379.9226    ;     1635  
    384  381  383   1    110.88     379.9226    ;     1636  
    387  384  385   1    110.13     350.4483    ;     1637  
    387  384  386   1    110.13     350.4483    ;     1638  
    390  387  388   1    109.41     406.3455    ;     1639  
    390  387  389   1    109.41     406.3455    ;     1640  
    393  390  391   1    109.41     406.3455    ;     1641  
    393  390  392   1    109.41     406.3455    ;     1642  
    396  393  394   1    109.41     406.3455    ;     1643  
    396  393  395   1    109.41     406.3455    ;     1644  
    399  396  397   1    109.41     406.3455    ;     1645  
    399  396  398   1    109.41     406.3455    ;     1646  
    402  399  400   1    109.41     406.3455    ;     1647  
    402  399  401   1    109.41     406.3455    ;     1648  
    405  402  403   1    109.41     406.3455    ;     1649  
    405  402  404   1    109.41     406.3455    ;     1650  
    408  405  406   1    109.41     406.3455    ;     1651  
    408  405  407   1    109.41     406.3455    ;     1652  
    411  408  409   1    109.41     406.3455    ;     1653  
    411  408  410   1    109.41     406.3455    ;     1654  
    414  411  412   1    109.41     406.3455    ;     1655  
    414  411  413   1    109.41     406.3455    ;     1656  
;3
    422  419  420   1    110.88     379.9226    ;     1657  
    422  419  421   1    110.88     379.9226    ;     1658  
    425  422  423   1    110.13     350.4483    ;     1659  
    425  422  424   1    110.13     350.4483    ;     1660  
    428  425  426   1    109.41     406.3455    ;     1661  
    428  425  427   1    109.41     406.3455    ;     1662  
    431  428  429   1    109.41     406.3455    ;     1663  
    431  428  430   1    109.41     406.3455    ;     1664  
    434  431  432   1    109.41     406.3455    ;     1665  
    434  431  433   1    109.41     406.3455    ;     1666  
    437  434  435   1    109.41     406.3455    ;     1667  
    437  434  436   1    109.41     406.3455    ;     1668  
    440  437  438   1    109.41     406.3455    ;     1669  
    440  437  439   1    109.41     406.3455    ;     1670  
    443  440  441   1    109.41     406.3455    ;     1671  
    443  440  442   1    109.41     406.3455    ;     1672  
    446  443  444   1    109.41     406.3455    ;     1673  
    446  443  445   1    109.41     406.3455    ;     1674  
    449  446  447   1    109.41     406.3455    ;     1675  
    449  446  448   1    109.41     406.3455    ;     1676  
    452  449  450   1    109.41     406.3455    ;     1677  
    452  449  451   1    109.41     406.3455    ;     1678  
;methyl
    373  376  377   1    111.21     350.0535    ;     1679  
    373  376  378   1    111.21     350.0535    ;     1680  
    373  376  379   1    111.53     350.0535    ;     1681  
    411  414  415   1    111.21     350.0535    ;     1682  
    411  414  416   1    111.21     350.0535    ;     1683  
    411  414  417   1    111.53     350.0535    ;     1684  
    449  452  453   1    111.21     350.0535    ;     1685  
    449  452  454   1    111.21     350.0535    ;     1686  
    449  452  455   1    111.53     350.0535    ;     1687  
;forward
    343  346  347   1    108.43     426.3036    ;     1688  
    343  346  348   1    108.43     426.3036    ;     1689  
    346  349  350   1    110.88     379.9226    ;     1690  
    346  349  351   1    110.88     379.9226    ;     1691  
    349  352  353   1    110.13     350.4483    ;     1692  
    349  352  354   1    110.14     350.4483    ;     1693  
    352  355  356   1    110.13     350.4483    ;     1694  
    352  355  357   1    110.14     350.4483    ;     1695  
    355  358  359   1    110.13     350.4483    ;     1696  
    355  358  360   1    110.14     350.4483    ;     1697  
    358  361  362   1    110.13     350.4483    ;     1698  
    358  361  363   1    110.14     350.4483    ;     1699  
    361  364  365   1    110.13     350.4483    ;     1700  
    361  364  366   1    110.14     350.4483    ;     1701  
    364  367  368   1    110.13     350.4483    ;     1702  
    364  367  369   1    110.14     350.4483    ;     1703  
    367  370  371   1    110.13     350.4483    ;     1704  
    367  370  372   1    110.14     350.4483    ;     1705  
    370  373  374   1    110.13     350.4483    ;     1706  
    370  373  375   1    110.14     350.4483    ;     1707  
    373  376  377   1    111.21     350.0535    ;     1708  
    373  376  378   1    111.21     350.0535    ;     1709  
    373  376  379   1    111.53     350.0535    ;     1710  
    381  384  385   1    108.43     426.3036    ;     1711  
    381  384  386   1    108.43     426.3036    ;     1712  
    384  387  388   1    110.88     379.9226    ;     1713  
    384  387  389   1    110.88     379.9226    ;     1714  
    387  390  391   1    110.13     350.4483    ;     1715  
    387  390  392   1    110.14     350.4483    ;     1716  
    390  393  394   1    110.13     350.4483    ;     1717  
    390  393  395   1    110.14     350.4483    ;     1718  
    393  396  397   1    110.13     350.4483    ;     1719  
    393  396  398   1    110.14     350.4483    ;     1720  
    396  399  400   1    110.13     350.4483    ;     1721  
    396  399  401   1    110.14     350.4483    ;     1722  
    399  402  403   1    110.13     350.4483    ;     1723  
    399  402  404   1    110.14     350.4483    ;     1724  
    402  405  406   1    110.13     350.4483    ;     1725  
    402  405  407   1    110.14     350.4483    ;     1726  
    405  408  409   1    110.13     350.4483    ;     1727  
    405  408  410   1    110.14     350.4483    ;     1728  
    408  411  412   1    110.13     350.4483    ;     1729  
    408  411  413   1    110.14     350.4483    ;     1730  
    411  414  415   1    111.21     350.0535    ;     1731  
    411  414  416   1    111.21     350.0535    ;     1732  
    411  414  417   1    111.53     350.0535    ;     1733  
    419  422  423   1    108.43     426.3036    ;     1734  
    419  422  424   1    108.43     426.3036    ;     1735  
    422  425  426   1    110.88     379.9226    ;     1736  
    422  425  427   1    110.88     379.9226    ;     1737  
    425  428  429   1    110.13     350.4483    ;     1738  
    425  428  430   1    110.14     350.4483    ;     1739  
    428  431  432   1    110.13     350.4483    ;     1740  
    428  431  433   1    110.14     350.4483    ;     1741  
    431  434  435   1    110.13     350.4483    ;     1742  
    431  434  436   1    110.14     350.4483    ;     1743  
    434  437  438   1    110.13     350.4483    ;     1744  
    434  437  439   1    110.14     350.4483    ;     1745  
    437  440  441   1    110.13     350.4483    ;     1746  
    437  440  442   1    110.14     350.4483    ;     1747  
    440  443  444   1    110.13     350.4483    ;     1748  
    440  443  445   1    110.14     350.4483    ;     1749  
    443  446  447   1    110.13     350.4483    ;     1750  
    443  446  448   1    110.14     350.4483    ;     1751  
    446  449  450   1    110.13     350.4483    ;     1752  
    446  449  451   1    110.14     350.4483    ;     1753  
    449  452  453   1    111.21     350.0535    ;     1754  
    449  452  454   1    111.21     350.0535    ;     1755  
    449  452  455   1    111.53     350.0535    ;     1756  
;backwards
    346  343  344   1    110.88     379.9226    ;     1757  
    346  343  345   1    110.88     379.9226    ;     1758  
    349  346  347   1    110.13     350.4483    ;     1759  
    349  346  348   1    110.14     350.4483    ;     1760  
    352  349  350   1    110.13     350.4483    ;     1761  
    352  349  351   1    110.14     350.4483    ;     1762  
    355  352  353   1    110.13     350.4483    ;     1763  
    355  352  354   1    110.14     350.4483    ;     1764  
    358  355  356   1    110.13     350.4483    ;     1765  
    358  355  357   1    110.14     350.4483    ;     1766  
    361  358  359   1    110.13     350.4483    ;     1767  
    361  358  360   1    110.14     350.4483    ;     1768  
    364  361  362   1    110.13     350.4483    ;     1769  
    364  361  363   1    110.14     350.4483    ;     1770  
    367  364  365   1    110.13     350.4483    ;     1771  
    367  364  366   1    110.14     350.4483    ;     1772  
    370  367  368   1    110.13     350.4483    ;     1773  
    370  367  369   1    110.14     350.4483    ;     1774  
    373  370  371   1    110.13     350.4483    ;     1775  
    373  370  372   1    110.14     350.4483    ;     1776  
    376  373  374   1    110.13     350.4483    ;     1777  
    376  373  375   1    110.14     350.4483    ;     1778  
    384  381  382   1    110.88     379.9226    ;     1779  
    384  381  383   1    110.88     379.9226    ;     1780  
    387  384  385   1    110.13     350.4483    ;     1781  
    387  384  386   1    110.14     350.4483    ;     1782  
    390  387  388   1    110.13     350.4483    ;     1783  
    390  387  389   1    110.14     350.4483    ;     1784  
    393  390  391   1    110.13     350.4483    ;     1785  
    393  390  392   1    110.14     350.4483    ;     1786  
    396  393  394   1    110.13     350.4483    ;     1787  
    396  393  395   1    110.14     350.4483    ;     1788  
    399  396  397   1    110.13     350.4483    ;     1789  
    399  396  398   1    110.14     350.4483    ;     1790  
    402  399  400   1    110.13     350.4483    ;     1791  
    402  399  401   1    110.14     350.4483    ;     1792  
    405  402  403   1    110.13     350.4483    ;     1793  
    405  402  404   1    110.14     350.4483    ;     1794  
    408  405  406   1    110.13     350.4483    ;     1795  
    408  405  407   1    110.14     350.4483    ;     1796  
    411  408  409   1    110.13     350.4483    ;     1797  
    411  408  410   1    110.14     350.4483    ;     1798  
    414  411  412   1    110.13     350.4483    ;     1799  
    414  411  413   1    110.14     350.4483    ;     1800  
    422  419  420   1    110.88     379.9226    ;     1801  
    422  419  421   1    110.88     379.9226    ;     1802  
    425  422  423   1    110.13     350.4483    ;     1803  
    425  422  424   1    110.14     350.4483    ;     1804  
    428  425  426   1    110.13     350.4483    ;     1805  
    428  425  427   1    110.14     350.4483    ;     1806  
    431  428  429   1    110.13     350.4483    ;     1807  
    431  428  430   1    110.14     350.4483    ;     1808  
    434  431  432   1    110.13     350.4483    ;     1809  
    434  431  433   1    110.14     350.4483    ;     1810  
    437  434  435   1    110.13     350.4483    ;     1811  
    437  434  436   1    110.14     350.4483    ;     1812  
    440  437  438   1    110.13     350.4483    ;     1813  
    440  437  439   1    110.14     350.4483    ;     1814  
    443  440  441   1    110.13     350.4483    ;     1815  
    443  440  442   1    110.14     350.4483    ;     1816  
    446  443  444   1    110.13     350.4483    ;     1817  
    446  443  445   1    110.14     350.4483    ;     1818  
    449  446  447   1    110.13     350.4483    ;     1819  
    449  446  448   1    110.14     350.4483    ;     1820  
    452  449  450   1    110.13     350.4483    ;     1821  
    452  449  451   1    110.14     350.4483    ;     1822  
; C12H25 HCH
    344  343  345   1    108.28     305.9912    ;     1823  
    347  346  348   1    106.49     351.5190    ;     1824  
    350  349  351   1    105.92     346.3000    ;     1825  
    353  352  354   1    105.92     346.3000    ;     1826  
    356  355  357   1    105.92     346.3000    ;     1827  
    359  358  360   1    105.92     346.3000    ;     1828  
    362  361  363   1    105.92     346.3000    ;     1829  
    365  364  366   1    105.92     346.3000    ;     1830  
    368  367  369   1    105.92     346.3000    ;     1831  
    371  370  372   1    105.92     346.3000    ;     1832  
    374  373  375   1    105.92     346.3000    ;     1833  
    377  376  378   1    107.36     310.8582    ;     1834  
    377  376  379   1    107.67     310.8582    ;     1835  
    378  376  379   1    107.67     310.8582    ;     1836  
    382  381  383   1    108.28     305.9912    ;     1837  
    385  384  386   1    106.49     351.5190    ;     1838  
    388  387  389   1    105.92     346.3000    ;     1839  
    391  390  392   1    105.92     346.3000    ;     1840  
    394  393  395   1    105.92     346.3000    ;     1841  
    397  396  398   1    105.92     346.3000    ;     1842  
    400  399  401   1    105.92     346.3000    ;     1843  
    403  402  404   1    105.92     346.3000    ;     1844  
    406  405  407   1    105.92     346.3000    ;     1845  
    409  408  410   1    105.92     346.3000    ;     1846  
    412  411  413   1    105.92     346.3000    ;     1847  
    415  414  416   1    107.36     310.8582    ;     1848  
    415  414  417   1    107.67     310.8582    ;     1849  
    416  414  417   1    107.67     310.8582    ;     1850  
    420  419  421   1    108.28     305.9912    ;     1851  
    423  422  424   1    106.49     351.5190    ;     1852  
    426  425  427   1    105.92     346.3000    ;     1853  
    429  428  430   1    105.92     346.3000    ;     1854  
    432  431  433   1    105.92     346.3000    ;     1855  
    435  434  436   1    105.92     346.3000    ;     1856  
    438  437  439   1    105.92     346.3000    ;     1857  
    441  440  442   1    105.92     346.3000    ;     1858  
    444  443  445   1    105.92     346.3000    ;     1859  
    447  446  448   1    105.92     346.3000    ;     1860  
    450  449  451   1    105.92     346.3000    ;     1861  
    453  452  454   1    107.36     310.8582    ;     1862  
    453  452  455   1    107.67     310.8582    ;     1863  
    454  452  455   1    107.67     310.8582    ;     1864  
; C12H25 CCC
    343  346  349   1    112.99     575.2772    ;     1865  
    346  349  352   1    112.98     672.9431    ;     1866  
    349  352  355   1    112.98     672.9431    ;     1867  
    352  355  358   1    112.98     672.9431    ;     1868  
    355  358  361   1    112.98     672.9431    ;     1869  
    358  361  364   1    112.98     672.9431    ;     1870  
    361  364  367   1    112.98     672.9431    ;     1871  
    364  367  370   1    112.98     672.9431    ;     1872  
    367  370  373   1    112.98     672.9431    ;     1873  
    370  373  376   1    112.98     672.9431    ;     1874  
    381  384  387   1    112.99     575.2772    ;     1875  
    384  387  390   1    112.98     672.9431    ;     1876  
    387  390  393   1    112.98     672.9431    ;     1877  
    390  393  396   1    112.98     672.9431    ;     1878  
    393  396  399   1    112.98     672.9431    ;     1879  
    396  399  402   1    112.98     672.9431    ;     1880  
    399  402  405   1    112.98     672.9431    ;     1881  
    402  405  408   1    112.98     672.9431    ;     1882  
    405  408  411   1    112.98     672.9431    ;     1883  
    408  411  414   1    112.98     672.9431    ;     1884  
    419  422  425   1    112.99     575.2772    ;     1885  
    422  425  428   1    112.98     672.9431    ;     1886  
    425  428  431   1    112.98     672.9431    ;     1887  
    428  431  434   1    112.98     672.9431    ;     1888  
    431  434  437   1    112.98     672.9431    ;     1889  
    434  437  440   1    112.98     672.9431    ;     1890  
    437  440  443   1    112.98     672.9431    ;     1891  
    440  443  446   1    112.98     672.9431    ;     1892  
    443  446  449   1    112.98     672.9431    ;     1893  
    446  449  452   1    112.98     672.9431    ;     1894  
;LATERAL 4
;indole-C%C and C%C-aryl CCC
      9   10   39   1    120.37     324.5627    ;     1895  
     11   10   39   1    119.88     430.7444    ;     1896  
     10   39  456   1    179.84     203.2673    ;     1897  
     39  456  457   1    179.85     135.2130    ;     1898  
    456  457  458   1    121.12     510.9406    ;     1899  
    456  457  462   1    120.94     510.9406    ;     1900  
    457  458  459   1    121.77     618.6934    ;     1901  
;aryl CCC, CCH and amide
    457  462  461   1    120.63     618.6934    ;     1902  
    458  457  462   1    117.94     401.3678    ;     1903  
    458  459  460   1    119.70     701.0242    ;     1904  
    459  460  461   1    118.98     362.8065    ;     1905  
    460  461  462   1    120.97     701.0242    ;     1906  
    457  458  463   1    119.00     300.4171    ;     1907  
    457  462  466   1    119.44     300.4171    ;     1908  
    459  458  463   1    119.23     328.8217    ;     1909  
    461  462  466   1    119.93     328.8217    ;     1910  
    458  459  464   1    121.02     344.5045    ;     1911  
    462  461  465   1    119.44     344.5045    ;     1912  
    460  459  464   1    119.28     284.9527    ;     1913  
    460  461  465   1    119.59     284.9527    ;     1914  
    459  460  467   1    123.66     637.7902    ;     1915  
    461  460  467   1    117.36     637.7902    ;     1916  
    460  467  468   1    114.83     352.4994    ;     1917  
    460  467  469   1    128.94     492.6372    ;     1918  
    468  467  469   1    115.85     332.7111    ;     1919  
    467  469  470   1    123.21     806.8351    ;     1920  
    467  469  471   1    115.03     239.7117    ;     1921  
    470  469  471   1    121.76     449.7478    ;     1922  
    469  471  472   1    116.64     533.2275    ;     1923  
    469  471  476   1    123.96     533.2275    ;     1924  
; TAP CCC,CCO and CCH
    471  472  473   1    121.13     462.2797    ;     1925  
    471  476  475   1    119.39     462.2797    ;     1926  
    472  471  476   1    119.38     640.0125    ;     1927  
    472  473  474   1    119.69     257.0221    ;     1928  
    473  474  475   1    118.95     231.7199    ;     1929  
    474  475  476   1    121.45     257.0221    ;     1930  
    471  472  477   1    118.20     302.4782    ;     1931  
    471  476  478   1    121.71     302.4782    ;     1932  
    473  472  477   1    120.67     300.0496    ;     1933  
    475  476  478   1    118.81     300.0496    ;     1934  
    472  473  479   1    123.67     969.4003    ;     1935  
    476  475  555   1    124.49     969.4003    ;     1936  
    473  474  517   1    119.77     659.9919    ;     1937  
    475  474  517   1    121.28     659.9919    ;     1938  
    474  473  479   1    116.64     497.0412    ;     1939  
    474  475  555   1    114.07     497.0412    ;     1940  
; aryl-O-alkyl
    473  479  480   1    118.01     500.5177    ;     1941  
    474  517  518   1    115.05     657.1352    ;     1942  
    475  555  556   1    118.02     500.5177    ;     1943  
; alkyl OCH and OCC
    479  480  481   1    105.95     493.1652    ;     1944  
    479  480  482   1    111.74     493.1652    ;     1945  
    479  480  483   1    107.72     610.7989    ;     1946  
    517  518  519   1    105.95     493.1652    ;     1947  
    517  518  520   1    111.74     493.1652    ;     1948  
    517  518  521   1    107.72     610.7989    ;     1949  
    555  556  557   1    105.95     493.1652    ;     1950  
    555  556  558   1    111.74     493.1652    ;     1951  
    555  556  559   1    107.72     610.7989    ;     1952  
; C12H25 CCH
; forward Cn-C(n+1)-H(n+1)
;1
    480  483  484   1    108.43     426.3036    ;     1953  
    480  483  485   1    108.43     426.3036    ;     1954  
    483  486  487   1    109.44     422.2695    ;     1955  
    483  486  488   1    109.44     422.2695    ;     1956  
    486  489  490   1    109.44     422.2695    ;     1957  
    486  489  491   1    109.44     422.2695    ;     1958  
    489  492  493   1    109.44     422.2695    ;     1959  
    489  492  494   1    109.44     422.2695    ;     1960  
    492  495  496   1    109.44     422.2695    ;     1961  
    492  495  497   1    109.44     422.2695    ;     1962  
    495  498  499   1    109.44     422.2695    ;     1963  
    495  498  500   1    109.44     422.2695    ;     1964  
    498  501  502   1    109.44     422.2695    ;     1965  
    498  501  503   1    109.44     422.2695    ;     1966  
    501  504  505   1    109.44     422.2695    ;     1967  
    501  504  506   1    109.44     422.2695    ;     1968  
    504  507  508   1    109.44     422.2695    ;     1969  
    504  507  509   1    109.44     422.2695    ;     1970  
    507  510  511   1    109.44     422.2695    ;     1971  
    507  510  512   1    109.44     422.2695    ;     1972  
;2
    518  521  522   1    108.43     426.3036    ;     1973  
    518  521  523   1    108.43     426.3036    ;     1974  
    521  524  525   1    109.44     422.2695    ;     1975  
    521  524  526   1    109.44     422.2695    ;     1976  
    524  527  528   1    109.44     422.2695    ;     1977  
    524  527  529   1    109.44     422.2695    ;     1978  
    527  530  531   1    109.44     422.2695    ;     1979  
    527  530  532   1    109.44     422.2695    ;     1980  
    530  533  534   1    109.44     422.2695    ;     1981  
    530  533  535   1    109.44     422.2695    ;     1982  
    533  536  537   1    109.44     422.2695    ;     1983  
    533  536  538   1    109.44     422.2695    ;     1984  
    536  539  540   1    109.44     422.2695    ;     1985  
    536  539  541   1    109.44     422.2695    ;     1986  
    539  542  543   1    109.44     422.2695    ;     1987  
    539  542  544   1    109.44     422.2695    ;     1988  
    542  545  546   1    109.44     422.2695    ;     1989  
    542  545  547   1    109.44     422.2695    ;     1990  
    545  548  549   1    109.44     422.2695    ;     1991  
    545  548  550   1    109.44     422.2695    ;     1992  
;3
    556  559  560   1    108.43     426.3036    ;     1993  
    556  559  561   1    108.43     426.3036    ;     1994  
    559  562  563   1    109.44     422.2695    ;     1995  
    559  562  564   1    109.44     422.2695    ;     1996  
    562  565  566   1    109.44     422.2695    ;     1997  
    562  565  567   1    109.44     422.2695    ;     1998  
    565  568  569   1    109.44     422.2695    ;     1999  
    565  568  570   1    109.44     422.2695    ;     2000  
    568  571  572   1    109.44     422.2695    ;     2001  
    568  571  573   1    109.44     422.2695    ;     2002  
    571  574  575   1    109.44     422.2695    ;     2003  
    571  574  576   1    109.44     422.2695    ;     2004  
    574  577  578   1    109.44     422.2695    ;     2005  
    574  577  579   1    109.44     422.2695    ;     2006  
    577  580  581   1    109.44     422.2695    ;     2007  
    577  580  582   1    109.44     422.2695    ;     2008  
    580  583  584   1    109.44     422.2695    ;     2009  
    580  583  585   1    109.44     422.2695    ;     2010  
    583  586  587   1    109.44     422.2695    ;     2011  
    583  586  588   1    109.44     422.2695    ;     2012  
;backwards C(n+1)-Cn-Hn
;1
    483  480  481   1    110.88     379.9226    ;     2013  
    483  480  482   1    110.88     379.9226    ;     2014  
    486  483  484   1    110.13     350.4483    ;     2015  
    486  483  485   1    110.13     350.4483    ;     2016  
    489  486  487   1    109.41     406.3455    ;     2017  
    489  486  488   1    109.41     406.3455    ;     2018  
    492  489  490   1    109.41     406.3455    ;     2019  
    492  489  491   1    109.41     406.3455    ;     2020  
    495  492  493   1    109.41     406.3455    ;     2021  
    495  492  494   1    109.41     406.3455    ;     2022  
    498  495  496   1    109.41     406.3455    ;     2023  
    498  495  497   1    109.41     406.3455    ;     2024  
    501  498  499   1    109.41     406.3455    ;     2025  
    501  498  500   1    109.41     406.3455    ;     2026  
    504  501  502   1    109.41     406.3455    ;     2027  
    504  501  503   1    109.41     406.3455    ;     2028  
    507  504  505   1    109.41     406.3455    ;     2029  
    507  504  506   1    109.41     406.3455    ;     2030  
    510  507  508   1    109.41     406.3455    ;     2031  
    510  507  509   1    109.41     406.3455    ;     2032  
    513  510  511   1    109.41     406.3455    ;     2033  
    513  510  512   1    109.41     406.3455    ;     2034  
;2
    521  518  519   1    110.88     379.9226    ;     2035  
    521  518  520   1    110.88     379.9226    ;     2036  
    524  521  522   1    110.13     350.4483    ;     2037  
    524  521  523   1    110.13     350.4483    ;     2038  
    527  524  525   1    109.41     406.3455    ;     2039  
    527  524  526   1    109.41     406.3455    ;     2040  
    530  527  528   1    109.41     406.3455    ;     2041  
    530  527  529   1    109.41     406.3455    ;     2042  
    533  530  531   1    109.41     406.3455    ;     2043  
    533  530  532   1    109.41     406.3455    ;     2044  
    536  533  534   1    109.41     406.3455    ;     2045  
    536  533  535   1    109.41     406.3455    ;     2046  
    539  536  537   1    109.41     406.3455    ;     2047  
    539  536  538   1    109.41     406.3455    ;     2048  
    542  539  540   1    109.41     406.3455    ;     2049  
    542  539  541   1    109.41     406.3455    ;     2050  
    545  542  543   1    109.41     406.3455    ;     2051  
    545  542  544   1    109.41     406.3455    ;     2052  
    548  545  546   1    109.41     406.3455    ;     2053  
    548  545  547   1    109.41     406.3455    ;     2054  
    551  548  549   1    109.41     406.3455    ;     2055  
    551  548  550   1    109.41     406.3455    ;     2056  
;3
    559  556  557   1    110.88     379.9226    ;     2057  
    559  556  558   1    110.88     379.9226    ;     2058  
    562  559  560   1    110.13     350.4483    ;     2059  
    562  559  561   1    110.13     350.4483    ;     2060  
    565  562  563   1    109.41     406.3455    ;     2061  
    565  562  564   1    109.41     406.3455    ;     2062  
    568  565  566   1    109.41     406.3455    ;     2063  
    568  565  567   1    109.41     406.3455    ;     2064  
    571  568  569   1    109.41     406.3455    ;     2065  
    571  568  570   1    109.41     406.3455    ;     2066  
    574  571  572   1    109.41     406.3455    ;     2067  
    574  571  573   1    109.41     406.3455    ;     2068  
    577  574  575   1    109.41     406.3455    ;     2069  
    577  574  576   1    109.41     406.3455    ;     2070  
    580  577  578   1    109.41     406.3455    ;     2071  
    580  577  579   1    109.41     406.3455    ;     2072  
    583  580  581   1    109.41     406.3455    ;     2073  
    583  580  582   1    109.41     406.3455    ;     2074  
    586  583  584   1    109.41     406.3455    ;     2075  
    586  583  585   1    109.41     406.3455    ;     2076  
    589  586  587   1    109.41     406.3455    ;     2077  
    589  586  588   1    109.41     406.3455    ;     2078  
;methyl
    510  513  514   1    111.21     350.0535    ;     2079  
    510  513  515   1    111.21     350.0535    ;     2080  
    510  513  516   1    111.53     350.0535    ;     2081  
    548  551  552   1    111.21     350.0535    ;     2082  
    548  551  553   1    111.21     350.0535    ;     2083  
    548  551  554   1    111.53     350.0535    ;     2084  
    586  589  590   1    111.21     350.0535    ;     2085  
    586  589  591   1    111.21     350.0535    ;     2086  
    586  589  592   1    111.53     350.0535    ;     2087  
; C12H25 HCH
    481  480  482   1    108.28     305.9912    ;     2088  
    484  483  485   1    106.49     351.5190    ;     2089  
    487  486  488   1    105.92     346.3000    ;     2090  
    490  489  491   1    105.92     346.3000    ;     2091  
    493  492  494   1    105.92     346.3000    ;     2092  
    496  495  497   1    105.92     346.3000    ;     2093  
    499  498  500   1    105.92     346.3000    ;     2094  
    502  501  503   1    105.92     346.3000    ;     2095  
    505  504  506   1    105.92     346.3000    ;     2096  
    508  507  509   1    105.92     346.3000    ;     2097  
    511  510  512   1    105.92     346.3000    ;     2098  
    514  513  515   1    107.36     310.8582    ;     2099  
    514  513  516   1    107.67     310.8582    ;     2100  
    515  513  516   1    107.67     310.8582    ;     2101  
    519  518  520   1    108.28     305.9912    ;     2102  
    522  521  523   1    106.49     351.5190    ;     2103  
    525  524  526   1    105.92     346.3000    ;     2104  
    528  527  529   1    105.92     346.3000    ;     2105  
    531  530  532   1    105.92     346.3000    ;     2106  
    534  533  535   1    105.92     346.3000    ;     2107  
    537  536  538   1    105.92     346.3000    ;     2108  
    540  539  541   1    105.92     346.3000    ;     2109  
    543  542  544   1    105.92     346.3000    ;     2110  
    546  545  547   1    105.92     346.3000    ;     2111  
    549  548  550   1    105.92     346.3000    ;     2112  
    552  551  553   1    107.36     310.8582    ;     2113  
    552  551  554   1    107.67     310.8582    ;     2114  
    553  551  554   1    107.67     310.8582    ;     2115  
    557  556  558   1    108.28     305.9912    ;     2116  
    560  559  561   1    106.49     351.5190    ;     2117  
    563  562  564   1    105.92     346.3000    ;     2118  
    566  565  567   1    105.92     346.3000    ;     2119  
    569  568  570   1    105.92     346.3000    ;     2120  
    572  571  573   1    105.92     346.3000    ;     2121  
    575  574  576   1    105.92     346.3000    ;     2122  
    578  577  579   1    105.92     346.3000    ;     2123  
    581  580  582   1    105.92     346.3000    ;     2124  
    584  583  585   1    105.92     346.3000    ;     2125  
    587  586  588   1    105.92     346.3000    ;     2126  
    590  589  591   1    107.36     310.8582    ;     2127  
    590  589  592   1    107.67     310.8582    ;     2128  
    591  589  592   1    107.67     310.8582    ;     2129  
; C12H25 CCC
    480  483  486   1    112.99     575.2772    ;     2130  
    483  486  489   1    112.98     672.9431    ;     2131  
    486  489  492   1    112.98     672.9431    ;     2132  
    489  492  495   1    112.98     672.9431    ;     2133  
    492  495  498   1    112.98     672.9431    ;     2134  
    495  498  501   1    112.98     672.9431    ;     2135  
    498  501  504   1    112.98     672.9431    ;     2136  
    501  504  507   1    112.98     672.9431    ;     2137  
    504  507  510   1    112.98     672.9431    ;     2138  
    507  510  513   1    112.98     672.9431    ;     2139  
    518  521  524   1    112.99     575.2772    ;     2140  
    521  524  527   1    112.98     672.9431    ;     2141  
    524  527  530   1    112.98     672.9431    ;     2142  
    527  530  533   1    112.98     672.9431    ;     2143  
    530  533  536   1    112.98     672.9431    ;     2144  
    533  536  539   1    112.98     672.9431    ;     2145  
    536  539  542   1    112.98     672.9431    ;     2146  
    539  542  545   1    112.98     672.9431    ;     2147  
    542  545  548   1    112.98     672.9431    ;     2148  
    545  548  551   1    112.98     672.9431    ;     2149  
    556  559  562   1    112.99     575.2772    ;     2150  
    559  562  565   1    112.98     672.9431    ;     2151  
    562  565  568   1    112.98     672.9431    ;     2152  
    565  568  571   1    112.98     672.9431    ;     2153  
    568  571  574   1    112.98     672.9431    ;     2154  
    571  574  577   1    112.98     672.9431    ;     2155  
    574  577  580   1    112.98     672.9431    ;     2156  
    577  580  583   1    112.98     672.9431    ;     2157  
    580  583  586   1    112.98     672.9431    ;     2158  
    583  586  589   1    112.98     672.9431    ;     2159  
;LATERAL 5
;indole-C%C and C%C-aryl CCC
     21   22   40   1    120.37     324.5627    ;     2160  
     23   22   40   1    119.88     430.7444    ;     2161  
     22   40  593   1    179.84     203.2673    ;     2162  
     40  593  594   1    179.85     135.2130    ;     2163  
    593  594  595   1    121.12     510.9406    ;     2164  
    593  594  599   1    120.94     510.9406    ;     2165  
    594  595  596   1    121.77     618.6934    ;     2166  
;aryl CCC, CCH and amide
    594  599  598   1    120.63     618.6934    ;     2167  
    595  594  599   1    117.94     401.3678    ;     2168  
    595  596  597   1    119.70     701.0242    ;     2169  
    596  597  598   1    118.98     362.8065    ;     2170  
    597  598  599   1    120.97     701.0242    ;     2171  
    594  595  600   1    119.00     300.4171    ;     2172  
    594  599  603   1    119.44     300.4171    ;     2173  
    596  595  600   1    119.23     328.8217    ;     2174  
    598  599  603   1    119.93     328.8217    ;     2175  
    595  596  601   1    121.02     344.5045    ;     2176  
    599  598  602   1    119.44     344.5045    ;     2177  
    597  596  601   1    119.28     284.9527    ;     2178  
    597  598  602   1    119.59     284.9527    ;     2179  
    596  597  604   1    123.66     637.7902    ;     2180  
    598  597  604   1    117.36     637.7902    ;     2181  
    597  604  605   1    114.83     352.4994    ;     2182  
    597  604  606   1    128.94     492.6372    ;     2183  
    605  604  606   1    115.85     332.7111    ;     2184  
    604  606  607   1    123.21     806.8351    ;     2185  
    604  606  608   1    115.03     239.7117    ;     2186  
    607  606  608   1    121.76     449.7478    ;     2187  
    606  608  609   1    116.64     533.2275    ;     2188  
    606  608  613   1    123.96     533.2275    ;     2189  
; TAP CCC,CCO and CCH
    608  609  610   1    121.13     462.2797    ;     2190  
    608  613  612   1    119.39     462.2797    ;     2191  
    609  608  613   1    119.38     640.0125    ;     2192  
    609  610  611   1    119.69     257.0221    ;     2193  
    610  611  612   1    118.95     231.7199    ;     2194  
    611  612  613   1    121.45     257.0221    ;     2195  
    608  609  614   1    118.20     302.4782    ;     2196  
    608  613  615   1    121.71     302.4782    ;     2197  
    610  609  614   1    120.67     300.0496    ;     2198  
    612  613  615   1    118.81     300.0496    ;     2199  
    609  610  616   1    123.67     969.4003    ;     2200  
    613  612  692   1    124.49     969.4003    ;     2201  
    610  611  654   1    119.77     659.9919    ;     2202  
    612  611  654   1    121.28     659.9919    ;     2203  
    611  610  616   1    116.64     497.0412    ;     2204  
    611  612  692   1    114.07     497.0412    ;     2205  
; aryl-O-alkyl
    610  616  617   1    118.01     500.5177    ;     2206  
    611  654  655   1    115.05     657.1352    ;     2207  
    612  692  693   1    118.02     500.5177    ;     2208  
; alkyl OCH and OCC
    616  617  618   1    105.95     493.1652    ;     2209  
    616  617  619   1    111.74     493.1652    ;     2210  
    616  617  620   1    107.72     610.7989    ;     2211  
    654  655  656   1    105.95     493.1652    ;     2212  
    654  655  657   1    111.74     493.1652    ;     2213  
    654  655  658   1    107.72     610.7989    ;     2214  
    692  693  694   1    105.95     493.1652    ;     2215  
    692  693  695   1    111.74     493.1652    ;     2216  
    692  693  696   1    107.72     610.7989    ;     2217  
; C12H25 CCH
; forward Cn-C(n+1)-H(n+1)
;1
    617  620  621   1    108.43     426.3036    ;     2218  
    617  620  622   1    108.43     426.3036    ;     2219  
    620  623  624   1    109.44     422.2695    ;     2220  
    620  623  625   1    109.44     422.2695    ;     2221  
    623  626  627   1    109.44     422.2695    ;     2222  
    623  626  628   1    109.44     422.2695    ;     2223  
    626  629  630   1    109.44     422.2695    ;     2224  
    626  629  631   1    109.44     422.2695    ;     2225  
    629  632  633   1    109.44     422.2695    ;     2226  
    629  632  634   1    109.44     422.2695    ;     2227  
    632  635  636   1    109.44     422.2695    ;     2228  
    632  635  637   1    109.44     422.2695    ;     2229  
    635  638  639   1    109.44     422.2695    ;     2230  
    635  638  640   1    109.44     422.2695    ;     2231  
    638  641  642   1    109.44     422.2695    ;     2232  
    638  641  643   1    109.44     422.2695    ;     2233  
    641  644  645   1    109.44     422.2695    ;     2234  
    641  644  646   1    109.44     422.2695    ;     2235  
    644  647  648   1    109.44     422.2695    ;     2236  
    644  647  649   1    109.44     422.2695    ;     2237  
;2
    655  658  659   1    108.43     426.3036    ;     2238  
    655  658  660   1    108.43     426.3036    ;     2239  
    658  661  662   1    109.44     422.2695    ;     2240  
    658  661  663   1    109.44     422.2695    ;     2241  
    661  664  665   1    109.44     422.2695    ;     2242  
    661  664  666   1    109.44     422.2695    ;     2243  
    664  667  668   1    109.44     422.2695    ;     2244  
    664  667  669   1    109.44     422.2695    ;     2245  
    667  670  671   1    109.44     422.2695    ;     2246  
    667  670  672   1    109.44     422.2695    ;     2247  
    670  673  674   1    109.44     422.2695    ;     2248  
    670  673  675   1    109.44     422.2695    ;     2249  
    673  676  677   1    109.44     422.2695    ;     2250  
    673  676  678   1    109.44     422.2695    ;     2251  
    676  679  680   1    109.44     422.2695    ;     2252  
    676  679  681   1    109.44     422.2695    ;     2253  
    679  682  683   1    109.44     422.2695    ;     2254  
    679  682  684   1    109.44     422.2695    ;     2255  
    682  685  686   1    109.44     422.2695    ;     2256  
    682  685  687   1    109.44     422.2695    ;     2257  
;3
    693  696  697   1    108.43     426.3036    ;     2258  
    693  696  698   1    108.43     426.3036    ;     2259  
    696  699  700   1    109.44     422.2695    ;     2260  
    696  699  701   1    109.44     422.2695    ;     2261  
    699  702  703   1    109.44     422.2695    ;     2262  
    699  702  704   1    109.44     422.2695    ;     2263  
    702  705  706   1    109.44     422.2695    ;     2264  
    702  705  707   1    109.44     422.2695    ;     2265  
    705  708  709   1    109.44     422.2695    ;     2266  
    705  708  710   1    109.44     422.2695    ;     2267  
    708  711  712   1    109.44     422.2695    ;     2268  
    708  711  713   1    109.44     422.2695    ;     2269  
    711  714  715   1    109.44     422.2695    ;     2270  
    711  714  716   1    109.44     422.2695    ;     2271  
    714  717  718   1    109.44     422.2695    ;     2272  
    714  717  719   1    109.44     422.2695    ;     2273  
    717  720  721   1    109.44     422.2695    ;     2274  
    717  720  722   1    109.44     422.2695    ;     2275  
    720  723  724   1    109.44     422.2695    ;     2276  
    720  723  725   1    109.44     422.2695    ;     2277  
;backwards C(n+1)-Cn-Hn
;1
    620  617  618   1    110.88     379.9226    ;     2278  
    620  617  619   1    110.88     379.9226    ;     2279  
    623  620  621   1    110.13     350.4483    ;     2280  
    623  620  622   1    110.13     350.4483    ;     2281  
    626  623  624   1    109.41     406.3455    ;     2282  
    626  623  625   1    109.41     406.3455    ;     2283  
    629  626  627   1    109.41     406.3455    ;     2284  
    629  626  628   1    109.41     406.3455    ;     2285  
    632  629  630   1    109.41     406.3455    ;     2286  
    632  629  631   1    109.41     406.3455    ;     2287  
    635  632  633   1    109.41     406.3455    ;     2288  
    635  632  634   1    109.41     406.3455    ;     2289  
    638  635  636   1    109.41     406.3455    ;     2290  
    638  635  637   1    109.41     406.3455    ;     2291  
    641  638  639   1    109.41     406.3455    ;     2292  
    641  638  640   1    109.41     406.3455    ;     2293  
    644  641  642   1    109.41     406.3455    ;     2294  
    644  641  643   1    109.41     406.3455    ;     2295  
    647  644  645   1    109.41     406.3455    ;     2296  
    647  644  646   1    109.41     406.3455    ;     2297  
    650  647  648   1    109.41     406.3455    ;     2298  
    650  647  649   1    109.41     406.3455    ;     2299  
;2
    658  655  656   1    110.88     379.9226    ;     2300  
    658  655  657   1    110.88     379.9226    ;     2301  
    661  658  659   1    110.13     350.4483    ;     2302  
    661  658  660   1    110.13     350.4483    ;     2303  
    664  661  662   1    109.41     406.3455    ;     2304  
    664  661  663   1    109.41     406.3455    ;     2305  
    667  664  665   1    109.41     406.3455    ;     2306  
    667  664  666   1    109.41     406.3455    ;     2307  
    670  667  668   1    109.41     406.3455    ;     2308  
    670  667  669   1    109.41     406.3455    ;     2309  
    673  670  671   1    109.41     406.3455    ;     2310  
    673  670  672   1    109.41     406.3455    ;     2311  
    676  673  674   1    109.41     406.3455    ;     2312  
    676  673  675   1    109.41     406.3455    ;     2313  
    679  676  677   1    109.41     406.3455    ;     2314  
    679  676  678   1    109.41     406.3455    ;     2315  
    682  679  680   1    109.41     406.3455    ;     2316  
    682  679  681   1    109.41     406.3455    ;     2317  
    685  682  683   1    109.41     406.3455    ;     2318  
    685  682  684   1    109.41     406.3455    ;     2319  
    688  685  686   1    109.41     406.3455    ;     2320  
    688  685  687   1    109.41     406.3455    ;     2321  
;3
    696  693  694   1    110.88     379.9226    ;     2322  
    696  693  695   1    110.88     379.9226    ;     2323  
    699  696  697   1    110.13     350.4483    ;     2324  
    699  696  698   1    110.13     350.4483    ;     2325  
    702  699  700   1    109.41     406.3455    ;     2326  
    702  699  701   1    109.41     406.3455    ;     2327  
    705  702  703   1    109.41     406.3455    ;     2328  
    705  702  704   1    109.41     406.3455    ;     2329  
    708  705  706   1    109.41     406.3455    ;     2330  
    708  705  707   1    109.41     406.3455    ;     2331  
    711  708  709   1    109.41     406.3455    ;     2332  
    711  708  710   1    109.41     406.3455    ;     2333  
    714  711  712   1    109.41     406.3455    ;     2334  
    714  711  713   1    109.41     406.3455    ;     2335  
    717  714  715   1    109.41     406.3455    ;     2336  
    717  714  716   1    109.41     406.3455    ;     2337  
    720  717  718   1    109.41     406.3455    ;     2338  
    720  717  719   1    109.41     406.3455    ;     2339  
    723  720  721   1    109.41     406.3455    ;     2340  
    723  720  722   1    109.41     406.3455    ;     2341  
    726  723  724   1    109.41     406.3455    ;     2342  
    726  723  725   1    109.41     406.3455    ;     2343  
;methyl
    647  650  651   1    111.21     350.0535    ;     2344  
    647  650  652   1    111.21     350.0535    ;     2345  
    647  650  653   1    111.53     350.0535    ;     2346  
    685  688  689   1    111.21     350.0535    ;     2347  
    685  688  690   1    111.21     350.0535    ;     2348  
    685  688  691   1    111.53     350.0535    ;     2349  
    723  726  727   1    111.21     350.0535    ;     2350  
    723  726  728   1    111.21     350.0535    ;     2351  
    723  726  729   1    111.53     350.0535    ;     2352  
; C12H25 HCH
    618  617  619   1    108.28     305.9912    ;     2353  
    621  620  622   1    106.49     351.5190    ;     2354  
    624  623  625   1    105.92     346.3000    ;     2355  
    627  626  628   1    105.92     346.3000    ;     2356  
    630  629  631   1    105.92     346.3000    ;     2357  
    633  632  634   1    105.92     346.3000    ;     2358  
    636  635  637   1    105.92     346.3000    ;     2359  
    639  638  640   1    105.92     346.3000    ;     2360  
    642  641  643   1    105.92     346.3000    ;     2361  
    645  644  646   1    105.92     346.3000    ;     2362  
    648  647  649   1    105.92     346.3000    ;     2363  
    651  650  652   1    107.36     310.8582    ;     2364  
    651  650  653   1    107.67     310.8582    ;     2365  
    652  650  653   1    107.67     310.8582    ;     2366  
    656  655  657   1    108.28     305.9912    ;     2367  
    659  658  660   1    106.49     351.5190    ;     2368  
    662  661  663   1    105.92     346.3000    ;     2369  
    665  664  666   1    105.92     346.3000    ;     2370  
    668  667  669   1    105.92     346.3000    ;     2371  
    671  670  672   1    105.92     346.3000    ;     2372  
    674  673  675   1    105.92     346.3000    ;     2373  
    677  676  678   1    105.92     346.3000    ;     2374  
    680  679  681   1    105.92     346.3000    ;     2375  
    683  682  684   1    105.92     346.3000    ;     2376  
    686  685  687   1    105.92     346.3000    ;     2377  
    689  688  690   1    107.36     310.8582    ;     2378  
    689  688  691   1    107.67     310.8582    ;     2379  
    690  688  691   1    107.67     310.8582    ;     2380  
    694  693  695   1    108.28     305.9912    ;     2381  
    697  696  698   1    106.49     351.5190    ;     2382  
    700  699  701   1    105.92     346.3000    ;     2383  
    703  702  704   1    105.92     346.3000    ;     2384  
    706  705  707   1    105.92     346.3000    ;     2385  
    709  708  710   1    105.92     346.3000    ;     2386  
    712  711  713   1    105.92     346.3000    ;     2387  
    715  714  716   1    105.92     346.3000    ;     2388  
    718  717  719   1    105.92     346.3000    ;     2389  
    721  720  722   1    105.92     346.3000    ;     2390  
    724  723  725   1    105.92     346.3000    ;     2391  
    727  726  728   1    107.36     310.8582    ;     2392  
    727  726  729   1    107.67     310.8582    ;     2393  
    728  726  729   1    107.67     310.8582    ;     2394  
; C12H25 CCC
    617  620  623   1    112.99     575.2772    ;     2395  
    620  623  626   1    112.98     672.9431    ;     2396  
    623  626  629   1    112.98     672.9431    ;     2397  
    626  629  632   1    112.98     672.9431    ;     2398  
    629  632  635   1    112.98     672.9431    ;     2399  
    632  635  638   1    112.98     672.9431    ;     2400  
    635  638  641   1    112.98     672.9431    ;     2401  
    638  641  644   1    112.98     672.9431    ;     2402  
    641  644  647   1    112.98     672.9431    ;     2403  
    644  647  650   1    112.98     672.9431    ;     2404  
    655  658  661   1    112.99     575.2772    ;     2405  
    658  661  664   1    112.98     672.9431    ;     2406  
    661  664  667   1    112.98     672.9431    ;     2407  
    664  667  670   1    112.98     672.9431    ;     2408  
    667  670  673   1    112.98     672.9431    ;     2409  
    670  673  676   1    112.98     672.9431    ;     2410  
    673  676  679   1    112.98     672.9431    ;     2411  
    676  679  682   1    112.98     672.9431    ;     2412  
    679  682  685   1    112.98     672.9431    ;     2413  
    682  685  688   1    112.98     672.9431    ;     2414  
    693  696  699   1    112.99     575.2772    ;     2415  
    696  699  702   1    112.98     672.9431    ;     2416  
    699  702  705   1    112.98     672.9431    ;     2417  
    702  705  708   1    112.98     672.9431    ;     2418  
    705  708  711   1    112.98     672.9431    ;     2419  
    708  711  714   1    112.98     672.9431    ;     2420  
    711  714  717   1    112.98     672.9431    ;     2421  
    714  717  720   1    112.98     672.9431    ;     2422  
    717  720  723   1    112.98     672.9431    ;     2423  
    720  723  726   1    112.98     672.9431    ;     2424  
;LATERAL 6
;indole-C%C and C%C-aryl CCC
     33   34   41   1    120.37     324.5627    ;     2425  
     35   34   41   1    119.88     430.7444    ;     2426  
     34   41  730   1    179.84     203.2673    ;     2427  
     41  730  731   1    179.85     135.2130    ;     2428  
    730  731  732   1    121.12     510.9406    ;     2429  
    730  731  736   1    120.94     510.9406    ;     2430  
    731  732  733   1    121.77     618.6934    ;     2431  
;aryl CCC, CCH and amide
    731  736  735   1    120.63     618.6934    ;     2432  
    732  731  736   1    117.94     401.3678    ;     2433  
    732  733  734   1    119.70     701.0242    ;     2434  
    733  734  735   1    118.98     362.8065    ;     2435  
    734  735  736   1    120.97     701.0242    ;     2436  
    731  732  737   1    119.00     300.4171    ;     2437  
    731  736  740   1    119.44     300.4171    ;     2438  
    733  732  737   1    119.23     328.8217    ;     2439  
    735  736  740   1    119.93     328.8217    ;     2440  
    732  733  738   1    121.02     344.5045    ;     2441  
    736  735  739   1    119.44     344.5045    ;     2442  
    734  733  738   1    119.28     284.9527    ;     2443  
    734  735  739   1    119.59     284.9527    ;     2444  
    733  734  741   1    123.66     637.7902    ;     2445  
    735  734  741   1    117.36     637.7902    ;     2446  
    734  741  742   1    114.83     352.4994    ;     2447  
    734  741  743   1    128.94     492.6372    ;     2448  
    742  741  743   1    115.85     332.7111    ;     2449  
    741  743  744   1    123.21     806.8351    ;     2450  
    741  743  745   1    115.03     239.7117    ;     2451  
    744  743  745   1    121.76     449.7478    ;     2452  
    743  745  746   1    116.64     533.2275    ;     2453  
    743  745  750   1    123.96     533.2275    ;     2454  
; TAP CCC,CCO and CCH
    745  746  747   1    121.13     462.2797    ;     2455  
    745  750  749   1    119.39     462.2797    ;     2456  
    746  745  750   1    119.38     640.0125    ;     2457  
    746  747  748   1    119.69     257.0221    ;     2458  
    747  748  749   1    118.95     231.7199    ;     2459  
    748  749  750   1    121.45     257.0221    ;     2460  
    745  746  751   1    118.20     302.4782    ;     2461  
    745  750  752   1    121.71     302.4782    ;     2462  
    747  746  751   1    120.67     300.0496    ;     2463  
    749  750  752   1    118.81     300.0496    ;     2464  
    746  747  753   1    123.67     969.4003    ;     2465  
    750  749  829   1    124.49     969.4003    ;     2466  
    747  748  791   1    119.77     659.9919    ;     2467  
    749  748  791   1    121.28     659.9919    ;     2468  
    748  747  753   1    116.64     497.0412    ;     2469  
    748  749  829   1    114.07     497.0412    ;     2470  
; aryl-O-alkyl
    747  753  754   1    118.01     500.5177    ;     2471  
    748  791  792   1    115.05     657.1352    ;     2472  
    749  829  830   1    118.02     500.5177    ;     2473  
; alkyl OCH and OCC
    753  754  755   1    105.95     493.1652    ;     2474  
    753  754  756   1    111.74     493.1652    ;     2475  
    753  754  757   1    107.72     610.7989    ;     2476  
    791  792  793   1    105.95     493.1652    ;     2477  
    791  792  794   1    111.74     493.1652    ;     2478  
    791  792  795   1    107.72     610.7989    ;     2479  
    829  830  831   1    105.95     493.1652    ;     2480  
    829  830  832   1    111.74     493.1652    ;     2481  
    829  830  833   1    107.72     610.7989    ;     2482  
; C12H25 CCH
; forward Cn-C(n+1)-H(n+1)
;1
    754  757  758   1    108.43     426.3036    ;     2483  
    754  757  759   1    108.43     426.3036    ;     2484  
    757  760  761   1    109.44     422.2695    ;     2485  
    757  760  762   1    109.44     422.2695    ;     2486  
    760  763  764   1    109.44     422.2695    ;     2487  
    760  763  765   1    109.44     422.2695    ;     2488  
    763  766  767   1    109.44     422.2695    ;     2489  
    763  766  768   1    109.44     422.2695    ;     2490  
    766  769  770   1    109.44     422.2695    ;     2491  
    766  769  771   1    109.44     422.2695    ;     2492  
    769  772  773   1    109.44     422.2695    ;     2493  
    769  772  774   1    109.44     422.2695    ;     2494  
    772  775  776   1    109.44     422.2695    ;     2495  
    772  775  777   1    109.44     422.2695    ;     2496  
    775  778  779   1    109.44     422.2695    ;     2497  
    775  778  780   1    109.44     422.2695    ;     2498  
    778  781  782   1    109.44     422.2695    ;     2499  
    778  781  783   1    109.44     422.2695    ;     2500  
    781  784  785   1    109.44     422.2695    ;     2501  
    781  784  786   1    109.44     422.2695    ;     2502  
;2
    792  795  796   1    108.43     426.3036    ;     2503  
    792  795  797   1    108.43     426.3036    ;     2504  
    795  798  799   1    109.44     422.2695    ;     2505  
    795  798  800   1    109.44     422.2695    ;     2506  
    798  801  802   1    109.44     422.2695    ;     2507  
    798  801  803   1    109.44     422.2695    ;     2508  
    801  804  805   1    109.44     422.2695    ;     2509  
    801  804  806   1    109.44     422.2695    ;     2510  
    804  807  808   1    109.44     422.2695    ;     2511  
    804  807  809   1    109.44     422.2695    ;     2512  
    807  810  811   1    109.44     422.2695    ;     2513  
    807  810  812   1    109.44     422.2695    ;     2514  
    810  813  814   1    109.44     422.2695    ;     2515  
    810  813  815   1    109.44     422.2695    ;     2516  
    813  816  817   1    109.44     422.2695    ;     2517  
    813  816  818   1    109.44     422.2695    ;     2518  
    816  819  820   1    109.44     422.2695    ;     2519  
    816  819  821   1    109.44     422.2695    ;     2520  
    819  822  823   1    109.44     422.2695    ;     2521  
    819  822  824   1    109.44     422.2695    ;     2522  
;3
    830  833  834   1    108.43     426.3036    ;     2523  
    830  833  835   1    108.43     426.3036    ;     2524  
    833  836  837   1    109.44     422.2695    ;     2525  
    833  836  838   1    109.44     422.2695    ;     2526  
    836  839  840   1    109.44     422.2695    ;     2527  
    836  839  841   1    109.44     422.2695    ;     2528  
    839  842  843   1    109.44     422.2695    ;     2529  
    839  842  844   1    109.44     422.2695    ;     2530  
    842  845  846   1    109.44     422.2695    ;     2531  
    842  845  847   1    109.44     422.2695    ;     2532  
    845  848  849   1    109.44     422.2695    ;     2533  
    845  848  850   1    109.44     422.2695    ;     2534  
    848  851  852   1    109.44     422.2695    ;     2535  
    848  851  853   1    109.44     422.2695    ;     2536  
    851  854  855   1    109.44     422.2695    ;     2537  
    851  854  856   1    109.44     422.2695    ;     2538  
    854  857  858   1    109.44     422.2695    ;     2539  
    854  857  859   1    109.44     422.2695    ;     2540  
    857  860  861   1    109.44     422.2695    ;     2541  
    857  860  862   1    109.44     422.2695    ;     2542  
;backwards C(n+1)-Cn-Hn
;1
    757  754  755   1    110.88     379.9226    ;     2543  
    757  754  756   1    110.88     379.9226    ;     2544  
    760  757  758   1    110.13     350.4483    ;     2545  
    760  757  759   1    110.13     350.4483    ;     2546  
    763  760  761   1    109.41     406.3455    ;     2547  
    763  760  762   1    109.41     406.3455    ;     2548  
    766  763  764   1    109.41     406.3455    ;     2549  
    766  763  765   1    109.41     406.3455    ;     2550  
    769  766  767   1    109.41     406.3455    ;     2551  
    769  766  768   1    109.41     406.3455    ;     2552  
    772  769  770   1    109.41     406.3455    ;     2553  
    772  769  771   1    109.41     406.3455    ;     2554  
    775  772  773   1    109.41     406.3455    ;     2555  
    775  772  774   1    109.41     406.3455    ;     2556  
    778  775  776   1    109.41     406.3455    ;     2557  
    778  775  777   1    109.41     406.3455    ;     2558  
    781  778  779   1    109.41     406.3455    ;     2559  
    781  778  780   1    109.41     406.3455    ;     2560  
    784  781  782   1    109.41     406.3455    ;     2561  
    784  781  783   1    109.41     406.3455    ;     2562  
    787  784  785   1    109.41     406.3455    ;     2563  
    787  784  786   1    109.41     406.3455    ;     2564  
;2
    795  792  793   1    110.88     379.9226    ;     2565  
    795  792  794   1    110.88     379.9226    ;     2566  
    798  795  796   1    110.13     350.4483    ;     2567  
    798  795  797   1    110.13     350.4483    ;     2568  
    801  798  799   1    109.41     406.3455    ;     2569  
    801  798  800   1    109.41     406.3455    ;     2570  
    804  801  802   1    109.41     406.3455    ;     2571  
    804  801  803   1    109.41     406.3455    ;     2572  
    807  804  805   1    109.41     406.3455    ;     2573  
    807  804  806   1    109.41     406.3455    ;     2574  
    810  807  808   1    109.41     406.3455    ;     2575  
    810  807  809   1    109.41     406.3455    ;     2576  
    813  810  811   1    109.41     406.3455    ;     2577  
    813  810  812   1    109.41     406.3455    ;     2578  
    816  813  814   1    109.41     406.3455    ;     2579  
    816  813  815   1    109.41     406.3455    ;     2580  
    819  816  817   1    109.41     406.3455    ;     2581  
    819  816  818   1    109.41     406.3455    ;     2582  
    822  819  820   1    109.41     406.3455    ;     2583  
    822  819  821   1    109.41     406.3455    ;     2584  
    825  822  823   1    109.41     406.3455    ;     2585  
    825  822  824   1    109.41     406.3455    ;     2586  
;3
    833  830  831   1    110.88     379.9226    ;     2587  
    833  830  832   1    110.88     379.9226    ;     2588  
    836  833  834   1    110.13     350.4483    ;     2589  
    836  833  835   1    110.13     350.4483    ;     2590  
    839  836  837   1    109.41     406.3455    ;     2591  
    839  836  838   1    109.41     406.3455    ;     2592  
    842  839  840   1    109.41     406.3455    ;     2593  
    842  839  841   1    109.41     406.3455    ;     2594  
    845  842  843   1    109.41     406.3455    ;     2595  
    845  842  844   1    109.41     406.3455    ;     2596  
    848  845  846   1    109.41     406.3455    ;     2597  
    848  845  847   1    109.41     406.3455    ;     2598  
    851  848  849   1    109.41     406.3455    ;     2599  
    851  848  850   1    109.41     406.3455    ;     2600  
    854  851  852   1    109.41     406.3455    ;     2601  
    854  851  853   1    109.41     406.3455    ;     2602  
    857  854  855   1    109.41     406.3455    ;     2603  
    857  854  856   1    109.41     406.3455    ;     2604  
    860  857  858   1    109.41     406.3455    ;     2605  
    860  857  859   1    109.41     406.3455    ;     2606  
    863  860  861   1    109.41     406.3455    ;     2607  
    863  860  862   1    109.41     406.3455    ;     2608  
;methyl
    784  787  788   1    111.21     350.0535    ;     2609  
    784  787  789   1    111.21     350.0535    ;     2610  
    784  787  790   1    111.53     350.0535    ;     2611  
    822  825  826   1    111.21     350.0535    ;     2612  
    822  825  827   1    111.21     350.0535    ;     2613  
    822  825  828   1    111.53     350.0535    ;     2614  
    860  863  864   1    111.21     350.0535    ;     2615  
    860  863  865   1    111.21     350.0535    ;     2616  
    860  863  866   1    111.53     350.0535    ;     2617  
; C12H25 HCH
    755  754  756   1    108.28     305.9912    ;     2618  
    758  757  759   1    106.49     351.5190    ;     2619  
    761  760  762   1    105.92     346.3000    ;     2620  
    764  763  765   1    105.92     346.3000    ;     2621  
    767  766  768   1    105.92     346.3000    ;     2622  
    770  769  771   1    105.92     346.3000    ;     2623  
    773  772  774   1    105.92     346.3000    ;     2624  
    776  775  777   1    105.92     346.3000    ;     2625  
    779  778  780   1    105.92     346.3000    ;     2626  
    782  781  783   1    105.92     346.3000    ;     2627  
    785  784  786   1    105.92     346.3000    ;     2628  
    788  787  789   1    107.36     310.8582    ;     2629  
    788  787  790   1    107.67     310.8582    ;     2630  
    789  787  790   1    107.67     310.8582    ;     2631  
    793  792  794   1    108.28     305.9912    ;     2632  
    796  795  797   1    106.49     351.5190    ;     2633  
    799  798  800   1    105.92     346.3000    ;     2634  
    802  801  803   1    105.92     346.3000    ;     2635  
    805  804  806   1    105.92     346.3000    ;     2636  
    808  807  809   1    105.92     346.3000    ;     2637  
    811  810  812   1    105.92     346.3000    ;     2638  
    814  813  815   1    105.92     346.3000    ;     2639  
    817  816  818   1    105.92     346.3000    ;     2640  
    820  819  821   1    105.92     346.3000    ;     2641  
    823  822  824   1    105.92     346.3000    ;     2642  
    826  825  827   1    107.36     310.8582    ;     2643  
    826  825  828   1    107.67     310.8582    ;     2644  
    827  825  828   1    107.67     310.8582    ;     2645  
    831  830  832   1    108.28     305.9912    ;     2646  
    834  833  835   1    106.49     351.5190    ;     2647  
    837  836  838   1    105.92     346.3000    ;     2648  
    840  839  841   1    105.92     346.3000    ;     2649  
    843  842  844   1    105.92     346.3000    ;     2650  
    846  845  847   1    105.92     346.3000    ;     2651  
    849  848  850   1    105.92     346.3000    ;     2652  
    852  851  853   1    105.92     346.3000    ;     2653  
    855  854  856   1    105.92     346.3000    ;     2654  
    858  857  859   1    105.92     346.3000    ;     2655  
    861  860  862   1    105.92     346.3000    ;     2656  
    864  863  865   1    107.36     310.8582    ;     2657  
    864  863  866   1    107.67     310.8582    ;     2658  
    865  863  866   1    107.67     310.8582    ;     2659  
; C12H25 CCC
    754  757  760   1    112.99     575.2772    ;     2660  
    757  760  763   1    112.98     672.9431    ;     2661  
    760  763  766   1    112.98     672.9431    ;     2662  
    763  766  769   1    112.98     672.9431    ;     2663  
    766  769  772   1    112.98     672.9431    ;     2664  
    769  772  775   1    112.98     672.9431    ;     2665  
    772  775  778   1    112.98     672.9431    ;     2666  
    775  778  781   1    112.98     672.9431    ;     2667  
    778  781  784   1    112.98     672.9431    ;     2668  
    781  784  787   1    112.98     672.9431    ;     2669  
    792  795  798   1    112.99     575.2772    ;     2670  
    795  798  801   1    112.98     672.9431    ;     2671  
    798  801  804   1    112.98     672.9431    ;     2672  
    801  804  807   1    112.98     672.9431    ;     2673  
    804  807  810   1    112.98     672.9431    ;     2674  
    807  810  813   1    112.98     672.9431    ;     2675  
    810  813  816   1    112.98     672.9431    ;     2676  
    813  816  819   1    112.98     672.9431    ;     2677  
    816  819  822   1    112.98     672.9431    ;     2678  
    819  822  825   1    112.98     672.9431    ;     2679  
    830  833  836   1    112.99     575.2772    ;     2680  
    833  836  839   1    112.98     672.9431    ;     2681  
    836  839  842   1    112.98     672.9431    ;     2682  
    839  842  845   1    112.98     672.9431    ;     2683  
    842  845  848   1    112.98     672.9431    ;     2684  
    845  848  851   1    112.98     672.9431    ;     2685  
    848  851  854   1    112.98     672.9431    ;     2686  
    851  854  857   1    112.98     672.9431    ;     2687  
    854  857  860   1    112.98     672.9431    ;     2688  
    857  860  863   1    112.98     672.9431    ;     2689  

; Torsions
[ dihedrals ]
;RIGID
; with F
      2   1   3   4   2    -97.0     65.631     ;     2690     
      2   1  15  16   2    -97.0     65.631     ;     2691     
      2   1  27  28   2    -97.0     65.631     ;     2692     
      2   1   3   7   2     96.9     65.631     ;     2693     
      2   1  15  19   2     96.9     65.631     ;     2694     
      2   1  27  31   2     96.9     65.631     ;     2695     
; star-like
;CORE
      3   1   4   7   2      7.8     69.815     ;     2696      *
     15   1  16  19   2      7.8     69.815     ;     2697      *
     27   1  28  31   2      7.8     69.815     ;     2698      *
      4   3   5  38   2     -6.9     69.815     ;     2699      *
      7   3   6  14   2      6.9     69.815     ;     2700      *
     19  15  18  26   2      6.9     69.815     ;     2701      *
     31  27  30  38   2      6.9     69.815     ;     2702      *
     16  14  15  17   2     -9.1     69.815     ;     2703      *
     28  26  27  29   2     -9.1     69.815     ;     2704      *
      5   4   6   8   2     -2.2     69.815     ;     2705      *
     17  16  18  20   2     -2.2     69.815     ;     2706      *
     29  28  30  32   2     -2.2     69.815     ;     2707      *
      6   5   7  11   2     -2.3     69.815     ;     2708      *
     18  17  19  23   2     -2.3     69.815     ;     2709      *
     30  29  31  35   2     -2.3     69.815     ;     2710      *
     12   5   9   8   2      0.0     69.815     ;     2711      *
     24  17  21  20   2      0.0     69.815     ;     2712      *
     36  29  33  32   2      0.0     69.815     ;     2713      *
      9   8  10  42   2      0.0     69.815     ;     2714      *
     21  20  22 180   2      0.0     69.815     ;     2715      *
     33  32  34 318   2      0.0     69.815     ;     2716      *
     10   9  11  39   2      0.0     69.815     ;     2717      *
     22  21  23  40   2      0.0     69.815     ;     2718      *
     34  33  35  41   2      0.0     69.815     ;     2719      *
     13   6  10  11   2      0.0     69.815     ;     2720      *
     25  18  22  23   2      0.0     69.815     ;     2721      *
     37  30  34  35   2      0.0     69.815     ;     2722      *
;LATERAL 1
     44  43  45  49   2     -0.0     68.080     ;     2723      *
     50  44  46  45   2     -0.1     68.080     ;     2724      *
     53  44  48  49   2     -0.0     68.080     ;     2725      *
     51  45  47  46   2     -0.3     68.080     ;     2726      *
     54  46  48  47   2      0.3     68.080     ;     2727      *
     52  47  49  48   2      0.0     68.080     ;     2728      *
     54  47  55  56   2      4.1     68.080     ;     2729      *
     56  54  57  58   2     -0.5     68.080     ;     2730      *
     58  56  59  63   2      1.0     68.080     ;     2731      *
     64  58  60  59   2      0.1     68.080     ;     2732      *
     65  58  62  63   2     -1.8     68.080     ;     2733      *
     66  59  61  60   2      0.1     68.080     ;     2734      *
    104  60  62  61   2      0.4     68.080     ;     2735      *
    142  61  63  62   2      0.3     68.080     ;     2736      *
;LATERAL 2
    182 181 183 187   2     -0.0     68.080     ;     2737      *
    188 182 184 183   2     -0.1     68.080     ;     2738      *
    191 182 186 187   2     -0.0     68.080     ;     2739      *
    189 183 185 184   2     -0.3     68.080     ;     2740      *
    192 184 186 185   2      0.3     68.080     ;     2741      *
    190 185 187 186   2      0.0     68.080     ;     2742      *
    192 185 193 194   2      4.1     68.080     ;     2743      *
    194 192 195 196   2     -0.5     68.080     ;     2744      *
    196 194 197 201   2      1.0     68.080     ;     2745      *
    202 196 198 197   2      0.1     68.080     ;     2746      *
    203 196 200 201   2     -1.8     68.080     ;     2747      *
    204 197 199 198   2      0.1     68.080     ;     2748      *
    242 198 200 199   2      0.4     68.080     ;     2749      *
    280 199 201 200   2      0.3     68.080     ;     2750      *
;LATERAL 3
    320 319 321 325   2     -0.0     68.080     ;     2751      *
    326 320 322 321   2     -0.1     68.080     ;     2752      *
    329 320 324 325   2     -0.0     68.080     ;     2753      *
    327 321 323 322   2     -0.3     68.080     ;     2754      *
    330 322 324 323   2      0.3     68.080     ;     2755      *
    328 323 325 324   2      0.0     68.080     ;     2756      *
    330 323 331 332   2      4.1     68.080     ;     2757      *
    332 330 333 334   2     -0.5     68.080     ;     2758      *
    334 332 335 339   2      1.0     68.080     ;     2759      *
    340 334 336 335   2      0.1     68.080     ;     2760      *
    341 334 338 339   2     -1.8     68.080     ;     2761      *
    342 335 337 336   2      0.1     68.080     ;     2762      *
    380 336 338 337   2      0.4     68.080     ;     2763      *
    418 337 339 338   2      0.3     68.080     ;     2764      *
; CORE
; with B
      1   3   4  38   2    -12.6     69.815     ;     2765      
      1  15  16  14   2    -12.6     69.815     ;     2766      
      1  27  28  26   2    -12.6     69.815     ;     2767      
      1   3   7  14   2     12.6     69.815     ;     2768      
      1  15  19  26   2     12.6     69.815     ;     2769      
      1  27  31  38   2     12.6     69.815     ;     2770      
     27   1   3   4   2     28.2     69.815     ;     2771      
     15   1   3   7   2    -28.2     69.815     ;     2772      
      3   1  15  16   2     28.2     69.815     ;     2773      
      3   1  27  31   2    -28.2     69.815     ;     2774      
     27   1  15  19   2    -28.2     69.815     ;     2775      
     15   1  27  28   2     28.2     69.815     ;     2776      
;pyrrole NCCC, CNCC and CCCC
      3   4   5   6   2      6.8     69.815     ;     2777      
     15  16  17  18   2      6.8     69.815     ;     2778      
     27  28  29  30   2      6.8     69.815     ;     2779      
      5   6   7   3   2     -6.8     69.815     ;     2780      
     17  18  19  15   2     -6.8     69.815     ;     2781      
     29  30  31  27   2     -6.8     69.815     ;     2782      
      7   3   4   5   2    -11.9     69.815     ;     2783      
     19  15  16  17   2    -11.9     69.815     ;     2784      
     31  27  28  29   2    -11.9     69.815     ;     2785      
      4   3   7   6   2     11.9     69.815     ;     2786      
     16  15  19  18   2     11.9     69.815     ;     2787      
     28  27  31  30   2     11.9     69.815     ;     2788      
      4   5   6   7   2      0.0     69.815     ;     2789      
     16  17  18  19   2      0.0     69.815     ;     2790      
     28  29  30  31   2      0.0     69.815     ;     2791      
; bridge CNCN NCCN and CNCC
      3   4  38  31   2     -8.1     69.815     ;     2792      
      3   7  14  16   2      8.1     69.815     ;     2793      
      7  14  16  15   2     -8.1     69.815     ;     2794      
     15  19  26  28   2      8.1     69.815     ;     2795      
     27  31  38   4   2      8.1     69.815     ;     2796      
     19  26  28  27   2     -8.1     69.815     ;     2797      
; inter-ring pyrrole-indole
     38   4   5   8   2     16.7     69.815     ;     2798      
     14  16  17  20   2     16.7     69.815     ;     2799      
     26  28  29  32   2     16.7     69.815     ;     2800      
      6   5   8   9   2     -1.4     69.815     ;     2801      
     18  17  20  21   2     -1.4     69.815     ;     2802      
     30  29  32  33   2     -1.4     69.815     ;     2803      
      8   5   6  11   2      0.0     69.815     ;     2804      
     20  17  18  23   2      0.0     69.815     ;     2805      
     32  29  30  35   2      0.0     69.815     ;     2806      
      5   6  11  10   2      1.4     69.815     ;     2807      
     17  18  23  22   2      1.4     69.815     ;     2808      
     29  30  35  34   2      1.4     69.815     ;     2809      
     11   6   7  14   2    -16.7     69.815     ;     2810      
     23  18  19  26   2    -16.7     69.815     ;     2811      
     35  30  31  38   2    -16.7     69.815     ;     2812      
      5   8   9  10   2      1.4     69.815     ;     2813      
     17  20  21  22   2      1.4     69.815     ;     2814      
     29  32  33  34   2      1.4     69.815     ;     2815      
      8   9  10  11   2      0.0     69.815     ;     2816      
     20  21  22  23   2      0.0     69.815     ;     2817      
     32  33  34  35   2      0.0     69.815     ;     2818      
      9  10  11   6   2     -1.4     69.815     ;     2819      
     21  22  23  18   2     -1.4     69.815     ;     2820      
     33  34  35  30   2     -1.4     69.815     ;     2821      
      4   5   8  12   2      4.2     69.815     ;     2822      
     16  17  20  24   2      4.2     69.815     ;     2823      
     28  29  32  36   2      4.2     69.815     ;     2824      
     12   8   9  42   2      0.9     69.815     ;     2825   
     24  20  21 180   2      0.9     69.815     ;     2826   
     36  32  33 318   2      0.9     69.815     ;     2827   
      7   6  11  13   2     -4.2     69.815     ;     2828      
     19  18  23  25   2     -4.2     69.815     ;     2829      
     31  30  35  37   2     -4.2     69.815     ;     2830      
     39  10  11  13   2     -0.9     69.815     ;     2831      
     40  22  23  25   2     -0.9     69.815     ;     2832      
     41  34  35  37   2     -0.9     69.815     ;     2833      
; LATERAL 1
; with ethynyl
     42   9   8  12   2     -0.0    102.202     ;     2834      
     42   9  10  39   2     -0.0     69.815     ;     2835      
      9  10  43  42   2     -0.0    126.779     ;     2836      
     43  42  45  44   2      0.0    126.779     ;     2837      
     43  44  45  50   2      0.1    116.841     ;     2838      
     43  44  49  53   2     -0.0    116.841     ;     2839      
; aryl and amide
     44  45  46  47   2      0.1     68.080     ;     2840      
     49  44  45  46   2     -0.0     68.080     ;     2841      
     45  44  49  48   2     -0.1     68.080     ;     2842      
     45  46  47  48   2     -0.1     68.080     ;     2843      
     46  47  48  49   2     -0.0     68.080     ;     2844      
     47  48  49  44   2      0.1     68.080     ;     2845      
     50  45  46  51   2      0.5     37.876     ;     2846      
     52  48  49  53   2      0.1     37.876     ;     2847      
     51  46  47  54   2     -1.2    121.980     ;     2848      
     54  47  48  52   2      0.5    121.980     ;     2849      
; TAP
     56  58  59  64   2      0.1     48.005     ;     2850      
     56  58  63  65   2      2.5     48.005     ;     2851      
     58  59  60  61   2      0.8     68.080     ;     2852      
     63  58  59  60   2     -1.4     68.080     ;     2853      
     59  58  63  62   2      0.9     68.080     ;     2854      
     59  60  61  62   2      0.3     68.080     ;     2855      
     60  61  62  63   2     -0.8     68.080     ;     2856      
     61  62  63  58   2      0.2     68.080     ;     2857      
; ring CCCH and CCCO
; ring OCCH and OCCO
     66  60  61 104   2     -0.2     72.917     ;     2858      
    104  61  62 142   2     -0.6     72.917     ;     2859      
     64  59  60  66   2      0.8     78.133     ;     2860      
    142  62  63  65   2     -2.6     78.133     ;     2861      
; FLEXIBLE
; delta1 ethynyl rotation
      8  42  43  45   1      0.00    11.414  0  ;     2862 
      8  42  43  45   1      0.00    -2.554  2  ;     2863      
      8  42  43  45   1      0.00    -0.011  4  ;     2864      
; delta2 N-C(aryl) amide rotation
     46  47  54  56   1      0.00    11.414  0  ;     2865 
     46  47  54  56   1      8.30   -13.332  2  ;     2866      
; delta3 C-N amide
     47  54  56  58   1      0.00    11.414  0  ;     2867 
     47  54  56  58   1      2.76     9.607  1  ;     2868      
     47  54  56  58   1    -10.30   -25.353  2  ;     2869      
     47  54  56  58   1      3.90     3.120  3  ;     2870      
     47  54  56  58   1    -16.40     2.882  4  ;     2871      
; delta4 C-C(TAP) amide rotation
     54  56  58  59   1      0.00    11.414  0  ;     2872 
     54  56  58  59   1      0.00    -0.609  1  ;     2873      
     54  56  58  59   1      0.00   -10.671  2  ;     2874      
     54  56  58  59   1      0.00     2.854  4  ;     2875      
     54  56  58  59   1      0.00     0.550  6  ;     2876      
     54  56  58  59   1      0.00     0.334  8  ;     2877      
     54  56  58  59   1      0.00     0.216 10  ;     2878      
; delta1 TAP aryl-O-alkyl C-O-CC
     59  60  66  67   1      0.00     1.415  0
     59  60  66  67   1    -64.50    -4.030  1  ;     2879 
     59  60  66  67   1     11.60    -2.480  2  ;     2880 
     59  60  66  67   1     16.80    -2.581  3  ;     2881 
     59  60  66  67   1    -24.10    -0.813  4  ;     2882 
; delta2 aryl-O-alkyl C-O-CC
     60  61 104 105   1      0.00     1.415  0
     60  61 104 105   1     -1.80     6.497  2  ;     2883 
     60  61 104 105   1     -3.00     0.017  4  ;     2884 
; delta3 aryl-O-alkyl C-O-CC
     63  62 142 143   1      0.00     1.415  0
     63  62 142 143   1     63.20    -4.053  1  ;     2885 
     63  62 142 143   1    -11.10    -1.230  2  ;     2886 
     63  62 142 143   1    -16.30    -2.663  3  ;     2887 
     63  62 142 143   1    -66.80     0.357  4  ;     2888 
; delta3' aryl-O-alkyl C-O-CC
     61  62 142 143   1      0.00     1.415  0
     61  62 142 143   1      0.00    -0.072  1  ;     2889 
     61  62 142 143   1      0.00    -1.230  2  ;     2890 
     61  62 142 143   1      0.00    -0.103  3  ;     2891 
     61  62 142 143   1      0.00    -0.864  4  ;     2892 
; delta4 aryl-O-alkyl C-O-CC
     60  66  67  70   1      0.00     1.415  0  ;     2893 
     60  66  67  70   1      0.00     5.703  1  ;     2894 
     60  66  67  70   1      0.00     2.351  2  ;     2895 
     60  66  67  70   1      0.00     2.860  3  ;     2896 
     61 104 105 108   1      0.00     1.415  0  ;     2897 
     61 104 105 108   1      0.00     5.703  1  ;     2898 
     61 104 105 108   1      0.00     2.351  2  ;     2899 
     61 104 105 108   1      0.00     2.860  3  ;     2900 
     62 142 143 146   1      0.00     1.415  0  ;     2901 
     62 142 143 146   1      0.00     5.703  1  ;     2902 
     62 142 143 146   1      0.00     2.351  2  ;     2903 
     62 142 143 146   1      0.00     2.860  3  ;     2904 
; delta5 OCCC
     66  67  70  73   1      0.00     1.415  0  ;     2905 
     66  67  70  73   1      0.00     1.134  1  ;     2906 
     66  67  70  73   1      0.00     2.668  2  ;     2907 
     66  67  70  73   1      0.00     7.855  3  ;     2908 
    104 105 108 111   1      0.00     1.415  0  ;     2909 
    104 105 108 111   1      0.00     1.134  1  ;     2910 
    104 105 108 111   1      0.00     2.668  2  ;     2911 
    104 105 108 111   1      0.00     7.855  3  ;     2912 
    142 143 146 149   1      0.00     1.415  0  ;     2913 
    142 143 146 149   1      0.00     1.134  1  ;     2914 
    142 143 146 149   1      0.00     2.668  2  ;     2915 
    142 143 146 149   1      0.00     7.855  3  ;     2916 
; delta6 CCCC
     67  70  73  76   1      0.00     1.415  0  ;     2917 
     67  70  73  76   1      0.00     4.641  1  ;     2918 
     67  70  73  76   1      0.00     2.032  2  ;     2919 
     67  70  73  76   1      0.00     6.779  3  ;     2920 
     67  70  73  76   1      0.00     0.225  4  ;     2921 
     70  73  76  79   1      0.00     1.415  0  ;     2922 
     70  73  76  79   1      0.00     4.641  1  ;     2923 
     70  73  76  79   1      0.00     2.032  2  ;     2924 
     70  73  76  79   1      0.00     6.779  3  ;     2925 
     70  73  76  79   1      0.00     0.225  4  ;     2926 
     73  76  79  82   1      0.00     1.415  0  ;     2927 
     73  76  79  82   1      0.00     4.641  1  ;     2928 
     73  76  79  82   1      0.00     2.032  2  ;     2929 
     73  76  79  82   1      0.00     6.779  3  ;     2930 
     73  76  79  82   1      0.00     0.225  4  ;     2931 
     76  79  82  85   1      0.00     1.415  0  ;     2932 
     76  79  82  85   1      0.00     4.641  1  ;     2933 
     76  79  82  85   1      0.00     2.032  2  ;     2934 
     76  79  82  85   1      0.00     6.779  3  ;     2935 
     76  79  82  85   1      0.00     0.225  4  ;     2936 
     79  82  85  88   1      0.00     1.415  0  ;     2937 
     79  82  85  88   1      0.00     4.641  1  ;     2938 
     79  82  85  88   1      0.00     2.032  2  ;     2939 
     79  82  85  88   1      0.00     6.779  3  ;     2940 
     79  82  85  88   1      0.00     0.225  4  ;     2941 
     82  85  88  91   1      0.00     1.415  0  ;     2942 
     82  85  88  91   1      0.00     4.641  1  ;     2943 
     82  85  88  91   1      0.00     2.032  2  ;     2944 
     82  85  88  91   1      0.00     6.779  3  ;     2945 
     82  85  88  91   1      0.00     0.225  4  ;     2946 
     85  88  91  94   1      0.00     1.415  0  ;     2947 
     85  88  91  94   1      0.00     4.641  1  ;     2948 
     85  88  91  94   1      0.00     2.032  2  ;     2949 
     85  88  91  94   1      0.00     6.779  3  ;     2950 
     85  88  91  94   1      0.00     0.225  4  ;     2951 
     88  91  94  97   1      0.00     1.415  0  ;     2952 
     88  91  94  97   1      0.00     4.641  1  ;     2953 
     88  91  94  97   1      0.00     2.032  2  ;     2954 
     88  91  94  97   1      0.00     6.779  3  ;     2955 
     88  91  94  97   1      0.00     0.225  4  ;     2956 
     91  94  97 100   1      0.00     1.415  0  ;     2957 
     91  94  97 100   1      0.00     4.641  1  ;     2958 
     91  94  97 100   1      0.00     2.032  2  ;     2959 
     91  94  97 100   1      0.00     6.779  3  ;     2960 
     91  94  97 100   1      0.00     0.225  4  ;     2961 
    105 108 111 114   1      0.00     1.415  0  ;     2962 
    105 108 111 114   1      0.00     4.641  1  ;     2963 
    105 108 111 114   1      0.00     2.032  2  ;     2964 
    105 108 111 114   1      0.00     6.779  3  ;     2965 
    105 108 111 114   1      0.00     0.225  4  ;     2966 
    108 111 114 117   1      0.00     1.415  0  ;     2967 
    108 111 114 117   1      0.00     4.641  1  ;     2968 
    108 111 114 117   1      0.00     2.032  2  ;     2969 
    108 111 114 117   1      0.00     6.779  3  ;     2970 
    108 111 114 117   1      0.00     0.225  4  ;     2971 
    111 114 117 120   1      0.00     1.415  0  ;     2972 
    111 114 117 120   1      0.00     4.641  1  ;     2973 
    111 114 117 120   1      0.00     2.032  2  ;     2974 
    111 114 117 120   1      0.00     6.779  3  ;     2975 
    111 114 117 120   1      0.00     0.225  4  ;     2976 
    114 117 120 123   1      0.00     1.415  0  ;     2977 
    114 117 120 123   1      0.00     4.641  1  ;     2978 
    114 117 120 123   1      0.00     2.032  2  ;     2979 
    114 117 120 123   1      0.00     6.779  3  ;     2980 
    114 117 120 123   1      0.00     0.225  4  ;     2981 
    117 120 123 126   1      0.00     1.415  0  ;     2982 
    117 120 123 126   1      0.00     4.641  1  ;     2983 
    117 120 123 126   1      0.00     2.032  2  ;     2984 
    117 120 123 126   1      0.00     6.779  3  ;     2985 
    117 120 123 126   1      0.00     0.225  4  ;     2986 
    120 123 126 129   1      0.00     1.415  0  ;     2987 
    120 123 126 129   1      0.00     4.641  1  ;     2988 
    120 123 126 129   1      0.00     2.032  2  ;     2989 
    120 123 126 129   1      0.00     6.779  3  ;     2990 
    120 123 126 129   1      0.00     0.225  4  ;     2991 
    123 126 129 132   1      0.00     1.415  0  ;     2992 
    123 126 129 132   1      0.00     4.641  1  ;     2993 
    123 126 129 132   1      0.00     2.032  2  ;     2994 
    123 126 129 132   1      0.00     6.779  3  ;     2995 
    123 126 129 132   1      0.00     0.225  4  ;     2996 
    126 129 132 135   1      0.00     1.415  0  ;     2997 
    126 129 132 135   1      0.00     4.641  1  ;     2998 
    126 129 132 135   1      0.00     2.032  2  ;     2999 
    126 129 132 135   1      0.00     6.779  3  ;     3000 
    126 129 132 135   1      0.00     0.225  4  ;     3001 
    129 132 135 138   1      0.00     1.415  0  ;     3002 
    129 132 135 138   1      0.00     4.641  1  ;     3003 
    129 132 135 138   1      0.00     2.032  2  ;     3004 
    129 132 135 138   1      0.00     6.779  3  ;     3005 
    129 132 135 138   1      0.00     0.225  4  ;     3006 
    143 146 149 152   1      0.00     1.415  0  ;     3007 
    143 146 149 152   1      0.00     4.641  1  ;     3008 
    143 146 149 152   1      0.00     2.032  2  ;     3009 
    143 146 149 152   1      0.00     6.779  3  ;     3010 
    143 146 149 152   1      0.00     0.225  4  ;     3011 
    146 149 152 155   1      0.00     1.415  0  ;     3012 
    146 149 152 155   1      0.00     4.641  1  ;     3013 
    146 149 152 155   1      0.00     2.032  2  ;     3014 
    146 149 152 155   1      0.00     6.779  3  ;     3015 
    146 149 152 155   1      0.00     0.225  4  ;     3016 
    149 152 155 158   1      0.00     1.415  0  ;     3017 
    149 152 155 158   1      0.00     4.641  1  ;     3018 
    149 152 155 158   1      0.00     2.032  2  ;     3019 
    149 152 155 158   1      0.00     6.779  3  ;     3020 
    149 152 155 158   1      0.00     0.225  4  ;     3021 
    152 155 158 161   1      0.00     1.415  0  ;     3022 
    152 155 158 161   1      0.00     4.641  1  ;     3023 
    152 155 158 161   1      0.00     2.032  2  ;     3024 
    152 155 158 161   1      0.00     6.779  3  ;     3025 
    152 155 158 161   1      0.00     0.225  4  ;     3026 
    155 158 161 164   1      0.00     1.415  0  ;     3027 
    155 158 161 164   1      0.00     4.641  1  ;     3028 
    155 158 161 164   1      0.00     2.032  2  ;     3029 
    155 158 161 164   1      0.00     6.779  3  ;     3030 
    155 158 161 164   1      0.00     0.225  4  ;     3031 
    158 161 164 167   1      0.00     1.415  0  ;     3032 
    158 161 164 167   1      0.00     4.641  1  ;     3033 
    158 161 164 167   1      0.00     2.032  2  ;     3034 
    158 161 164 167   1      0.00     6.779  3  ;     3035 
    158 161 164 167   1      0.00     0.225  4  ;     3036 
    161 164 167 170   1      0.00     1.415  0  ;     3037 
    161 164 167 170   1      0.00     4.641  1  ;     3038 
    161 164 167 170   1      0.00     2.032  2  ;     3039 
    161 164 167 170   1      0.00     6.779  3  ;     3040 
    161 164 167 170   1      0.00     0.225  4  ;     3041 
    164 167 170 173   1      0.00     1.415  0  ;     3042 
    164 167 170 173   1      0.00     4.641  1  ;     3043 
    164 167 170 173   1      0.00     2.032  2  ;     3044 
    164 167 170 173   1      0.00     6.779  3  ;     3045 
    164 167 170 173   1      0.00     0.225  4  ;     3046 
    167 170 173 176   1      0.00     1.415  0  ;     3047 
    167 170 173 176   1      0.00     4.641  1  ;     3048 
    167 170 173 176   1      0.00     2.032  2  ;     3049 
    167 170 173 176   1      0.00     6.779  3  ;     3050 
    167 170 173 176   1      0.00     0.225  4  ;     3051 
; methyl rotation
     94  97 100 101   1      0.00     5.000  3  ;     3052 
     94  97 100 102   1      0.00     5.000  3  ;     3053 
     94  97 100 103   1      0.00     5.000  3  ;     3054 
    132 135 138 139   1      0.00     5.000  3  ;     3055 
    132 135 138 140   1      0.00     5.000  3  ;     3056 
    132 135 138 141   1      0.00     5.000  3  ;     3057 
    170 173 176 177   1      0.00     5.000  3  ;     3058 
    170 173 176 178   1      0.00     5.000  3  ;     3059 
    170 173 176 179   1      0.00     5.000  3  ;     3060 
; LATERAL 2
; with ethynyl
    180  21  20  24   2     -0.0    102.202     ;     3061      
    180  21  22  40   2     -0.0     69.815     ;     3062      
     21  22 181 180   2     -0.0    126.779     ;     3063      
    181 180 183 182   2      0.0    126.779     ;     3064      
    181 182 183 188   2      0.1    116.841     ;     3065      
    181 182 187 191   2     -0.0    116.841     ;     3066      
; aryl and amide
    182 183 184 185   2      0.1     68.080     ;     3067      
    187 182 183 184   2     -0.0     68.080     ;     3068      
    183 182 187 186   2     -0.1     68.080     ;     3069      
    183 184 185 186   2     -0.1     68.080     ;     3070      
    184 185 186 187   2     -0.0     68.080     ;     3071      
    185 186 187 182   2      0.1     68.080     ;     3072      
    188 183 184 189   2      0.5     37.876     ;     3073      
    190 186 187 191   2      0.1     37.876     ;     3074      
    189 184 185 192   2     -1.2    121.980     ;     3075      
    192 185 186 190   2      0.5    121.980     ;     3076      
; TAP
    194 196 197 202   2      0.1     48.005     ;     3077      
    194 196 201 203   2      2.5     48.005     ;     3078      
    196 197 198 199   2      0.8     68.080     ;     3079      
    201 196 197 198   2     -1.4     68.080     ;     3080      
    197 196 201 200   2      0.9     68.080     ;     3081      
    197 198 199 200   2      0.3     68.080     ;     3082      
    198 199 200 201   2     -0.8     68.080     ;     3083      
    199 200 201 196   2      0.2     68.080     ;     3084      
; ring CCCH and CCCO
    204 198 199 242   2     -0.2     72.917     ;     3085      
    242 199 200 280   2     -0.6     72.917     ;     3086      
    202 197 198 204   2      0.8     78.133     ;     3087      
    280 200 201 203   2     -2.6     78.133     ;     3088      
; ring OCCH and OCCO
; FLEXIBLE
; delta1 ethynyl rotation
    20  180 181 183   1      0.00    11.414  0  ;     3089 
    20  180 181 183   1      0.00    -2.554  2  ;     3090      
    20  180 181 183   1      0.00    -0.011  4  ;     3091      
; delta2 N-C(aryl) amide rotation
    184 185 192 194   1      0.00    11.414  0  ;     3092 
    184 185 192 194   1      8.30   -13.332  2  ;     3093      
; delta3 C-N amide
    185 192 194 196   1      0.00    11.414  0  ;     3094 
    185 192 194 196   1      2.76     9.607  1  ;     3095      
    185 192 194 196   1    -10.30   -25.353  2  ;     3096      
    185 192 194 196   1      3.90     3.120  3  ;     3097      
    185 192 194 196   1    -16.40     2.882  4  ;     3098      
; delta4 C-C(TAP) amide rotation
    192 194 196 197   1      0.00    11.414  0  ;     3099 
    192 194 196 197   1      0.00    -0.609  1  ;     3100      
    192 194 196 197   1      0.00   -10.671  2  ;     3101      
    192 194 196 197   1      0.00     2.854  4  ;     3102      
    192 194 196 197   1      0.00     0.550  6  ;     3103      
    192 194 196 197   1      0.00     0.334  8  ;     3104      
    192 194 196 197   1      0.00     0.216 10  ;     3105      
; delta1 TAP aryl-O-alkyl C-O-CC
    197 198 204 205   1      0.00     1.415  0
    197 198 204 205   1    -64.50    -4.030  1  ;     3106 
    197 198 204 205   1     11.60    -2.480  2  ;     3107 
    197 198 204 205   1     16.80    -2.581  3  ;     3108 
    197 198 204 205   1    -24.10    -0.813  4  ;     3109 
; delta2 aryl-O-alkyl C-O-CC
    198 199 242 243   1      0.00     1.415  0
    198 199 242 243   1     -1.80     6.497  2  ;     3110 
    198 199 242 243   1     -3.00     0.017  4  ;     3111 
; delta3 aryl-O-alkyl C-O-CC
    201 200 280 281   1      0.00     1.415  0
    201 200 280 281   1     63.20    -4.053  1  ;     3112 
    201 200 280 281   1    -11.10    -1.230  2  ;     3113 
    201 200 280 281   1    -16.30    -2.663  3  ;     3114 
    201 200 280 281   1    -66.80     0.357  4  ;     3115 
; delta3' aryl-O-alkyl C-O-CC
    199 200 280 281   1      0.00     1.415  0
    199 200 280 281   1      0.00    -0.072  1  ;     3116 
    199 200 280 281   1      0.00    -1.230  2  ;     3117 
    199 200 280 281   1      0.00    -0.103  3  ;     3118 
    199 200 280 281   1      0.00    -0.864  4  ;     3119 
; delta4 aryl-O-alkyl C-O-CC
    198 204 205 208   1      0.00     1.415  0  ;     3120 
    198 204 205 208   1      0.00     5.703  1  ;     3121 
    198 204 205 208   1      0.00     2.351  2  ;     3122 
    198 204 205 208   1      0.00     2.860  3  ;     3123 
    199 242 243 246   1      0.00     1.415  0  ;     3124 
    199 242 243 246   1      0.00     5.703  1  ;     3125 
    199 242 243 246   1      0.00     2.351  2  ;     3126 
    199 242 243 246   1      0.00     2.860  3  ;     3127 
    200 280 281 284   1      0.00     1.415  0  ;     3128 
    200 280 281 284   1      0.00     5.703  1  ;     3129 
    200 280 281 284   1      0.00     2.351  2  ;     3130 
    200 280 281 284   1      0.00     2.860  3  ;     3131 
; delta5 OCCC
    204 205 208 211   1      0.00     1.415  0  ;     3132 
    204 205 208 211   1      0.00     1.134  1  ;     3133 
    204 205 208 211   1      0.00     2.668  2  ;     3134 
    204 205 208 211   1      0.00     7.855  3  ;     3135 
    242 243 246 249   1      0.00     1.415  0  ;     3136 
    242 243 246 249   1      0.00     1.134  1  ;     3137 
    242 243 246 249   1      0.00     2.668  2  ;     3138 
    242 243 246 249   1      0.00     7.855  3  ;     3139 
    280 281 284 287   1      0.00     1.415  0  ;     3140 
    280 281 284 287   1      0.00     1.134  1  ;     3141 
    280 281 284 287   1      0.00     2.668  2  ;     3142 
    280 281 284 287   1      0.00     7.855  3  ;     3143 
; delta6 CCCC
    205 208 211 214   1      0.00     1.415  0  ;     3144 
    205 208 211 214   1      0.00     4.641  1  ;     3145 
    205 208 211 214   1      0.00     2.032  2  ;     3146 
    205 208 211 214   1      0.00     6.779  3  ;     3147 
    205 208 211 214   1      0.00     0.225  4  ;     3148 
    208 211 214 217   1      0.00     1.415  0  ;     3149 
    208 211 214 217   1      0.00     4.641  1  ;     3150 
    208 211 214 217   1      0.00     2.032  2  ;     3151 
    208 211 214 217   1      0.00     6.779  3  ;     3152 
    208 211 214 217   1      0.00     0.225  4  ;     3153 
    211 214 217 220   1      0.00     1.415  0  ;     3154 
    211 214 217 220   1      0.00     4.641  1  ;     3155 
    211 214 217 220   1      0.00     2.032  2  ;     3156 
    211 214 217 220   1      0.00     6.779  3  ;     3157 
    211 214 217 220   1      0.00     0.225  4  ;     3158 
    214 217 220 223   1      0.00     1.415  0  ;     3159 
    214 217 220 223   1      0.00     4.641  1  ;     3160 
    214 217 220 223   1      0.00     2.032  2  ;     3161 
    214 217 220 223   1      0.00     6.779  3  ;     3162 
    214 217 220 223   1      0.00     0.225  4  ;     3163 
    217 220 223 226   1      0.00     1.415  0  ;     3164 
    217 220 223 226   1      0.00     4.641  1  ;     3165 
    217 220 223 226   1      0.00     2.032  2  ;     3166 
    217 220 223 226   1      0.00     6.779  3  ;     3167 
    217 220 223 226   1      0.00     0.225  4  ;     3168 
    220 223 226 229   1      0.00     1.415  0  ;     3169 
    220 223 226 229   1      0.00     4.641  1  ;     3170 
    220 223 226 229   1      0.00     2.032  2  ;     3171 
    220 223 226 229   1      0.00     6.779  3  ;     3172 
    220 223 226 229   1      0.00     0.225  4  ;     3173 
    223 226 229 232   1      0.00     1.415  0  ;     3174 
    223 226 229 232   1      0.00     4.641  1  ;     3175 
    223 226 229 232   1      0.00     2.032  2  ;     3176 
    223 226 229 232   1      0.00     6.779  3  ;     3177 
    223 226 229 232   1      0.00     0.225  4  ;     3178 
    226 229 232 235   1      0.00     1.415  0  ;     3179 
    226 229 232 235   1      0.00     4.641  1  ;     3180 
    226 229 232 235   1      0.00     2.032  2  ;     3181 
    226 229 232 235   1      0.00     6.779  3  ;     3182 
    226 229 232 235   1      0.00     0.225  4  ;     3183 
    229 232 235 238   1      0.00     1.415  0  ;     3184 
    229 232 235 238   1      0.00     4.641  1  ;     3185 
    229 232 235 238   1      0.00     2.032  2  ;     3186 
    229 232 235 238   1      0.00     6.779  3  ;     3187 
    229 232 235 238   1      0.00     0.225  4  ;     3188 
    243 246 249 252   1      0.00     1.415  0  ;     3189 
    243 246 249 252   1      0.00     4.641  1  ;     3190 
    243 246 249 252   1      0.00     2.032  2  ;     3191 
    243 246 249 252   1      0.00     6.779  3  ;     3192 
    243 246 249 252   1      0.00     0.225  4  ;     3193 
    246 249 252 255   1      0.00     1.415  0  ;     3194 
    246 249 252 255   1      0.00     4.641  1  ;     3195 
    246 249 252 255   1      0.00     2.032  2  ;     3196 
    246 249 252 255   1      0.00     6.779  3  ;     3197 
    246 249 252 255   1      0.00     0.225  4  ;     3198 
    249 252 255 258   1      0.00     1.415  0  ;     3199 
    249 252 255 258   1      0.00     4.641  1  ;     3200 
    249 252 255 258   1      0.00     2.032  2  ;     3201 
    249 252 255 258   1      0.00     6.779  3  ;     3202 
    249 252 255 258   1      0.00     0.225  4  ;     3203 
    252 255 258 261   1      0.00     1.415  0  ;     3204 
    252 255 258 261   1      0.00     4.641  1  ;     3205 
    252 255 258 261   1      0.00     2.032  2  ;     3206 
    252 255 258 261   1      0.00     6.779  3  ;     3207 
    252 255 258 261   1      0.00     0.225  4  ;     3208 
    255 258 261 264   1      0.00     1.415  0  ;     3209 
    255 258 261 264   1      0.00     4.641  1  ;     3210 
    255 258 261 264   1      0.00     2.032  2  ;     3211 
    255 258 261 264   1      0.00     6.779  3  ;     3212 
    255 258 261 264   1      0.00     0.225  4  ;     3213 
    258 261 264 267   1      0.00     1.415  0  ;     3214 
    258 261 264 267   1      0.00     4.641  1  ;     3215 
    258 261 264 267   1      0.00     2.032  2  ;     3216 
    258 261 264 267   1      0.00     6.779  3  ;     3217 
    258 261 264 267   1      0.00     0.225  4  ;     3218 
    261 264 267 270   1      0.00     1.415  0  ;     3219 
    261 264 267 270   1      0.00     4.641  1  ;     3220 
    261 264 267 270   1      0.00     2.032  2  ;     3221 
    261 264 267 270   1      0.00     6.779  3  ;     3222 
    261 264 267 270   1      0.00     0.225  4  ;     3223 
    264 267 270 273   1      0.00     1.415  0  ;     3224 
    264 267 270 273   1      0.00     4.641  1  ;     3225 
    264 267 270 273   1      0.00     2.032  2  ;     3226 
    264 267 270 273   1      0.00     6.779  3  ;     3227 
    264 267 270 273   1      0.00     0.225  4  ;     3228 
    267 270 273 276   1      0.00     1.415  0  ;     3229 
    267 270 273 276   1      0.00     4.641  1  ;     3230 
    267 270 273 276   1      0.00     2.032  2  ;     3231 
    267 270 273 276   1      0.00     6.779  3  ;     3232 
    267 270 273 276   1      0.00     0.225  4  ;     3233 
    281 284 287 290   1      0.00     1.415  0  ;     3234 
    281 284 287 290   1      0.00     4.641  1  ;     3235 
    281 284 287 290   1      0.00     2.032  2  ;     3236 
    281 284 287 290   1      0.00     6.779  3  ;     3237 
    281 284 287 290   1      0.00     0.225  4  ;     3238 
    284 287 290 293   1      0.00     1.415  0  ;     3239 
    284 287 290 293   1      0.00     4.641  1  ;     3240 
    284 287 290 293   1      0.00     2.032  2  ;     3241 
    284 287 290 293   1      0.00     6.779  3  ;     3242 
    284 287 290 293   1      0.00     0.225  4  ;     3243 
    287 290 293 296   1      0.00     1.415  0  ;     3244 
    287 290 293 296   1      0.00     4.641  1  ;     3245 
    287 290 293 296   1      0.00     2.032  2  ;     3246 
    287 290 293 296   1      0.00     6.779  3  ;     3247 
    287 290 293 296   1      0.00     0.225  4  ;     3248 
    290 293 296 299   1      0.00     1.415  0  ;     3249 
    290 293 296 299   1      0.00     4.641  1  ;     3250 
    290 293 296 299   1      0.00     2.032  2  ;     3251 
    290 293 296 299   1      0.00     6.779  3  ;     3252 
    290 293 296 299   1      0.00     0.225  4  ;     3253 
    293 296 299 302   1      0.00     1.415  0  ;     3254 
    293 296 299 302   1      0.00     4.641  1  ;     3255 
    293 296 299 302   1      0.00     2.032  2  ;     3256 
    293 296 299 302   1      0.00     6.779  3  ;     3257 
    293 296 299 302   1      0.00     0.225  4  ;     3258 
    296 299 302 305   1      0.00     1.415  0  ;     3259 
    296 299 302 305   1      0.00     4.641  1  ;     3260 
    296 299 302 305   1      0.00     2.032  2  ;     3261 
    296 299 302 305   1      0.00     6.779  3  ;     3262 
    296 299 302 305   1      0.00     0.225  4  ;     3263 
    299 302 305 308   1      0.00     1.415  0  ;     3264 
    299 302 305 308   1      0.00     4.641  1  ;     3265 
    299 302 305 308   1      0.00     2.032  2  ;     3266 
    299 302 305 308   1      0.00     6.779  3  ;     3267 
    299 302 305 308   1      0.00     0.225  4  ;     3268 
    302 305 308 311   1      0.00     1.415  0  ;     3269 
    302 305 308 311   1      0.00     4.641  1  ;     3270 
    302 305 308 311   1      0.00     2.032  2  ;     3271 
    302 305 308 311   1      0.00     6.779  3  ;     3272 
    302 305 308 311   1      0.00     0.225  4  ;     3273 
    305 308 311 314   1      0.00     1.415  0  ;     3274 
    305 308 311 314   1      0.00     4.641  1  ;     3275 
    305 308 311 314   1      0.00     2.032  2  ;     3276 
    305 308 311 314   1      0.00     6.779  3  ;     3277 
    305 308 311 314   1      0.00     0.225  4  ;     3278 
; methyl rotation
    232 235 238 239   1      0.00     5.000  3  ;     3279 
    232 235 238 240   1      0.00     5.000  3  ;     3280 
    232 235 238 241   1      0.00     5.000  3  ;     3281 
    270 273 276 277   1      0.00     5.000  3  ;     3282 
    270 273 276 278   1      0.00     5.000  3  ;     3283 
    270 273 276 279   1      0.00     5.000  3  ;     3284 
    308 311 314 315   1      0.00     5.000  3  ;     3285 
    308 311 314 316   1      0.00     5.000  3  ;     3286 
    308 311 314 317   1      0.00     5.000  3  ;     3287 
; LATERAL 3
; with ethynyl
    318  33  32  36   2     -0.0    102.202     ;     3288      
    318  33  34  41   2     -0.0     69.815     ;     3289     
     33  34 319 318   2     -0.0    126.779     ;     3290      
    319 318 321 320   2      0.0    126.779     ;     3291      
    319 320 321 326   2      0.1    116.841     ;     3292      
    319 320 325 329   2     -0.0    116.841     ;     3293      
; aryl and amide
    320 321 322 323   2      0.1     68.080     ;     3294      
    325 320 321 322   2     -0.0     68.080     ;     3295      
    321 320 325 324   2     -0.1     68.080     ;     3296      
    321 322 323 324   2     -0.1     68.080     ;     3297      
    322 323 324 325   2     -0.0     68.080     ;     3298      
    323 324 325 320   2      0.1     68.080     ;     3299      
    326 321 322 327   2      0.5     37.876     ;     3300      
    328 324 325 329   2      0.1     37.876     ;     3301      
    327 322 323 330   2     -1.2    121.980     ;     3302      
    330 323 324 328   2      0.5    121.980     ;     3303      
; TAP
    332 334 335 340   2      0.1     48.005     ;     3304      
    332 334 339 341   2      2.5     48.005     ;     3305      
    334 335 336 337   2      0.8     68.080     ;     3306      
    339 334 335 336   2     -1.4     68.080     ;     3307      
    335 334 339 338   2      0.9     68.080     ;     3308      
    335 336 337 338   2      0.3     68.080     ;     3309      
    336 337 338 339   2     -0.8     68.080     ;     3310      
    337 338 339 334   2      0.2     68.080     ;     3311      
; ring CCCH and CCCO
    342 336 337 380   2     -0.2     72.917     ;     3312      
    380 337 338 418   2     -0.6     72.917     ;     3313      
    340 335 336 342   2      0.8     78.133     ;     3314      
    418 338 339 341   2     -2.6     78.133     ;     3315      
; ring OCCH and OCCO
; FLEXIBLE
; delta1 ethynyl rotation
    32  318 319 321   1      0.00    11.414  0  ;     3316 
    32  318 319 321   1      0.00    -2.554  2  ;     3317      
    32  318 319 321   1      0.00    -0.011  4  ;     3318      
; delta2 N-C(aryl) amide rotation
    322 323 330 332   1      0.00    11.414  0  ;     3319 
    322 323 330 332   1      8.30   -13.332  2  ;     3320      
; delta3 C-N amide
    323 330 332 334   1      0.00    11.414  0  ;     3321 
    323 330 332 334   1      2.76     9.607  1  ;     3322      
    323 330 332 334   1    -10.30   -25.353  2  ;     3323      
    323 330 332 334   1      3.90     3.120  3  ;     3324      
    323 330 332 334   1    -16.40     2.882  4  ;     3325      
; delta4 C-C(TAP) amide rotation
    330 332 334 335   1      0.00    11.414  0  ;     3326 
    330 332 334 335   1      0.00    -0.609  1  ;     3327      
    330 332 334 335   1      0.00   -10.671  2  ;     3328      
    330 332 334 335   1      0.00     2.854  4  ;     3329      
    330 332 334 335   1      0.00     0.550  6  ;     3330      
    330 332 334 335   1      0.00     0.334  8  ;     3331      
    330 332 334 335   1      0.00     0.216 10  ;     3332      
; delta1 TAP aryl-O-alkyl C-O-CC
    335 336 342 343   1      0.00     1.415  0
    335 336 342 343   1    -64.50    -4.030  1  ;     3333 
    335 336 342 343   1     11.60    -2.480  2  ;     3334 
    335 336 342 343   1     16.80    -2.581  3  ;     3335 
    335 336 342 343   1    -24.10    -0.813  4  ;     3336 
; delta2 aryl-O-alkyl C-O-CC
    336 337 380 381   1      0.00     1.415  0
    336 337 380 381   1     -1.80     6.497  2  ;     3337 
    336 337 380 381   1     -3.00     0.017  4  ;     3338 
; delta3 aryl-O-alkyl C-O-CC
    339 338 418 419   1      0.00     1.415  0
    339 338 418 419   1     63.20    -4.053  1  ;     3339 
    339 338 418 419   1    -11.10    -1.230  2  ;     3340 
    339 338 418 419   1    -16.30    -2.663  3  ;     3341 
    339 338 418 419   1    -66.80     0.357  4  ;     3342 
; delta3' aryl-O-alkyl C-O-CC
    337 338 418 419   1      0.00     1.415  0
    337 338 418 419   1      0.00    -0.072  1  ;     3343 
    337 338 418 419   1      0.00    -1.230  2  ;     3344 
    337 338 418 419   1      0.00    -0.103  3  ;     3345 
    337 338 418 419   1      0.00    -0.864  4  ;     3346 
; delta4 aryl-O-alkyl C-O-CC
    336 342 343 346   1      0.00     1.415  0  ;     3347 
    336 342 343 346   1      0.00     5.703  1  ;     3348 
    336 342 343 346   1      0.00     2.351  2  ;     3349 
    336 342 343 346   1      0.00     2.860  3  ;     3350 
    337 380 381 384   1      0.00     1.415  0  ;     3351 
    337 380 381 384   1      0.00     5.703  1  ;     3352 
    337 380 381 384   1      0.00     2.351  2  ;     3353 
    337 380 381 384   1      0.00     2.860  3  ;     3354 
    338 418 419 422   1      0.00     1.415  0  ;     3355 
    338 418 419 422   1      0.00     5.703  1  ;     3356 
    338 418 419 422   1      0.00     2.351  2  ;     3357 
    338 418 419 422   1      0.00     2.860  3  ;     3358 
; delta5 OCCC
    342 343 346 349   1      0.00     1.415  0  ;     3359 
    342 343 346 349   1      0.00     1.134  1  ;     3360 
    342 343 346 349   1      0.00     2.668  2  ;     3361 
    342 343 346 349   1      0.00     7.855  3  ;     3362 
    380 381 384 387   1      0.00     1.415  0  ;     3363 
    380 381 384 387   1      0.00     1.134  1  ;     3364 
    380 381 384 387   1      0.00     2.668  2  ;     3365 
    380 381 384 387   1      0.00     7.855  3  ;     3366 
    418 419 422 425   1      0.00     1.415  0  ;     3367 
    418 419 422 425   1      0.00     1.134  1  ;     3368 
    418 419 422 425   1      0.00     2.668  2  ;     3369 
    418 419 422 425   1      0.00     7.855  3  ;     3370 
; delta6 CCCC
    343 346 349 352   1      0.00     1.415  0  ;     3371 
    343 346 349 352   1      0.00     4.641  1  ;     3372 
    343 346 349 352   1      0.00     2.032  2  ;     3373 
    343 346 349 352   1      0.00     6.779  3  ;     3374 
    343 346 349 352   1      0.00     0.225  4  ;     3375 
    346 349 352 355   1      0.00     1.415  0  ;     3376 
    346 349 352 355   1      0.00     4.641  1  ;     3377 
    346 349 352 355   1      0.00     2.032  2  ;     3378 
    346 349 352 355   1      0.00     6.779  3  ;     3379 
    346 349 352 355   1      0.00     0.225  4  ;     3380 
    349 352 355 358   1      0.00     1.415  0  ;     3381 
    349 352 355 358   1      0.00     4.641  1  ;     3382 
    349 352 355 358   1      0.00     2.032  2  ;     3383 
    349 352 355 358   1      0.00     6.779  3  ;     3384 
    349 352 355 358   1      0.00     0.225  4  ;     3385 
    352 355 358 361   1      0.00     1.415  0  ;     3386 
    352 355 358 361   1      0.00     4.641  1  ;     3387 
    352 355 358 361   1      0.00     2.032  2  ;     3388 
    352 355 358 361   1      0.00     6.779  3  ;     3389 
    352 355 358 361   1      0.00     0.225  4  ;     3390 
    355 358 361 364   1      0.00     1.415  0  ;     3391 
    355 358 361 364   1      0.00     4.641  1  ;     3392 
    355 358 361 364   1      0.00     2.032  2  ;     3393 
    355 358 361 364   1      0.00     6.779  3  ;     3394 
    355 358 361 364   1      0.00     0.225  4  ;     3395 
    358 361 364 367   1      0.00     1.415  0  ;     3396 
    358 361 364 367   1      0.00     4.641  1  ;     3397 
    358 361 364 367   1      0.00     2.032  2  ;     3398 
    358 361 364 367   1      0.00     6.779  3  ;     3399 
    358 361 364 367   1      0.00     0.225  4  ;     3400 
    361 364 367 370   1      0.00     1.415  0  ;     3401 
    361 364 367 370   1      0.00     4.641  1  ;     3402 
    361 364 367 370   1      0.00     2.032  2  ;     3403 
    361 364 367 370   1      0.00     6.779  3  ;     3404 
    361 364 367 370   1      0.00     0.225  4  ;     3405 
    364 367 370 373   1      0.00     1.415  0  ;     3406 
    364 367 370 373   1      0.00     4.641  1  ;     3407 
    364 367 370 373   1      0.00     2.032  2  ;     3408 
    364 367 370 373   1      0.00     6.779  3  ;     3409 
    364 367 370 373   1      0.00     0.225  4  ;     3410 
    367 370 373 376   1      0.00     1.415  0  ;     3411 
    367 370 373 376   1      0.00     4.641  1  ;     3412 
    367 370 373 376   1      0.00     2.032  2  ;     3413 
    367 370 373 376   1      0.00     6.779  3  ;     3414 
    367 370 373 376   1      0.00     0.225  4  ;     3415 
    381 384 387 390   1      0.00     1.415  0  ;     3416 
    381 384 387 390   1      0.00     4.641  1  ;     3417 
    381 384 387 390   1      0.00     2.032  2  ;     3418 
    381 384 387 390   1      0.00     6.779  3  ;     3419 
    381 384 387 390   1      0.00     0.225  4  ;     3420 
    384 387 390 393   1      0.00     1.415  0  ;     3421 
    384 387 390 393   1      0.00     4.641  1  ;     3422 
    384 387 390 393   1      0.00     2.032  2  ;     3423 
    384 387 390 393   1      0.00     6.779  3  ;     3424 
    384 387 390 393   1      0.00     0.225  4  ;     3425 
    387 390 393 396   1      0.00     1.415  0  ;     3426 
    387 390 393 396   1      0.00     4.641  1  ;     3427 
    387 390 393 396   1      0.00     2.032  2  ;     3428 
    387 390 393 396   1      0.00     6.779  3  ;     3429 
    387 390 393 396   1      0.00     0.225  4  ;     3430 
    390 393 396 399   1      0.00     1.415  0  ;     3431 
    390 393 396 399   1      0.00     4.641  1  ;     3432 
    390 393 396 399   1      0.00     2.032  2  ;     3433 
    390 393 396 399   1      0.00     6.779  3  ;     3434 
    390 393 396 399   1      0.00     0.225  4  ;     3435 
    393 396 399 402   1      0.00     1.415  0  ;     3436 
    393 396 399 402   1      0.00     4.641  1  ;     3437 
    393 396 399 402   1      0.00     2.032  2  ;     3438 
    393 396 399 402   1      0.00     6.779  3  ;     3439 
    393 396 399 402   1      0.00     0.225  4  ;     3440 
    396 399 402 405   1      0.00     1.415  0  ;     3441 
    396 399 402 405   1      0.00     4.641  1  ;     3442 
    396 399 402 405   1      0.00     2.032  2  ;     3443 
    396 399 402 405   1      0.00     6.779  3  ;     3444 
    396 399 402 405   1      0.00     0.225  4  ;     3445 
    399 402 405 408   1      0.00     1.415  0  ;     3446 
    399 402 405 408   1      0.00     4.641  1  ;     3447 
    399 402 405 408   1      0.00     2.032  2  ;     3448 
    399 402 405 408   1      0.00     6.779  3  ;     3449 
    399 402 405 408   1      0.00     0.225  4  ;     3450 
    402 405 408 411   1      0.00     1.415  0  ;     3451 
    402 405 408 411   1      0.00     4.641  1  ;     3452 
    402 405 408 411   1      0.00     2.032  2  ;     3453 
    402 405 408 411   1      0.00     6.779  3  ;     3454 
    402 405 408 411   1      0.00     0.225  4  ;     3455 
    405 408 411 414   1      0.00     1.415  0  ;     3456 
    405 408 411 414   1      0.00     4.641  1  ;     3457 
    405 408 411 414   1      0.00     2.032  2  ;     3458 
    405 408 411 414   1      0.00     6.779  3  ;     3459 
    405 408 411 414   1      0.00     0.225  4  ;     3460 
    419 422 425 428   1      0.00     1.415  0  ;     3461 
    419 422 425 428   1      0.00     4.641  1  ;     3462 
    419 422 425 428   1      0.00     2.032  2  ;     3463 
    419 422 425 428   1      0.00     6.779  3  ;     3464 
    419 422 425 428   1      0.00     0.225  4  ;     3465 
    422 425 428 431   1      0.00     1.415  0  ;     3466 
    422 425 428 431   1      0.00     4.641  1  ;     3467 
    422 425 428 431   1      0.00     2.032  2  ;     3468 
    422 425 428 431   1      0.00     6.779  3  ;     3469 
    422 425 428 431   1      0.00     0.225  4  ;     3470 
    425 428 431 434   1      0.00     1.415  0  ;     3471 
    425 428 431 434   1      0.00     4.641  1  ;     3472 
    425 428 431 434   1      0.00     2.032  2  ;     3473 
    425 428 431 434   1      0.00     6.779  3  ;     3474 
    425 428 431 434   1      0.00     0.225  4  ;     3475 
    428 431 434 437   1      0.00     1.415  0  ;     3476 
    428 431 434 437   1      0.00     4.641  1  ;     3477 
    428 431 434 437   1      0.00     2.032  2  ;     3478 
    428 431 434 437   1      0.00     6.779  3  ;     3479 
    428 431 434 437   1      0.00     0.225  4  ;     3480 
    431 434 437 440   1      0.00     1.415  0  ;     3481 
    431 434 437 440   1      0.00     4.641  1  ;     3482 
    431 434 437 440   1      0.00     2.032  2  ;     3483 
    431 434 437 440   1      0.00     6.779  3  ;     3484 
    431 434 437 440   1      0.00     0.225  4  ;     3485 
    434 437 440 443   1      0.00     1.415  0  ;     3486 
    434 437 440 443   1      0.00     4.641  1  ;     3487 
    434 437 440 443   1      0.00     2.032  2  ;     3488 
    434 437 440 443   1      0.00     6.779  3  ;     3489 
    434 437 440 443   1      0.00     0.225  4  ;     3490 
    437 440 443 446   1      0.00     1.415  0  ;     3491 
    437 440 443 446   1      0.00     4.641  1  ;     3492 
    437 440 443 446   1      0.00     2.032  2  ;     3493 
    437 440 443 446   1      0.00     6.779  3  ;     3494 
    437 440 443 446   1      0.00     0.225  4  ;     3495 
    440 443 446 449   1      0.00     1.415  0  ;     3496 
    440 443 446 449   1      0.00     4.641  1  ;     3497 
    440 443 446 449   1      0.00     2.032  2  ;     3498 
    440 443 446 449   1      0.00     6.779  3  ;     3499 
    440 443 446 449   1      0.00     0.225  4  ;     3500 
    443 446 449 452   1      0.00     1.415  0  ;     3501 
    443 446 449 452   1      0.00     4.641  1  ;     3502 
    443 446 449 452   1      0.00     2.032  2  ;     3503 
    443 446 449 452   1      0.00     6.779  3  ;     3504 
    443 446 449 452   1      0.00     0.225  4  ;     3505 
; methyl rotation
    370 373 376 377   1      0.00     5.000  3  ;     3506 
    370 373 376 378   1      0.00     5.000  3  ;     3507 
    370 373 376 379   1      0.00     5.000  3  ;     3508 
    408 411 414 415   1      0.00     5.000  3  ;     3509 
    408 411 414 416   1      0.00     5.000  3  ;     3510 
    408 411 414 417   1      0.00     5.000  3  ;     3511 
    446 449 452 453   1      0.00     5.000  3  ;     3512 
    446 449 452 454   1      0.00     5.000  3  ;     3513 
    446 449 452 455   1      0.00     5.000  3  ;     3514 
; LATERAL 4
; with ethynyl
     39  10  11  13   2     -0.0    102.202     ;     3515      
     39  10   9  42   2     -0.0     69.815     ;     3516      
     10   9 456  39   2     -0.0    126.779     ;     3517      
    456  39 458 457   2      0.0    126.779     ;     3518      
    456 457 458 463   2      0.1    116.841     ;     3519      
    456 457 462 466   2     -0.0    116.841     ;     3520      
; aryl and amide
    457 458 459 460   2      0.1     68.080     ;     3521      
    462 457 458 459   2     -0.0     68.080     ;     3522      
    458 457 462 461   2     -0.1     68.080     ;     3523      
    458 459 460 461   2     -0.1     68.080     ;     3524      
    459 460 461 462   2     -0.0     68.080     ;     3525      
    460 461 462 457   2      0.1     68.080     ;     3526      
    463 458 459 464   2      0.5     37.876     ;     3527      
    465 461 462 466   2      0.1     37.876     ;     3528      
    464 459 460 467   2     -1.2    121.980     ;     3529      
    467 460 461 465   2      0.5    121.980     ;     3530      
; TAP
    469 471 472  477   2      0.1     48.005     ;    35314-     
    469 471 476  478   2      2.5     48.005     ;    35325-     
    471 472 473  474   2      0.8     68.080     ;    35336A     
    476 471 472  473   2     -1.4     68.080     ;    35347A     
    472 471 476  475   2      0.9     68.080     ;    35358A     
    472 473 474  475   2      0.3     68.080     ;    35369A     
    473 474 475  476   2     -0.8     68.080     ;    35370A     
    474 475 476  471   2      0.2     68.080     ;    35381A     
; ring CCCH and CCCO
; ring OCCH and OCCO
    479 473 474  517   2     -0.2     72.917     ;    35392A     
    517 474 475  555   2     -0.6     72.917     ;    35403A     
    477 472 473  479   2      0.8     78.133     ;    35414A     
    555 475 476  478   2     -2.6     78.133     ;    35425A     
; FLEXIBLE
; delta1 ethynyl rotation
     11  39 456 458   1      0.00    11.414  0  ;     3543 
     11  39 456 458   1      0.00    -2.554  2  ;     3544      
     11  39 456 458   1      0.00    -0.011  4  ;     3545      
; delta2 N-C(aryl) amide rotation
    459 460 467 469   1      0.00    11.414  0  ;     3546 
    459 460 467 469   1      8.30   -13.332  2  ;     3547      
; delta3 C-N amide
    460 467 469 471   1      0.00    11.414  0  ;     3548 
    460 467 469 471   1      2.76     9.607  1  ;     3549      
    460 467 469 471   1    -10.30   -25.353  2  ;     3550      
    460 467 469 471   1      3.90     3.120  3  ;     3551      
    460 467 469 471   1    -16.40     2.882  4  ;     3552      
; delta4 C-C(TAP) amide rotation
    467 469 471 472   1      0.00    11.414  0  ;     3553 
    467 469 471 472   1      0.00    -0.609  1  ;     3554      
    467 469 471 472   1      0.00   -10.671  2  ;     3555      
    467 469 471 472   1      0.00     2.854  4  ;     3556      
    467 469 471 472   1      0.00     0.550  6  ;     3557      
    467 469 471 472   1      0.00     0.334  8  ;     3558      
    467 469 471 472   1      0.00     0.216 10  ;     3559      
; delta1 TAP aryl-O-alkyl C-O-CC
    472 473 479 480   1      0.00     1.415  0
    472 473 479 480   1    -64.50    -4.030  1  ;     3560 
    472 473 479 480   1     11.60    -2.480  2  ;     3561 
    472 473 479 480   1     16.80    -2.581  3  ;     3562 
    472 473 479 480   1    -24.10    -0.813  4  ;     3563 
; delta2 aryl-O-alkyl C-O-CC
    473 474 517 518   1      0.00     1.415  0
    473 474 517 518   1     -1.80     6.497  2  ;     3564 
    473 474 517 518   1     -3.00     0.017  4  ;     3565 
; delta3 aryl-O-alkyl C-O-CC
    476 475 555 556   1      0.00     1.415  0
    476 475 555 556   1     63.20    -4.053  1  ;     3566 
    476 475 555 556   1    -11.10    -1.230  2  ;     3567 
    476 475 555 556   1    -16.30    -2.663  3  ;     3568 
    476 475 555 556   1    -66.80     0.357  4  ;     3569 
; delta3' aryl-O-alkyl C-O-CC
    474 475 555 556   1      0.00     1.415  0
    474 475 555 556   1      0.00    -0.072  1  ;     3570 
    474 475 555 556   1      0.00    -1.230  2  ;     3571 
    474 475 555 556   1      0.00    -0.103  3  ;     3572 
    474 475 555 556   1      0.00    -0.864  4  ;     3573 
; delta4 aryl-O-alkyl C-O-CC
    473 479 480 483   1      0.00     1.415  0  ;     3574 
    473 479 480 483   1      0.00     5.703  1  ;     3575 
    473 479 480 483   1      0.00     2.351  2  ;     3576 
    473 479 480 483   1      0.00     2.860  3  ;     3577 
    474 517 518 521   1      0.00     1.415  0  ;     3578 
    474 517 518 521   1      0.00     5.703  1  ;     3579 
    474 517 518 521   1      0.00     2.351  2  ;     3580 
    474 517 518 521   1      0.00     2.860  3  ;     3581 
    475 555 556 559   1      0.00     1.415  0  ;     3582 
    475 555 556 559   1      0.00     5.703  1  ;     3583 
    475 555 556 559   1      0.00     2.351  2  ;     3584 
    475 555 556 559   1      0.00     2.860  3  ;     3585 
; delta5 OCCC
    479 480 483 486   1      0.00     1.415  0  ;     3586 
    479 480 483 486   1      0.00     1.134  1  ;     3587 
    479 480 483 486   1      0.00     2.668  2  ;     3588 
    479 480 483 486   1      0.00     7.855  3  ;     3589 
    517 518 521 524   1      0.00     1.415  0  ;     3590 
    517 518 521 524   1      0.00     1.134  1  ;     3591 
    517 518 521 524   1      0.00     2.668  2  ;     3592 
    517 518 521 524   1      0.00     7.855  3  ;     3593 
    555 556 559 562   1      0.00     1.415  0  ;     3594 
    555 556 559 562   1      0.00     1.134  1  ;     3595 
    555 556 559 562   1      0.00     2.668  2  ;     3596 
    555 556 559 562   1      0.00     7.855  3  ;     3597 
; delta6 CCCC
    480 483 486 489   1      0.00     1.415  0  ;     3598 
    480 483 486 489   1      0.00     4.641  1  ;     3599 
    480 483 486 489   1      0.00     2.032  2  ;     3600 
    480 483 486 489   1      0.00     6.779  3  ;     3601 
    480 483 486 489   1      0.00     0.225  4  ;     3602 
    483 486 489 492   1      0.00     1.415  0  ;     3603 
    483 486 489 492   1      0.00     4.641  1  ;     3604 
    483 486 489 492   1      0.00     2.032  2  ;     3605 
    483 486 489 492   1      0.00     6.779  3  ;     3606 
    483 486 489 492   1      0.00     0.225  4  ;     3607 
    486 489 492 495   1      0.00     1.415  0  ;     3608 
    486 489 492 495   1      0.00     4.641  1  ;     3609 
    486 489 492 495   1      0.00     2.032  2  ;     3610 
    486 489 492 495   1      0.00     6.779  3  ;     3611 
    486 489 492 495   1      0.00     0.225  4  ;     3612 
    489 492 495 498   1      0.00     1.415  0  ;     3613 
    489 492 495 498   1      0.00     4.641  1  ;     3614 
    489 492 495 498   1      0.00     2.032  2  ;     3615 
    489 492 495 498   1      0.00     6.779  3  ;     3616 
    489 492 495 498   1      0.00     0.225  4  ;     3617 
    492 495 498 501   1      0.00     1.415  0  ;     3618 
    492 495 498 501   1      0.00     4.641  1  ;     3619 
    492 495 498 501   1      0.00     2.032  2  ;     3620 
    492 495 498 501   1      0.00     6.779  3  ;     3621 
    492 495 498 501   1      0.00     0.225  4  ;     3622 
    495 498 501 504   1      0.00     1.415  0  ;     3623 
    495 498 501 504   1      0.00     4.641  1  ;     3624 
    495 498 501 504   1      0.00     2.032  2  ;     3625 
    495 498 501 504   1      0.00     6.779  3  ;     3626 
    495 498 501 504   1      0.00     0.225  4  ;     3627 
    498 501 504 507   1      0.00     1.415  0  ;     3628 
    498 501 504 507   1      0.00     4.641  1  ;     3629 
    498 501 504 507   1      0.00     2.032  2  ;     3630 
    498 501 504 507   1      0.00     6.779  3  ;     3631 
    498 501 504 507   1      0.00     0.225  4  ;     3632 
    501 504 507 510   1      0.00     1.415  0  ;     3633 
    501 504 507 510   1      0.00     4.641  1  ;     3634 
    501 504 507 510   1      0.00     2.032  2  ;     3635 
    501 504 507 510   1      0.00     6.779  3  ;     3636 
    501 504 507 510   1      0.00     0.225  4  ;     3637 
    504 507 510 513   1      0.00     1.415  0  ;     3638 
    504 507 510 513   1      0.00     4.641  1  ;     3639 
    504 507 510 513   1      0.00     2.032  2  ;     3640 
    504 507 510 513   1      0.00     6.779  3  ;     3641 
    504 507 510 513   1      0.00     0.225  4  ;     3642 
    518 521 524 527   1      0.00     1.415  0  ;     3643 
    518 521 524 527   1      0.00     4.641  1  ;     3644 
    518 521 524 527   1      0.00     2.032  2  ;     3645 
    518 521 524 527   1      0.00     6.779  3  ;     3646 
    518 521 524 527   1      0.00     0.225  4  ;     3647 
    521 524 527 530   1      0.00     1.415  0  ;     3648 
    521 524 527 530   1      0.00     4.641  1  ;     3649 
    521 524 527 530   1      0.00     2.032  2  ;     3650 
    521 524 527 530   1      0.00     6.779  3  ;     3651 
    521 524 527 530   1      0.00     0.225  4  ;     3652 
    524 527 530 533   1      0.00     1.415  0  ;     3653 
    524 527 530 533   1      0.00     4.641  1  ;     3654 
    524 527 530 533   1      0.00     2.032  2  ;     3655 
    524 527 530 533   1      0.00     6.779  3  ;     3656 
    524 527 530 533   1      0.00     0.225  4  ;     3657 
    527 530 533 536   1      0.00     1.415  0  ;     3658 
    527 530 533 536   1      0.00     4.641  1  ;     3659 
    527 530 533 536   1      0.00     2.032  2  ;     3660 
    527 530 533 536   1      0.00     6.779  3  ;     3661 
    527 530 533 536   1      0.00     0.225  4  ;     3662 
    530 533 536 539   1      0.00     1.415  0  ;     3663 
    530 533 536 539   1      0.00     4.641  1  ;     3664 
    530 533 536 539   1      0.00     2.032  2  ;     3665 
    530 533 536 539   1      0.00     6.779  3  ;     3666 
    530 533 536 539   1      0.00     0.225  4  ;     3667 
    533 536 539 542   1      0.00     1.415  0  ;     3668 
    533 536 539 542   1      0.00     4.641  1  ;     3669 
    533 536 539 542   1      0.00     2.032  2  ;     3670 
    533 536 539 542   1      0.00     6.779  3  ;     3671 
    533 536 539 542   1      0.00     0.225  4  ;     3672 
    536 539 542 545   1      0.00     1.415  0  ;     3673 
    536 539 542 545   1      0.00     4.641  1  ;     3674 
    536 539 542 545   1      0.00     2.032  2  ;     3675 
    536 539 542 545   1      0.00     6.779  3  ;     3676 
    536 539 542 545   1      0.00     0.225  4  ;     3677 
    539 542 545 548   1      0.00     1.415  0  ;     3678 
    539 542 545 548   1      0.00     4.641  1  ;     3679 
    539 542 545 548   1      0.00     2.032  2  ;     3680 
    539 542 545 548   1      0.00     6.779  3  ;     3681 
    539 542 545 548   1      0.00     0.225  4  ;     3682 
    542 545 548 551   1      0.00     1.415  0  ;     3683 
    542 545 548 551   1      0.00     4.641  1  ;     3684 
    542 545 548 551   1      0.00     2.032  2  ;     3685 
    542 545 548 551   1      0.00     6.779  3  ;     3686 
    542 545 548 551   1      0.00     0.225  4  ;     3687 
    556 559 562 565   1      0.00     1.415  0  ;     3688 
    556 559 562 565   1      0.00     4.641  1  ;     3689 
    556 559 562 565   1      0.00     2.032  2  ;     3690 
    556 559 562 565   1      0.00     6.779  3  ;     3691 
    556 559 562 565   1      0.00     0.225  4  ;     3692 
    559 562 565 568   1      0.00     1.415  0  ;     3693 
    559 562 565 568   1      0.00     4.641  1  ;     3694 
    559 562 565 568   1      0.00     2.032  2  ;     3695 
    559 562 565 568   1      0.00     6.779  3  ;     3696 
    559 562 565 568   1      0.00     0.225  4  ;     3697 
    562 565 568 571   1      0.00     1.415  0  ;     3698 
    562 565 568 571   1      0.00     4.641  1  ;     3699 
    562 565 568 571   1      0.00     2.032  2  ;     3700 
    562 565 568 571   1      0.00     6.779  3  ;     3701 
    562 565 568 571   1      0.00     0.225  4  ;     3702 
    565 568 571 574   1      0.00     1.415  0  ;     3703 
    565 568 571 574   1      0.00     4.641  1  ;     3704 
    565 568 571 574   1      0.00     2.032  2  ;     3705 
    565 568 571 574   1      0.00     6.779  3  ;     3706 
    565 568 571 574   1      0.00     0.225  4  ;     3707 
    568 571 574 577   1      0.00     1.415  0  ;     3708 
    568 571 574 577   1      0.00     4.641  1  ;     3709 
    568 571 574 577   1      0.00     2.032  2  ;     3710 
    568 571 574 577   1      0.00     6.779  3  ;     3711 
    568 571 574 577   1      0.00     0.225  4  ;     3712 
    571 574 577 580   1      0.00     1.415  0  ;     3713 
    571 574 577 580   1      0.00     4.641  1  ;     3714 
    571 574 577 580   1      0.00     2.032  2  ;     3715 
    571 574 577 580   1      0.00     6.779  3  ;     3716 
    571 574 577 580   1      0.00     0.225  4  ;     3717 
    574 577 580 583   1      0.00     1.415  0  ;     3718 
    574 577 580 583   1      0.00     4.641  1  ;     3719 
    574 577 580 583   1      0.00     2.032  2  ;     3720 
    574 577 580 583   1      0.00     6.779  3  ;     3721 
    574 577 580 583   1      0.00     0.225  4  ;     3722 
    577 580 583 586   1      0.00     1.415  0  ;     3723 
    577 580 583 586   1      0.00     4.641  1  ;     3724 
    577 580 583 586   1      0.00     2.032  2  ;     3725 
    577 580 583 586   1      0.00     6.779  3  ;     3726 
    577 580 583 586   1      0.00     0.225  4  ;     3727 
    580 583 586 589   1      0.00     1.415  0  ;     3728 
    580 583 586 589   1      0.00     4.641  1  ;     3729 
    580 583 586 589   1      0.00     2.032  2  ;     3730 
    580 583 586 589   1      0.00     6.779  3  ;     3731 
    580 583 586 589   1      0.00     0.225  4  ;     3732 
; methyl rotation
    507 510 513 514   1      0.00     5.000  3  ;     3733 
    507 510 513 515   1      0.00     5.000  3  ;     3734 
    507 510 513 516   1      0.00     5.000  3  ;     3735 
    545 548 551 552   1      0.00     5.000  3  ;     3736 
    545 548 551 553   1      0.00     5.000  3  ;     3737 
    545 548 551 554   1      0.00     5.000  3  ;     3738 
    583 586 589 590   1      0.00     5.000  3  ;     3739 
    583 586 589 591   1      0.00     5.000  3  ;     3740 
    583 586 589 592   1      0.00     5.000  3  ;     3741 
; LATERAL 5
; with ethynyl
     40  22  23  25   2     -0.0    102.202     ;     3742      
     40  22  21 180   2     -0.0     69.815     ;     3743      
     22  21 593  40   2     -0.0    126.779     ;     3744      
    593  40 595 594   2      0.0    126.779     ;     3745      
    593 594 595 600   2      0.1    116.841     ;     3746      
    593 594 599 603   2     -0.0    116.841     ;     3747      
; aryl and amide
    594 595 596 597   2      0.1     68.080     ;     3748      
    599 594 595 596   2     -0.0     68.080     ;     3749      
    595 594 599 598   2     -0.1     68.080     ;     3750      
    595 596 597 598   2     -0.1     68.080     ;     3751      
    596 597 598 599   2     -0.0     68.080     ;     3752      
    597 598 599 594   2      0.1     68.080     ;     3753      
    600 595 596 601   2      0.5     37.876     ;     3754      
    602 598 599 603   2      0.1     37.876     ;     3755      
    601 596 597 604   2     -1.2    121.980     ;     3756      
    604 597 598 602   2      0.5    121.980     ;     3757      
; TAP
    606 608 609 614   2      0.1     48.005     ;     3758      
    606 608 613 615   2      2.5     48.005     ;     3759      
    608 609 610 611   2      0.8     68.080     ;     3760      
    613 608 609 610   2     -1.4     68.080     ;     3761      
    609 608 613 612   2      0.9     68.080     ;     3762      
    609 610 611 612   2      0.3     68.080     ;     3763      
    610 611 612 613   2     -0.8     68.080     ;     3764      
    611 612 613 608   2      0.2     68.080     ;     3765      
; ring CCCH and CCCO
; ring OCCH and OCCO
    616 610 611 654   2     -0.2     72.917     ;     3766      
    654 611 612 692   2     -0.6     72.917     ;     3767      
    614 609 610 616   2      0.8     78.133     ;     3768      
    692 612 613 615   2     -2.6     78.133     ;     3769      
; FLEXIBLE
; delta1 ethynyl rotation
     23  40 593 595   1      0.00    11.414  0  ;     3770 
     23  40 593 595   1      0.00    -2.554  2  ;     3771      
     23  40 593 595   1      0.00    -0.011  4  ;     3772      
; delta2 N-C(aryl) amide rotation
    596 597 604 606   1      0.00    11.414  0  ;     3773 
    596 597 604 606   1      8.30   -13.332  2  ;     3774      
; delta3 C-N amide
    597 604 606 608   1      0.00    11.414  0  ;     3775 
    597 604 606 608   1      2.76     9.607  1  ;     3776      
    597 604 606 608   1    -10.30   -25.353  2  ;     3777      
    597 604 606 608   1      3.90     3.120  3  ;     3778      
    597 604 606 608   1    -16.40     2.882  4  ;     3779      
; delta4 C-C(TAP) amide rotation
    604 606 608 609   1      0.00    11.414  0  ;     3780 
    604 606 608 609   1      0.00    -0.609  1  ;     3781      
    604 606 608 609   1      0.00   -10.671  2  ;     3782      
    604 606 608 609   1      0.00     2.854  4  ;     3783      
    604 606 608 609   1      0.00     0.550  6  ;     3784      
    604 606 608 609   1      0.00     0.334  8  ;     3785      
    604 606 608 609   1      0.00     0.216 10  ;     3786      
; delta1 TAP aryl-O-alkyl C-O-CC
    609 610 616 617   1      0.00     1.415  0
    609 610 616 617   1    -64.50    -4.030  1  ;     3787 
    609 610 616 617   1     11.60    -2.480  2  ;     3788 
    609 610 616 617   1     16.80    -2.581  3  ;     3789 
    609 610 616 617   1    -24.10    -0.813  4  ;     3790 
; delta2 aryl-O-alkyl C-O-CC
    610 611 654 655   1      0.00     1.415  0
    610 611 654 655   1     -1.80     6.497  2  ;     3791 
    610 611 654 655   1     -3.00     0.017  4  ;     3792 
; delta3 aryl-O-alkyl C-O-CC
    613 612 692 693   1      0.00     1.415  0
    613 612 692 693   1     63.20    -4.053  1  ;     3793 
    613 612 692 693   1    -11.10    -1.230  2  ;     3794 
    613 612 692 693   1    -16.30    -2.663  3  ;     3795 
    613 612 692 693   1    -66.80     0.357  4  ;     3796 
; delta3' aryl-O-alkyl C-O-CC
    611 612 692 693   1      0.00     1.415  0
    611 612 692 693   1      0.00    -0.072  1  ;     3797 
    611 612 692 693   1      0.00    -1.230  2  ;     3798 
    611 612 692 693   1      0.00    -0.103  3  ;     3799 
    611 612 692 693   1      0.00    -0.864  4  ;     3800 
; delta4 aryl-O-alkyl C-O-CC
    610 616 617 620   1      0.00     1.415  0  ;     3801 
    610 616 617 620   1      0.00     5.703  1  ;     3802 
    610 616 617 620   1      0.00     2.351  2  ;     3803 
    610 616 617 620   1      0.00     2.860  3  ;     3804 
    611 654 655 658   1      0.00     1.415  0  ;     3805 
    611 654 655 658   1      0.00     5.703  1  ;     3806 
    611 654 655 658   1      0.00     2.351  2  ;     3807 
    611 654 655 658   1      0.00     2.860  3  ;     3808 
    612 692 693 696   1      0.00     1.415  0  ;     3809 
    612 692 693 696   1      0.00     5.703  1  ;     3810 
    612 692 693 696   1      0.00     2.351  2  ;     3811 
    612 692 693 696   1      0.00     2.860  3  ;     3812 
; delta5 OCCC
    616 617 620 623   1      0.00     1.415  0  ;     3813 
    616 617 620 623   1      0.00     1.134  1  ;     3814 
    616 617 620 623   1      0.00     2.668  2  ;     3815 
    616 617 620 623   1      0.00     7.855  3  ;     3816 
    654 655 658 661   1      0.00     1.415  0  ;     3817 
    654 655 658 661   1      0.00     1.134  1  ;     3818 
    654 655 658 661   1      0.00     2.668  2  ;     3819 
    654 655 658 661   1      0.00     7.855  3  ;     3820 
    692 693 696 699   1      0.00     1.415  0  ;     3821 
    692 693 696 699   1      0.00     1.134  1  ;     3822 
    692 693 696 699   1      0.00     2.668  2  ;     3823 
    692 693 696 699   1      0.00     7.855  3  ;     3824 
; delta6 CCCC
    617 620 623 626   1      0.00     1.415  0  ;     3825 
    617 620 623 626   1      0.00     4.641  1  ;     3826 
    617 620 623 626   1      0.00     2.032  2  ;     3827 
    617 620 623 626   1      0.00     6.779  3  ;     3828 
    617 620 623 626   1      0.00     0.225  4  ;     3829 
    620 623 626 629   1      0.00     1.415  0  ;     3830 
    620 623 626 629   1      0.00     4.641  1  ;     3831 
    620 623 626 629   1      0.00     2.032  2  ;     3832 
    620 623 626 629   1      0.00     6.779  3  ;     3833 
    620 623 626 629   1      0.00     0.225  4  ;     3834 
    623 626 629 632   1      0.00     1.415  0  ;     3835 
    623 626 629 632   1      0.00     4.641  1  ;     3836 
    623 626 629 632   1      0.00     2.032  2  ;     3837 
    623 626 629 632   1      0.00     6.779  3  ;     3838 
    623 626 629 632   1      0.00     0.225  4  ;     3839 
    626 629 632 635   1      0.00     1.415  0  ;     3840 
    626 629 632 635   1      0.00     4.641  1  ;     3841 
    626 629 632 635   1      0.00     2.032  2  ;     3842 
    626 629 632 635   1      0.00     6.779  3  ;     3843 
    626 629 632 635   1      0.00     0.225  4  ;     3844 
    629 632 635 638   1      0.00     1.415  0  ;     3845 
    629 632 635 638   1      0.00     4.641  1  ;     3846 
    629 632 635 638   1      0.00     2.032  2  ;     3847 
    629 632 635 638   1      0.00     6.779  3  ;     3848 
    629 632 635 638   1      0.00     0.225  4  ;     3849 
    632 635 638 641   1      0.00     1.415  0  ;     3850 
    632 635 638 641   1      0.00     4.641  1  ;     3851 
    632 635 638 641   1      0.00     2.032  2  ;     3852 
    632 635 638 641   1      0.00     6.779  3  ;     3853 
    632 635 638 641   1      0.00     0.225  4  ;     3854 
    635 638 641 644   1      0.00     1.415  0  ;     3855 
    635 638 641 644   1      0.00     4.641  1  ;     3856 
    635 638 641 644   1      0.00     2.032  2  ;     3857 
    635 638 641 644   1      0.00     6.779  3  ;     3858 
    635 638 641 644   1      0.00     0.225  4  ;     3859 
    638 641 644 647   1      0.00     1.415  0  ;     3860 
    638 641 644 647   1      0.00     4.641  1  ;     3861 
    638 641 644 647   1      0.00     2.032  2  ;     3862 
    638 641 644 647   1      0.00     6.779  3  ;     3863 
    638 641 644 647   1      0.00     0.225  4  ;     3864 
    641 644 647 650   1      0.00     1.415  0  ;     3865 
    641 644 647 650   1      0.00     4.641  1  ;     3866 
    641 644 647 650   1      0.00     2.032  2  ;     3867 
    641 644 647 650   1      0.00     6.779  3  ;     3868 
    641 644 647 650   1      0.00     0.225  4  ;     3869 
    655 658 661 664   1      0.00     1.415  0  ;     3870 
    655 658 661 664   1      0.00     4.641  1  ;     3871 
    655 658 661 664   1      0.00     2.032  2  ;     3872 
    655 658 661 664   1      0.00     6.779  3  ;     3873 
    655 658 661 664   1      0.00     0.225  4  ;     3874 
    658 661 664 667   1      0.00     1.415  0  ;     3875 
    658 661 664 667   1      0.00     4.641  1  ;     3876 
    658 661 664 667   1      0.00     2.032  2  ;     3877 
    658 661 664 667   1      0.00     6.779  3  ;     3878 
    658 661 664 667   1      0.00     0.225  4  ;     3879 
    661 664 667 670   1      0.00     1.415  0  ;     3880 
    661 664 667 670   1      0.00     4.641  1  ;     3881 
    661 664 667 670   1      0.00     2.032  2  ;     3882 
    661 664 667 670   1      0.00     6.779  3  ;     3883 
    661 664 667 670   1      0.00     0.225  4  ;     3884 
    664 667 670 673   1      0.00     1.415  0  ;     3885 
    664 667 670 673   1      0.00     4.641  1  ;     3886 
    664 667 670 673   1      0.00     2.032  2  ;     3887 
    664 667 670 673   1      0.00     6.779  3  ;     3888 
    664 667 670 673   1      0.00     0.225  4  ;     3889 
    667 670 673 676   1      0.00     1.415  0  ;     3890 
    667 670 673 676   1      0.00     4.641  1  ;     3891 
    667 670 673 676   1      0.00     2.032  2  ;     3892 
    667 670 673 676   1      0.00     6.779  3  ;     3893 
    667 670 673 676   1      0.00     0.225  4  ;     3894 
    670 673 676 679   1      0.00     1.415  0  ;     3895 
    670 673 676 679   1      0.00     4.641  1  ;     3896 
    670 673 676 679   1      0.00     2.032  2  ;     3897 
    670 673 676 679   1      0.00     6.779  3  ;     3898 
    670 673 676 679   1      0.00     0.225  4  ;     3899 
    673 676 679 682   1      0.00     1.415  0  ;     3900 
    673 676 679 682   1      0.00     4.641  1  ;     3901 
    673 676 679 682   1      0.00     2.032  2  ;     3902 
    673 676 679 682   1      0.00     6.779  3  ;     3903 
    673 676 679 682   1      0.00     0.225  4  ;     3904 
    676 679 682 685   1      0.00     1.415  0  ;     3905 
    676 679 682 685   1      0.00     4.641  1  ;     3906 
    676 679 682 685   1      0.00     2.032  2  ;     3907 
    676 679 682 685   1      0.00     6.779  3  ;     3908 
    676 679 682 685   1      0.00     0.225  4  ;     3909 
    679 682 685 688   1      0.00     1.415  0  ;     3910 
    679 682 685 688   1      0.00     4.641  1  ;     3911 
    679 682 685 688   1      0.00     2.032  2  ;     3912 
    679 682 685 688   1      0.00     6.779  3  ;     3913 
    679 682 685 688   1      0.00     0.225  4  ;     3914 
    693 696 699 702   1      0.00     1.415  0  ;     3915 
    693 696 699 702   1      0.00     4.641  1  ;     3916 
    693 696 699 702   1      0.00     2.032  2  ;     3917 
    693 696 699 702   1      0.00     6.779  3  ;     3918 
    693 696 699 702   1      0.00     0.225  4  ;     3919 
    696 699 702 705   1      0.00     1.415  0  ;     3920 
    696 699 702 705   1      0.00     4.641  1  ;     3921 
    696 699 702 705   1      0.00     2.032  2  ;     3922 
    696 699 702 705   1      0.00     6.779  3  ;     3923 
    696 699 702 705   1      0.00     0.225  4  ;     3924 
    699 702 705 708   1      0.00     1.415  0  ;     3925 
    699 702 705 708   1      0.00     4.641  1  ;     3926 
    699 702 705 708   1      0.00     2.032  2  ;     3927 
    699 702 705 708   1      0.00     6.779  3  ;     3928 
    699 702 705 708   1      0.00     0.225  4  ;     3929 
    702 705 708 711   1      0.00     1.415  0  ;     3930 
    702 705 708 711   1      0.00     4.641  1  ;     3931 
    702 705 708 711   1      0.00     2.032  2  ;     3932 
    702 705 708 711   1      0.00     6.779  3  ;     3933 
    702 705 708 711   1      0.00     0.225  4  ;     3934 
    705 708 711 714   1      0.00     1.415  0  ;     3935 
    705 708 711 714   1      0.00     4.641  1  ;     3936 
    705 708 711 714   1      0.00     2.032  2  ;     3937 
    705 708 711 714   1      0.00     6.779  3  ;     3938 
    705 708 711 714   1      0.00     0.225  4  ;     3939 
    708 711 714 717   1      0.00     1.415  0  ;     3940 
    708 711 714 717   1      0.00     4.641  1  ;     3941 
    708 711 714 717   1      0.00     2.032  2  ;     3942 
    708 711 714 717   1      0.00     6.779  3  ;     3943 
    708 711 714 717   1      0.00     0.225  4  ;     3944 
    711 714 717 720   1      0.00     1.415  0  ;     3945 
    711 714 717 720   1      0.00     4.641  1  ;     3946 
    711 714 717 720   1      0.00     2.032  2  ;     3947 
    711 714 717 720   1      0.00     6.779  3  ;     3948 
    711 714 717 720   1      0.00     0.225  4  ;     3949 
    714 717 720 723   1      0.00     1.415  0  ;     3950 
    714 717 720 723   1      0.00     4.641  1  ;     3951 
    714 717 720 723   1      0.00     2.032  2  ;     3952 
    714 717 720 723   1      0.00     6.779  3  ;     3953 
    714 717 720 723   1      0.00     0.225  4  ;     3954 
    717 720 723 726   1      0.00     1.415  0  ;     3955 
    717 720 723 726   1      0.00     4.641  1  ;     3956 
    717 720 723 726   1      0.00     2.032  2  ;     3957 
    717 720 723 726   1      0.00     6.779  3  ;     3958 
    717 720 723 726   1      0.00     0.225  4  ;     3959 
; methyl rotation
    644 647 650 651   1      0.00     5.000  3  ;     3960 
    644 647 650 652   1      0.00     5.000  3  ;     3961 
    644 647 650 653   1      0.00     5.000  3  ;     3962 
    682 685 688 689   1      0.00     5.000  3  ;     3963 
    682 685 688 690   1      0.00     5.000  3  ;     3964 
    682 685 688 691   1      0.00     5.000  3  ;     3965 
    720 723 726 727   1      0.00     5.000  3  ;     3966 
    720 723 726 728   1      0.00     5.000  3  ;     3967 
    720 723 726 729   1      0.00     5.000  3  ;     3968 
; LATERAL 6
; with ethynyl
     41  34  35  37   2     -0.0    102.202     ;     3969      
     41  34  33 318   2     -0.0     69.815     ;     3970      
     34  33 730  41   2     -0.0    126.779     ;     3971      
    730  41 732 731   2      0.0    126.779     ;     3972      
    730 731 732 737   2      0.1    116.841     ;     3973      
    730 731 736 740   2     -0.0    116.841     ;     3974      
; aryl and amide
    731 732 733 734   2      0.1     68.080     ;     3975      
    736 731 732 733   2     -0.0     68.080     ;     3976      
    732 731 736 735   2     -0.1     68.080     ;     3977      
    732 733 734 735   2     -0.1     68.080     ;     3978      
    733 734 735 736   2     -0.0     68.080     ;     3979      
    734 735 736 731   2      0.1     68.080     ;     3980      
    737 732 733 738   2      0.5     37.876     ;     3981      
    739 735 736 740   2      0.1     37.876     ;     3982      
    738 733 734 741   2     -1.2    121.980     ;     3983      
    741 734 735 739   2      0.5    121.980     ;     3984      
; TAP
    743 745 746 751   2      0.1     48.005     ;     3985      
    743 745 750 752   2      2.5     48.005     ;     3986      
    745 746 747 748   2      0.8     68.080     ;     3987      
    750 745 746 747   2     -1.4     68.080     ;     3988      
    746 745 750 749   2      0.9     68.080     ;     3989      
    746 747 748 749   2      0.3     68.080     ;     3990      
    747 748 749 750   2     -0.8     68.080     ;     3991      
    748 749 750 745   2      0.2     68.080     ;     3992      
; ring CCCH and CCCO
; ring OCCH and OCCO
    753 747 748 791   2     -0.2     72.917     ;     3993      
    791 748 749 829   2     -0.6     72.917     ;     3994      
    751 746 747 753   2      0.8     78.133     ;     3995      
    829 749 750 752   2     -2.6     78.133     ;     3996      
; FLEXIBLE
; delta1 ethynyl rotation
     35  41 730 732   1      0.00    11.414  0  ;     3997 
     35  41 730 732   1      0.00    -2.554  2  ;     3998      
     35  41 730 732   1      0.00    -0.011  4  ;     3999      
; delta2 N-C(aryl) amide rotation
    733 734 741 743   1      0.00    11.414  0  ;     4000 
    733 734 741 743   1      8.30   -13.332  2  ;     4001      
; delta3 C-N amide
    734 741 743 745   1      0.00    11.414  0  ;     4002 
    734 741 743 745   1      2.76     9.607  1  ;     4003      
    734 741 743 745   1    -10.30   -25.353  2  ;     4004      
    734 741 743 745   1      3.90     3.120  3  ;     4005      
    734 741 743 745   1    -16.40     2.882  4  ;     4006      
; delta4 C-C(TAP) amide rotation
    741 743 745 746   1      0.00    11.414  0  ;     4007 
    741 743 745 746   1      0.00    -0.609  1  ;     4008      
    741 743 745 746   1      0.00   -10.671  2  ;     4009      
    741 743 745 746   1      0.00     2.854  4  ;     4010      
    741 743 745 746   1      0.00     0.550  6  ;     4011      
    741 743 745 746   1      0.00     0.334  8  ;     4012      
    741 743 745 746   1      0.00     0.216 10  ;     4013      
; delta1 TAP aryl-O-alkyl C-O-CC
    746 747 753 754   1      0.00     1.415  0
    746 747 753 754   1    -64.50    -4.030  1  ;     4014 
    746 747 753 754   1     11.60    -2.480  2  ;     4015 
    746 747 753 754   1     16.80    -2.581  3  ;     4016 
    746 747 753 754   1    -24.10    -0.813  4  ;     4017 
; delta2 aryl-O-alkyl C-O-CC
    747 748 791 792   1      0.00     1.415  0
    747 748 791 792   1     -1.80     6.497  2  ;     4018 
    747 748 791 792   1     -3.00     0.017  4  ;     4019 
; delta3 aryl-O-alkyl C-O-CC
    750 749 829 830   1      0.00     1.415  0
    750 749 829 830   1     63.20    -4.053  1  ;     4020 
    750 749 829 830   1    -11.10    -1.230  2  ;     4021 
    750 749 829 830   1    -16.30    -2.663  3  ;     4022 
    750 749 829 830   1    -66.80     0.357  4  ;     4023 
; delta3' aryl-O-alkyl C-O-CC
    748 749 829 830   1      0.00     1.415  0
    748 749 829 830   1      0.00    -0.072  1  ;     4024 
    748 749 829 830   1      0.00    -1.230  2  ;     4025 
    748 749 829 830   1      0.00    -0.103  3  ;     4026 
    748 749 829 830   1      0.00    -0.864  4  ;     4027 
; delta4 aryl-O-alkyl C-O-CC
    747 753 754 757   1      0.00     1.415  0  ;     4028 
    747 753 754 757   1      0.00     5.703  1  ;     4029 
    747 753 754 757   1      0.00     2.351  2  ;     4030 
    747 753 754 757   1      0.00     2.860  3  ;     4031 
    748 791 792 795   1      0.00     1.415  0  ;     4032 
    748 791 792 795   1      0.00     5.703  1  ;     4033 
    748 791 792 795   1      0.00     2.351  2  ;     4034 
    748 791 792 795   1      0.00     2.860  3  ;     4035 
    749 829 830 833   1      0.00     1.415  0  ;     4036 
    749 829 830 833   1      0.00     5.703  1  ;     4037 
    749 829 830 833   1      0.00     2.351  2  ;     4038 
    749 829 830 833   1      0.00     2.860  3  ;     4039 
; delta5 OCCC
    753 754 757 760   1      0.00     1.415  0  ;     4040 
    753 754 757 760   1      0.00     1.134  1  ;     4041 
    753 754 757 760   1      0.00     2.668  2  ;     4042 
    753 754 757 760   1      0.00     7.855  3  ;     4043 
    791 792 795 798   1      0.00     1.415  0  ;     4044 
    791 792 795 798   1      0.00     1.134  1  ;     4045 
    791 792 795 798   1      0.00     2.668  2  ;     4046 
    791 792 795 798   1      0.00     7.855  3  ;     4047 
    829 830 833 836   1      0.00     1.415  0  ;     4048 
    829 830 833 836   1      0.00     1.134  1  ;     4049 
    829 830 833 836   1      0.00     2.668  2  ;     4050 
    829 830 833 836   1      0.00     7.855  3  ;     4051 
; delta6 CCCC
    754 757 760 763   1      0.00     1.415  0  ;     4052 
    754 757 760 763   1      0.00     4.641  1  ;     4053 
    754 757 760 763   1      0.00     2.032  2  ;     4054 
    754 757 760 763   1      0.00     6.779  3  ;     4055 
    754 757 760 763   1      0.00     0.225  4  ;     4056 
    757 760 763 766   1      0.00     1.415  0  ;     4057 
    757 760 763 766   1      0.00     4.641  1  ;     4058 
    757 760 763 766   1      0.00     2.032  2  ;     4059 
    757 760 763 766   1      0.00     6.779  3  ;     4060 
    757 760 763 766   1      0.00     0.225  4  ;     4061 
    760 763 766 769   1      0.00     1.415  0  ;     4062 
    760 763 766 769   1      0.00     4.641  1  ;     4063 
    760 763 766 769   1      0.00     2.032  2  ;     4064 
    760 763 766 769   1      0.00     6.779  3  ;     4065 
    760 763 766 769   1      0.00     0.225  4  ;     4066 
    763 766 769 772   1      0.00     1.415  0  ;     4067 
    763 766 769 772   1      0.00     4.641  1  ;     4068 
    763 766 769 772   1      0.00     2.032  2  ;     4069 
    763 766 769 772   1      0.00     6.779  3  ;     4070 
    763 766 769 772   1      0.00     0.225  4  ;     4071 
    766 769 772 775   1      0.00     1.415  0  ;     4072 
    766 769 772 775   1      0.00     4.641  1  ;     4073 
    766 769 772 775   1      0.00     2.032  2  ;     4074 
    766 769 772 775   1      0.00     6.779  3  ;     4075 
    766 769 772 775   1      0.00     0.225  4  ;     4076 
    769 772 775 778   1      0.00     1.415  0  ;     4077 
    769 772 775 778   1      0.00     4.641  1  ;     4078 
    769 772 775 778   1      0.00     2.032  2  ;     4079 
    769 772 775 778   1      0.00     6.779  3  ;     4080 
    769 772 775 778   1      0.00     0.225  4  ;     4081 
    772 775 778 781   1      0.00     1.415  0  ;     4082 
    772 775 778 781   1      0.00     4.641  1  ;     4083 
    772 775 778 781   1      0.00     2.032  2  ;     4084 
    772 775 778 781   1      0.00     6.779  3  ;     4085 
    772 775 778 781   1      0.00     0.225  4  ;     4086 
    775 778 781 784   1      0.00     1.415  0  ;     4087 
    775 778 781 784   1      0.00     4.641  1  ;     4088 
    775 778 781 784   1      0.00     2.032  2  ;     4089 
    775 778 781 784   1      0.00     6.779  3  ;     4090 
    775 778 781 784   1      0.00     0.225  4  ;     4091 
    778 781 784 787   1      0.00     1.415  0  ;     4092 
    778 781 784 787   1      0.00     4.641  1  ;     4093 
    778 781 784 787   1      0.00     2.032  2  ;     4094 
    778 781 784 787   1      0.00     6.779  3  ;     4095 
    778 781 784 787   1      0.00     0.225  4  ;     4096 
    792 795 798 801   1      0.00     1.415  0  ;     4097 
    792 795 798 801   1      0.00     4.641  1  ;     4098 
    792 795 798 801   1      0.00     2.032  2  ;     4099 
    792 795 798 801   1      0.00     6.779  3  ;     4100 
    792 795 798 801   1      0.00     0.225  4  ;     4101 
    795 798 801 804   1      0.00     1.415  0  ;     4102 
    795 798 801 804   1      0.00     4.641  1  ;     4103 
    795 798 801 804   1      0.00     2.032  2  ;     4104 
    795 798 801 804   1      0.00     6.779  3  ;     4105 
    795 798 801 804   1      0.00     0.225  4  ;     4106 
    798 801 804 807   1      0.00     1.415  0  ;     4107 
    798 801 804 807   1      0.00     4.641  1  ;     4108 
    798 801 804 807   1      0.00     2.032  2  ;     4109 
    798 801 804 807   1      0.00     6.779  3  ;     4110 
    798 801 804 807   1      0.00     0.225  4  ;     4111 
    801 804 807 810   1      0.00     1.415  0  ;     4112 
    801 804 807 810   1      0.00     4.641  1  ;     4113 
    801 804 807 810   1      0.00     2.032  2  ;     4114 
    801 804 807 810   1      0.00     6.779  3  ;     4115 
    801 804 807 810   1      0.00     0.225  4  ;     4116 
    804 807 810 813   1      0.00     1.415  0  ;     4117 
    804 807 810 813   1      0.00     4.641  1  ;     4118 
    804 807 810 813   1      0.00     2.032  2  ;     4119 
    804 807 810 813   1      0.00     6.779  3  ;     4120 
    804 807 810 813   1      0.00     0.225  4  ;     4121 
    807 810 813 816   1      0.00     1.415  0  ;     4122 
    807 810 813 816   1      0.00     4.641  1  ;     4123 
    807 810 813 816   1      0.00     2.032  2  ;     4124 
    807 810 813 816   1      0.00     6.779  3  ;     4125 
    807 810 813 816   1      0.00     0.225  4  ;     4126 
    810 813 816 819   1      0.00     1.415  0  ;     4127 
    810 813 816 819   1      0.00     4.641  1  ;     4128 
    810 813 816 819   1      0.00     2.032  2  ;     4129 
    810 813 816 819   1      0.00     6.779  3  ;     4130 
    810 813 816 819   1      0.00     0.225  4  ;     4131 
    813 816 819 822   1      0.00     1.415  0  ;     4132 
    813 816 819 822   1      0.00     4.641  1  ;     4133 
    813 816 819 822   1      0.00     2.032  2  ;     4134 
    813 816 819 822   1      0.00     6.779  3  ;     4135 
    813 816 819 822   1      0.00     0.225  4  ;     4136 
    816 819 822 825   1      0.00     1.415  0  ;     4137 
    816 819 822 825   1      0.00     4.641  1  ;     4138 
    816 819 822 825   1      0.00     2.032  2  ;     4139 
    816 819 822 825   1      0.00     6.779  3  ;     4140 
    816 819 822 825   1      0.00     0.225  4  ;     4141 
    830 833 836 839   1      0.00     1.415  0  ;     4142 
    830 833 836 839   1      0.00     4.641  1  ;     4143 
    830 833 836 839   1      0.00     2.032  2  ;     4144 
    830 833 836 839   1      0.00     6.779  3  ;     4145 
    830 833 836 839   1      0.00     0.225  4  ;     4146 
    833 836 839 842   1      0.00     1.415  0  ;     4147 
    833 836 839 842   1      0.00     4.641  1  ;     4148 
    833 836 839 842   1      0.00     2.032  2  ;     4149 
    833 836 839 842   1      0.00     6.779  3  ;     4150 
    833 836 839 842   1      0.00     0.225  4  ;     4151 
    836 839 842 845   1      0.00     1.415  0  ;     4152 
    836 839 842 845   1      0.00     4.641  1  ;     4153 
    836 839 842 845   1      0.00     2.032  2  ;     4154 
    836 839 842 845   1      0.00     6.779  3  ;     4155 
    836 839 842 845   1      0.00     0.225  4  ;     4156 
    839 842 845 848   1      0.00     1.415  0  ;     4157 
    839 842 845 848   1      0.00     4.641  1  ;     4158 
    839 842 845 848   1      0.00     2.032  2  ;     4159 
    839 842 845 848   1      0.00     6.779  3  ;     4160 
    839 842 845 848   1      0.00     0.225  4  ;     4161 
    842 845 848 851   1      0.00     1.415  0  ;     4162 
    842 845 848 851   1      0.00     4.641  1  ;     4163 
    842 845 848 851   1      0.00     2.032  2  ;     4164 
    842 845 848 851   1      0.00     6.779  3  ;     4165 
    842 845 848 851   1      0.00     0.225  4  ;     4166 
    845 848 851 854   1      0.00     1.415  0  ;     4167 
    845 848 851 854   1      0.00     4.641  1  ;     4168 
    845 848 851 854   1      0.00     2.032  2  ;     4169 
    845 848 851 854   1      0.00     6.779  3  ;     4170 
    845 848 851 854   1      0.00     0.225  4  ;     4171 
    848 851 854 857   1      0.00     1.415  0  ;     4172 
    848 851 854 857   1      0.00     4.641  1  ;     4173 
    848 851 854 857   1      0.00     2.032  2  ;     4174 
    848 851 854 857   1      0.00     6.779  3  ;     4175 
    848 851 854 857   1      0.00     0.225  4  ;     4176 
    851 854 857 860   1      0.00     1.415  0  ;     4177 
    851 854 857 860   1      0.00     4.641  1  ;     4178 
    851 854 857 860   1      0.00     2.032  2  ;     4179 
    851 854 857 860   1      0.00     6.779  3  ;     4180 
    851 854 857 860   1      0.00     0.225  4  ;     4181 
    854 857 860 863   1      0.00     1.415  0  ;     4182 
    854 857 860 863   1      0.00     4.641  1  ;     4183 
    854 857 860 863   1      0.00     2.032  2  ;     4184 
    854 857 860 863   1      0.00     6.779  3  ;     4185 
    854 857 860 863   1      0.00     0.225  4  ;     4186 
; methyl rotation
    781 784 787 788   1      0.00     5.000  3  ;     4187 
    781 784 787 789   1      0.00     5.000  3  ;     4188 
    781 784 787 790   1      0.00     5.000  3  ;     4189 
    819 822 825 826   1      0.00     5.000  3  ;     4190 
    819 822 825 827   1      0.00     5.000  3  ;     4191 
    819 822 825 828   1      0.00     5.000  3  ;     4192 
    857 860 863 864   1      0.00     5.000  3  ;     4193 
    857 860 863 865   1      0.00     5.000  3  ;     4194 
    857 860 863 866   1      0.00     5.000  3  ;     4195 

; Nonbonded terms
[ pairs ]
;repulsive core-core
     50 463   2    1.000    0.000    0.000   0.20     0.05
     50 466   2    1.000    0.000    0.000   0.20     0.05
     53 463   2    1.000    0.000    0.000   0.20     0.05
     53 466   2    1.000    0.000    0.000   0.20     0.05
    188 600   2    1.000    0.000    0.000   0.20     0.05
    188 603   2    1.000    0.000    0.000   0.20     0.05
    191 600   2    1.000    0.000    0.000   0.20     0.05
    191 603   2    1.000    0.000    0.000   0.20     0.05
    326 737   2    1.000    0.000    0.000   0.20     0.05
    326 740   2    1.000    0.000    0.000   0.20     0.05
    329 737   2    1.000    0.000    0.000   0.20     0.05
    329 740   2    1.000    0.000    0.000   0.20     0.05
;repulsive core-chain
     12  68   2    1.000    0.000    0.000   0.20     0.05
     12  69   2    1.000    0.000    0.000   0.20     0.05
     12  71   2    1.000    0.000    0.000   0.20     0.05
     12  72   2    1.000    0.000    0.000   0.20     0.05
     12  74   2    1.000    0.000    0.000   0.20     0.05
     12  75   2    1.000    0.000    0.000   0.20     0.05
     12  77   2    1.000    0.000    0.000   0.20     0.05
     12  78   2    1.000    0.000    0.000   0.20     0.05
     12  80   2    1.000    0.000    0.000   0.20     0.05
     12  81   2    1.000    0.000    0.000   0.20     0.05
     12  83   2    1.000    0.000    0.000   0.20     0.05
     12  84   2    1.000    0.000    0.000   0.20     0.05
     12  86   2    1.000    0.000    0.000   0.20     0.05
     12  87   2    1.000    0.000    0.000   0.20     0.05
     12  89   2    1.000    0.000    0.000   0.20     0.05
     12  90   2    1.000    0.000    0.000   0.20     0.05
     12  92   2    1.000    0.000    0.000   0.20     0.05
     12  93   2    1.000    0.000    0.000   0.20     0.05
     12  95   2    1.000    0.000    0.000   0.20     0.05
     12  96   2    1.000    0.000    0.000   0.20     0.05
     12  98   2    1.000    0.000    0.000   0.20     0.05
     12  99   2    1.000    0.000    0.000   0.20     0.05
     12  101   2    1.000    0.000    0.000   0.20     0.05
     12  102   2    1.000    0.000    0.000   0.20     0.05
     12  103   2    1.000    0.000    0.000   0.20     0.05
     13  68   2    1.000    0.000    0.000   0.20     0.05
     13  69   2    1.000    0.000    0.000   0.20     0.05
     13  71   2    1.000    0.000    0.000   0.20     0.05
     13  72   2    1.000    0.000    0.000   0.20     0.05
     13  74   2    1.000    0.000    0.000   0.20     0.05
     13  75   2    1.000    0.000    0.000   0.20     0.05
     13  77   2    1.000    0.000    0.000   0.20     0.05
     13  78   2    1.000    0.000    0.000   0.20     0.05
     13  80   2    1.000    0.000    0.000   0.20     0.05
     13  81   2    1.000    0.000    0.000   0.20     0.05
     13  83   2    1.000    0.000    0.000   0.20     0.05
     13  84   2    1.000    0.000    0.000   0.20     0.05
     13  86   2    1.000    0.000    0.000   0.20     0.05
     13  87   2    1.000    0.000    0.000   0.20     0.05
     13  89   2    1.000    0.000    0.000   0.20     0.05
     13  90   2    1.000    0.000    0.000   0.20     0.05
     13  92   2    1.000    0.000    0.000   0.20     0.05
     13  93   2    1.000    0.000    0.000   0.20     0.05
     13  95   2    1.000    0.000    0.000   0.20     0.05
     13  96   2    1.000    0.000    0.000   0.20     0.05
     13  98   2    1.000    0.000    0.000   0.20     0.05
     13  99   2    1.000    0.000    0.000   0.20     0.05
     13  101   2    1.000    0.000    0.000   0.20     0.05
     13  102   2    1.000    0.000    0.000   0.20     0.05
     13  103   2    1.000    0.000    0.000   0.20     0.05
     24  68   2    1.000    0.000    0.000   0.20     0.05
     24  69   2    1.000    0.000    0.000   0.20     0.05
     24  71   2    1.000    0.000    0.000   0.20     0.05
     24  72   2    1.000    0.000    0.000   0.20     0.05
     24  74   2    1.000    0.000    0.000   0.20     0.05
     24  75   2    1.000    0.000    0.000   0.20     0.05
     24  77   2    1.000    0.000    0.000   0.20     0.05
     24  78   2    1.000    0.000    0.000   0.20     0.05
     24  80   2    1.000    0.000    0.000   0.20     0.05
     24  81   2    1.000    0.000    0.000   0.20     0.05
     24  83   2    1.000    0.000    0.000   0.20     0.05
     24  84   2    1.000    0.000    0.000   0.20     0.05
     24  86   2    1.000    0.000    0.000   0.20     0.05
     24  87   2    1.000    0.000    0.000   0.20     0.05
     24  89   2    1.000    0.000    0.000   0.20     0.05
     24  90   2    1.000    0.000    0.000   0.20     0.05
     24  92   2    1.000    0.000    0.000   0.20     0.05
     24  93   2    1.000    0.000    0.000   0.20     0.05
     24  95   2    1.000    0.000    0.000   0.20     0.05
     24  96   2    1.000    0.000    0.000   0.20     0.05
     24  98   2    1.000    0.000    0.000   0.20     0.05
     24  99   2    1.000    0.000    0.000   0.20     0.05
     24  101   2    1.000    0.000    0.000   0.20     0.05
     24  102   2    1.000    0.000    0.000   0.20     0.05
     24  103   2    1.000    0.000    0.000   0.20     0.05
     25  68   2    1.000    0.000    0.000   0.20     0.05
     25  69   2    1.000    0.000    0.000   0.20     0.05
     25  71   2    1.000    0.000    0.000   0.20     0.05
     25  72   2    1.000    0.000    0.000   0.20     0.05
     25  74   2    1.000    0.000    0.000   0.20     0.05
     25  75   2    1.000    0.000    0.000   0.20     0.05
     25  77   2    1.000    0.000    0.000   0.20     0.05
     25  78   2    1.000    0.000    0.000   0.20     0.05
     25  80   2    1.000    0.000    0.000   0.20     0.05
     25  81   2    1.000    0.000    0.000   0.20     0.05
     25  83   2    1.000    0.000    0.000   0.20     0.05
     25  84   2    1.000    0.000    0.000   0.20     0.05
     25  86   2    1.000    0.000    0.000   0.20     0.05
     25  87   2    1.000    0.000    0.000   0.20     0.05
     25  89   2    1.000    0.000    0.000   0.20     0.05
     25  90   2    1.000    0.000    0.000   0.20     0.05
     25  92   2    1.000    0.000    0.000   0.20     0.05
     25  93   2    1.000    0.000    0.000   0.20     0.05
     25  95   2    1.000    0.000    0.000   0.20     0.05
     25  96   2    1.000    0.000    0.000   0.20     0.05
     25  98   2    1.000    0.000    0.000   0.20     0.05
     25  99   2    1.000    0.000    0.000   0.20     0.05
     25  101   2    1.000    0.000    0.000   0.20     0.05
     25  102   2    1.000    0.000    0.000   0.20     0.05
     25  103   2    1.000    0.000    0.000   0.20     0.05
     36  68   2    1.000    0.000    0.000   0.20     0.05
     36  69   2    1.000    0.000    0.000   0.20     0.05
     36  71   2    1.000    0.000    0.000   0.20     0.05
     36  72   2    1.000    0.000    0.000   0.20     0.05
     36  74   2    1.000    0.000    0.000   0.20     0.05
     36  75   2    1.000    0.000    0.000   0.20     0.05
     36  77   2    1.000    0.000    0.000   0.20     0.05
     36  78   2    1.000    0.000    0.000   0.20     0.05
     36  80   2    1.000    0.000    0.000   0.20     0.05
     36  81   2    1.000    0.000    0.000   0.20     0.05
     36  83   2    1.000    0.000    0.000   0.20     0.05
     36  84   2    1.000    0.000    0.000   0.20     0.05
     36  86   2    1.000    0.000    0.000   0.20     0.05
     36  87   2    1.000    0.000    0.000   0.20     0.05
     36  89   2    1.000    0.000    0.000   0.20     0.05
     36  90   2    1.000    0.000    0.000   0.20     0.05
     36  92   2    1.000    0.000    0.000   0.20     0.05
     36  93   2    1.000    0.000    0.000   0.20     0.05
     36  95   2    1.000    0.000    0.000   0.20     0.05
     36  96   2    1.000    0.000    0.000   0.20     0.05
     36  98   2    1.000    0.000    0.000   0.20     0.05
     36  99   2    1.000    0.000    0.000   0.20     0.05
     36  101   2    1.000    0.000    0.000   0.20     0.05
     36  102   2    1.000    0.000    0.000   0.20     0.05
     36  103   2    1.000    0.000    0.000   0.20     0.05
     37  68   2    1.000    0.000    0.000   0.20     0.05
     37  69   2    1.000    0.000    0.000   0.20     0.05
     37  71   2    1.000    0.000    0.000   0.20     0.05
     37  72   2    1.000    0.000    0.000   0.20     0.05
     37  74   2    1.000    0.000    0.000   0.20     0.05
     37  75   2    1.000    0.000    0.000   0.20     0.05
     37  77   2    1.000    0.000    0.000   0.20     0.05
     37  78   2    1.000    0.000    0.000   0.20     0.05
     37  80   2    1.000    0.000    0.000   0.20     0.05
     37  81   2    1.000    0.000    0.000   0.20     0.05
     37  83   2    1.000    0.000    0.000   0.20     0.05
     37  84   2    1.000    0.000    0.000   0.20     0.05
     37  86   2    1.000    0.000    0.000   0.20     0.05
     37  87   2    1.000    0.000    0.000   0.20     0.05
     37  89   2    1.000    0.000    0.000   0.20     0.05
     37  90   2    1.000    0.000    0.000   0.20     0.05
     37  92   2    1.000    0.000    0.000   0.20     0.05
     37  93   2    1.000    0.000    0.000   0.20     0.05
     37  95   2    1.000    0.000    0.000   0.20     0.05
     37  96   2    1.000    0.000    0.000   0.20     0.05
     37  98   2    1.000    0.000    0.000   0.20     0.05
     37  99   2    1.000    0.000    0.000   0.20     0.05
     37  101   2    1.000    0.000    0.000   0.20     0.05
     37  102   2    1.000    0.000    0.000   0.20     0.05
     37  103   2    1.000    0.000    0.000   0.20     0.05
     39  68   2    1.000    0.000    0.000   0.20     0.05
     39  69   2    1.000    0.000    0.000   0.20     0.05
     39  71   2    1.000    0.000    0.000   0.20     0.05
     39  72   2    1.000    0.000    0.000   0.20     0.05
     39  74   2    1.000    0.000    0.000   0.20     0.05
     39  75   2    1.000    0.000    0.000   0.20     0.05
     39  77   2    1.000    0.000    0.000   0.20     0.05
     39  78   2    1.000    0.000    0.000   0.20     0.05
     39  80   2    1.000    0.000    0.000   0.20     0.05
     39  81   2    1.000    0.000    0.000   0.20     0.05
     39  83   2    1.000    0.000    0.000   0.20     0.05
     39  84   2    1.000    0.000    0.000   0.20     0.05
     39  86   2    1.000    0.000    0.000   0.20     0.05
     39  87   2    1.000    0.000    0.000   0.20     0.05
     39  89   2    1.000    0.000    0.000   0.20     0.05
     39  90   2    1.000    0.000    0.000   0.20     0.05
     39  92   2    1.000    0.000    0.000   0.20     0.05
     39  93   2    1.000    0.000    0.000   0.20     0.05
     39  95   2    1.000    0.000    0.000   0.20     0.05
     39  96   2    1.000    0.000    0.000   0.20     0.05
     39  98   2    1.000    0.000    0.000   0.20     0.05
     39  99   2    1.000    0.000    0.000   0.20     0.05
     39  101   2    1.000    0.000    0.000   0.20     0.05
     39  102   2    1.000    0.000    0.000   0.20     0.05
     39  103   2    1.000    0.000    0.000   0.20     0.05
     40  68   2    1.000    0.000    0.000   0.20     0.05
     40  69   2    1.000    0.000    0.000   0.20     0.05
     40  71   2    1.000    0.000    0.000   0.20     0.05
     40  72   2    1.000    0.000    0.000   0.20     0.05
     40  74   2    1.000    0.000    0.000   0.20     0.05
     40  75   2    1.000    0.000    0.000   0.20     0.05
     40  77   2    1.000    0.000    0.000   0.20     0.05
     40  78   2    1.000    0.000    0.000   0.20     0.05
     40  80   2    1.000    0.000    0.000   0.20     0.05
     40  81   2    1.000    0.000    0.000   0.20     0.05
     40  83   2    1.000    0.000    0.000   0.20     0.05
     40  84   2    1.000    0.000    0.000   0.20     0.05
     40  86   2    1.000    0.000    0.000   0.20     0.05
     40  87   2    1.000    0.000    0.000   0.20     0.05
     40  89   2    1.000    0.000    0.000   0.20     0.05
     40  90   2    1.000    0.000    0.000   0.20     0.05
     40  92   2    1.000    0.000    0.000   0.20     0.05
     40  93   2    1.000    0.000    0.000   0.20     0.05
     40  95   2    1.000    0.000    0.000   0.20     0.05
     40  96   2    1.000    0.000    0.000   0.20     0.05
     40  98   2    1.000    0.000    0.000   0.20     0.05
     40  99   2    1.000    0.000    0.000   0.20     0.05
     40  101   2    1.000    0.000    0.000   0.20     0.05
     40  102   2    1.000    0.000    0.000   0.20     0.05
     40  103   2    1.000    0.000    0.000   0.20     0.05
     41  68   2    1.000    0.000    0.000   0.20     0.05
     41  69   2    1.000    0.000    0.000   0.20     0.05
     41  71   2    1.000    0.000    0.000   0.20     0.05
     41  72   2    1.000    0.000    0.000   0.20     0.05
     41  74   2    1.000    0.000    0.000   0.20     0.05
     41  75   2    1.000    0.000    0.000   0.20     0.05
     41  77   2    1.000    0.000    0.000   0.20     0.05
     41  78   2    1.000    0.000    0.000   0.20     0.05
     41  80   2    1.000    0.000    0.000   0.20     0.05
     41  81   2    1.000    0.000    0.000   0.20     0.05
     41  83   2    1.000    0.000    0.000   0.20     0.05
     41  84   2    1.000    0.000    0.000   0.20     0.05
     41  86   2    1.000    0.000    0.000   0.20     0.05
     41  87   2    1.000    0.000    0.000   0.20     0.05
     41  89   2    1.000    0.000    0.000   0.20     0.05
     41  90   2    1.000    0.000    0.000   0.20     0.05
     41  92   2    1.000    0.000    0.000   0.20     0.05
     41  93   2    1.000    0.000    0.000   0.20     0.05
     41  95   2    1.000    0.000    0.000   0.20     0.05
     41  96   2    1.000    0.000    0.000   0.20     0.05
     41  98   2    1.000    0.000    0.000   0.20     0.05
     41  99   2    1.000    0.000    0.000   0.20     0.05
     41  101   2    1.000    0.000    0.000   0.20     0.05
     41  102   2    1.000    0.000    0.000   0.20     0.05
     41  103   2    1.000    0.000    0.000   0.20     0.05
     42  68   2    1.000    0.000    0.000   0.20     0.05
     42  69   2    1.000    0.000    0.000   0.20     0.05
     42  71   2    1.000    0.000    0.000   0.20     0.05
     42  72   2    1.000    0.000    0.000   0.20     0.05
     42  74   2    1.000    0.000    0.000   0.20     0.05
     42  75   2    1.000    0.000    0.000   0.20     0.05
     42  77   2    1.000    0.000    0.000   0.20     0.05
     42  78   2    1.000    0.000    0.000   0.20     0.05
     42  80   2    1.000    0.000    0.000   0.20     0.05
     42  81   2    1.000    0.000    0.000   0.20     0.05
     42  83   2    1.000    0.000    0.000   0.20     0.05
     42  84   2    1.000    0.000    0.000   0.20     0.05
     42  86   2    1.000    0.000    0.000   0.20     0.05
     42  87   2    1.000    0.000    0.000   0.20     0.05
     42  89   2    1.000    0.000    0.000   0.20     0.05
     42  90   2    1.000    0.000    0.000   0.20     0.05
     42  92   2    1.000    0.000    0.000   0.20     0.05
     42  93   2    1.000    0.000    0.000   0.20     0.05
     42  95   2    1.000    0.000    0.000   0.20     0.05
     42  96   2    1.000    0.000    0.000   0.20     0.05
     42  98   2    1.000    0.000    0.000   0.20     0.05
     42  99   2    1.000    0.000    0.000   0.20     0.05
     42  101   2    1.000    0.000    0.000   0.20     0.05
     42  102   2    1.000    0.000    0.000   0.20     0.05
     42  103   2    1.000    0.000    0.000   0.20     0.05
     43  68   2    1.000    0.000    0.000   0.20     0.05
     43  69   2    1.000    0.000    0.000   0.20     0.05
     43  71   2    1.000    0.000    0.000   0.20     0.05
     43  72   2    1.000    0.000    0.000   0.20     0.05
     43  74   2    1.000    0.000    0.000   0.20     0.05
     43  75   2    1.000    0.000    0.000   0.20     0.05
     43  77   2    1.000    0.000    0.000   0.20     0.05
     43  78   2    1.000    0.000    0.000   0.20     0.05
     43  80   2    1.000    0.000    0.000   0.20     0.05
     43  81   2    1.000    0.000    0.000   0.20     0.05
     43  83   2    1.000    0.000    0.000   0.20     0.05
     43  84   2    1.000    0.000    0.000   0.20     0.05
     43  86   2    1.000    0.000    0.000   0.20     0.05
     43  87   2    1.000    0.000    0.000   0.20     0.05
     43  89   2    1.000    0.000    0.000   0.20     0.05
     43  90   2    1.000    0.000    0.000   0.20     0.05
     43  92   2    1.000    0.000    0.000   0.20     0.05
     43  93   2    1.000    0.000    0.000   0.20     0.05
     43  95   2    1.000    0.000    0.000   0.20     0.05
     43  96   2    1.000    0.000    0.000   0.20     0.05
     43  98   2    1.000    0.000    0.000   0.20     0.05
     43  99   2    1.000    0.000    0.000   0.20     0.05
     43  101   2    1.000    0.000    0.000   0.20     0.05
     43  102   2    1.000    0.000    0.000   0.20     0.05
     43  103   2    1.000    0.000    0.000   0.20     0.05
     50  68   2    1.000    0.000    0.000   0.20     0.05
     50  69   2    1.000    0.000    0.000   0.20     0.05
     50  71   2    1.000    0.000    0.000   0.20     0.05
     50  72   2    1.000    0.000    0.000   0.20     0.05
     50  74   2    1.000    0.000    0.000   0.20     0.05
     50  75   2    1.000    0.000    0.000   0.20     0.05
     50  77   2    1.000    0.000    0.000   0.20     0.05
     50  78   2    1.000    0.000    0.000   0.20     0.05
     50  80   2    1.000    0.000    0.000   0.20     0.05
     50  81   2    1.000    0.000    0.000   0.20     0.05
     50  83   2    1.000    0.000    0.000   0.20     0.05
     50  84   2    1.000    0.000    0.000   0.20     0.05
     50  86   2    1.000    0.000    0.000   0.20     0.05
     50  87   2    1.000    0.000    0.000   0.20     0.05
     50  89   2    1.000    0.000    0.000   0.20     0.05
     50  90   2    1.000    0.000    0.000   0.20     0.05
     50  92   2    1.000    0.000    0.000   0.20     0.05
     50  93   2    1.000    0.000    0.000   0.20     0.05
     50  95   2    1.000    0.000    0.000   0.20     0.05
     50  96   2    1.000    0.000    0.000   0.20     0.05
     50  98   2    1.000    0.000    0.000   0.20     0.05
     50  99   2    1.000    0.000    0.000   0.20     0.05
     50  101   2    1.000    0.000    0.000   0.20     0.05
     50  102   2    1.000    0.000    0.000   0.20     0.05
     50  103   2    1.000    0.000    0.000   0.20     0.05
     51  68   2    1.000    0.000    0.000   0.20     0.05
     51  69   2    1.000    0.000    0.000   0.20     0.05
     51  71   2    1.000    0.000    0.000   0.20     0.05
     51  72   2    1.000    0.000    0.000   0.20     0.05
     51  74   2    1.000    0.000    0.000   0.20     0.05
     51  75   2    1.000    0.000    0.000   0.20     0.05
     51  77   2    1.000    0.000    0.000   0.20     0.05
     51  78   2    1.000    0.000    0.000   0.20     0.05
     51  80   2    1.000    0.000    0.000   0.20     0.05
     51  81   2    1.000    0.000    0.000   0.20     0.05
     51  83   2    1.000    0.000    0.000   0.20     0.05
     51  84   2    1.000    0.000    0.000   0.20     0.05
     51  86   2    1.000    0.000    0.000   0.20     0.05
     51  87   2    1.000    0.000    0.000   0.20     0.05
     51  89   2    1.000    0.000    0.000   0.20     0.05
     51  90   2    1.000    0.000    0.000   0.20     0.05
     51  92   2    1.000    0.000    0.000   0.20     0.05
     51  93   2    1.000    0.000    0.000   0.20     0.05
     51  95   2    1.000    0.000    0.000   0.20     0.05
     51  96   2    1.000    0.000    0.000   0.20     0.05
     51  98   2    1.000    0.000    0.000   0.20     0.05
     51  99   2    1.000    0.000    0.000   0.20     0.05
     51  101   2    1.000    0.000    0.000   0.20     0.05
     51  102   2    1.000    0.000    0.000   0.20     0.05
     51  103   2    1.000    0.000    0.000   0.20     0.05
     52  68   2    1.000    0.000    0.000   0.20     0.05
     52  69   2    1.000    0.000    0.000   0.20     0.05
     52  71   2    1.000    0.000    0.000   0.20     0.05
     52  72   2    1.000    0.000    0.000   0.20     0.05
     52  74   2    1.000    0.000    0.000   0.20     0.05
     52  75   2    1.000    0.000    0.000   0.20     0.05
     52  77   2    1.000    0.000    0.000   0.20     0.05
     52  78   2    1.000    0.000    0.000   0.20     0.05
     52  80   2    1.000    0.000    0.000   0.20     0.05
     52  81   2    1.000    0.000    0.000   0.20     0.05
     52  83   2    1.000    0.000    0.000   0.20     0.05
     52  84   2    1.000    0.000    0.000   0.20     0.05
     52  86   2    1.000    0.000    0.000   0.20     0.05
     52  87   2    1.000    0.000    0.000   0.20     0.05
     52  89   2    1.000    0.000    0.000   0.20     0.05
     52  90   2    1.000    0.000    0.000   0.20     0.05
     52  92   2    1.000    0.000    0.000   0.20     0.05
     52  93   2    1.000    0.000    0.000   0.20     0.05
     52  95   2    1.000    0.000    0.000   0.20     0.05
     52  96   2    1.000    0.000    0.000   0.20     0.05
     52  98   2    1.000    0.000    0.000   0.20     0.05
     52  99   2    1.000    0.000    0.000   0.20     0.05
     52  101   2    1.000    0.000    0.000   0.20     0.05
     52  102   2    1.000    0.000    0.000   0.20     0.05
     52  103   2    1.000    0.000    0.000   0.20     0.05
     53  68   2    1.000    0.000    0.000   0.20     0.05
     53  69   2    1.000    0.000    0.000   0.20     0.05
     53  71   2    1.000    0.000    0.000   0.20     0.05
     53  72   2    1.000    0.000    0.000   0.20     0.05
     53  74   2    1.000    0.000    0.000   0.20     0.05
     53  75   2    1.000    0.000    0.000   0.20     0.05
     53  77   2    1.000    0.000    0.000   0.20     0.05
     53  78   2    1.000    0.000    0.000   0.20     0.05
     53  80   2    1.000    0.000    0.000   0.20     0.05
     53  81   2    1.000    0.000    0.000   0.20     0.05
     53  83   2    1.000    0.000    0.000   0.20     0.05
     53  84   2    1.000    0.000    0.000   0.20     0.05
     53  86   2    1.000    0.000    0.000   0.20     0.05
     53  87   2    1.000    0.000    0.000   0.20     0.05
     53  89   2    1.000    0.000    0.000   0.20     0.05
     53  90   2    1.000    0.000    0.000   0.20     0.05
     53  92   2    1.000    0.000    0.000   0.20     0.05
     53  93   2    1.000    0.000    0.000   0.20     0.05
     53  95   2    1.000    0.000    0.000   0.20     0.05
     53  96   2    1.000    0.000    0.000   0.20     0.05
     53  98   2    1.000    0.000    0.000   0.20     0.05
     53  99   2    1.000    0.000    0.000   0.20     0.05
     53  101   2    1.000    0.000    0.000   0.20     0.05
     53  102   2    1.000    0.000    0.000   0.20     0.05
     53  103   2    1.000    0.000    0.000   0.20     0.05
     54  68   2    1.000    0.000    0.000   0.20     0.05
     54  69   2    1.000    0.000    0.000   0.20     0.05
     54  71   2    1.000    0.000    0.000   0.20     0.05
     54  72   2    1.000    0.000    0.000   0.20     0.05
     54  74   2    1.000    0.000    0.000   0.20     0.05
     54  75   2    1.000    0.000    0.000   0.20     0.05
     54  77   2    1.000    0.000    0.000   0.20     0.05
     54  78   2    1.000    0.000    0.000   0.20     0.05
     54  80   2    1.000    0.000    0.000   0.20     0.05
     54  81   2    1.000    0.000    0.000   0.20     0.05
     54  83   2    1.000    0.000    0.000   0.20     0.05
     54  84   2    1.000    0.000    0.000   0.20     0.05
     54  86   2    1.000    0.000    0.000   0.20     0.05
     54  87   2    1.000    0.000    0.000   0.20     0.05
     54  89   2    1.000    0.000    0.000   0.20     0.05
     54  90   2    1.000    0.000    0.000   0.20     0.05
     54  92   2    1.000    0.000    0.000   0.20     0.05
     54  93   2    1.000    0.000    0.000   0.20     0.05
     54  95   2    1.000    0.000    0.000   0.20     0.05
     54  96   2    1.000    0.000    0.000   0.20     0.05
     54  98   2    1.000    0.000    0.000   0.20     0.05
     54  99   2    1.000    0.000    0.000   0.20     0.05
     54  101   2    1.000    0.000    0.000   0.20     0.05
     54  102   2    1.000    0.000    0.000   0.20     0.05
     54  103   2    1.000    0.000    0.000   0.20     0.05
     55  68   2    1.000    0.000    0.000   0.20     0.05
     55  69   2    1.000    0.000    0.000   0.20     0.05
     55  71   2    1.000    0.000    0.000   0.20     0.05
     55  72   2    1.000    0.000    0.000   0.20     0.05
     55  74   2    1.000    0.000    0.000   0.20     0.05
     55  75   2    1.000    0.000    0.000   0.20     0.05
     55  77   2    1.000    0.000    0.000   0.20     0.05
     55  78   2    1.000    0.000    0.000   0.20     0.05
     55  80   2    1.000    0.000    0.000   0.20     0.05
     55  81   2    1.000    0.000    0.000   0.20     0.05
     55  83   2    1.000    0.000    0.000   0.20     0.05
     55  84   2    1.000    0.000    0.000   0.20     0.05
     55  86   2    1.000    0.000    0.000   0.20     0.05
     55  87   2    1.000    0.000    0.000   0.20     0.05
     55  89   2    1.000    0.000    0.000   0.20     0.05
     55  90   2    1.000    0.000    0.000   0.20     0.05
     55  92   2    1.000    0.000    0.000   0.20     0.05
     55  93   2    1.000    0.000    0.000   0.20     0.05
     55  95   2    1.000    0.000    0.000   0.20     0.05
     55  96   2    1.000    0.000    0.000   0.20     0.05
     55  98   2    1.000    0.000    0.000   0.20     0.05
     55  99   2    1.000    0.000    0.000   0.20     0.05
     55  101   2    1.000    0.000    0.000   0.20     0.05
     55  102   2    1.000    0.000    0.000   0.20     0.05
     55  103   2    1.000    0.000    0.000   0.20     0.05
     56  68   2    1.000    0.000    0.000   0.20     0.05
     56  69   2    1.000    0.000    0.000   0.20     0.05
     56  71   2    1.000    0.000    0.000   0.20     0.05
     56  72   2    1.000    0.000    0.000   0.20     0.05
     56  74   2    1.000    0.000    0.000   0.20     0.05
     56  75   2    1.000    0.000    0.000   0.20     0.05
     56  77   2    1.000    0.000    0.000   0.20     0.05
     56  78   2    1.000    0.000    0.000   0.20     0.05
     56  80   2    1.000    0.000    0.000   0.20     0.05
     56  81   2    1.000    0.000    0.000   0.20     0.05
     56  83   2    1.000    0.000    0.000   0.20     0.05
     56  84   2    1.000    0.000    0.000   0.20     0.05
     56  86   2    1.000    0.000    0.000   0.20     0.05
     56  87   2    1.000    0.000    0.000   0.20     0.05
     56  89   2    1.000    0.000    0.000   0.20     0.05
     56  90   2    1.000    0.000    0.000   0.20     0.05
     56  92   2    1.000    0.000    0.000   0.20     0.05
     56  93   2    1.000    0.000    0.000   0.20     0.05
     56  95   2    1.000    0.000    0.000   0.20     0.05
     56  96   2    1.000    0.000    0.000   0.20     0.05
     56  98   2    1.000    0.000    0.000   0.20     0.05
     56  99   2    1.000    0.000    0.000   0.20     0.05
     56  101   2    1.000    0.000    0.000   0.20     0.05
     56  102   2    1.000    0.000    0.000   0.20     0.05
     56  103   2    1.000    0.000    0.000   0.20     0.05
     57  68   2    1.000    0.000    0.000   0.20     0.05
     57  69   2    1.000    0.000    0.000   0.20     0.05
     57  71   2    1.000    0.000    0.000   0.20     0.05
     57  72   2    1.000    0.000    0.000   0.20     0.05
     57  74   2    1.000    0.000    0.000   0.20     0.05
     57  75   2    1.000    0.000    0.000   0.20     0.05
     57  77   2    1.000    0.000    0.000   0.20     0.05
     57  78   2    1.000    0.000    0.000   0.20     0.05
     57  80   2    1.000    0.000    0.000   0.20     0.05
     57  81   2    1.000    0.000    0.000   0.20     0.05
     57  83   2    1.000    0.000    0.000   0.20     0.05
     57  84   2    1.000    0.000    0.000   0.20     0.05
     57  86   2    1.000    0.000    0.000   0.20     0.05
     57  87   2    1.000    0.000    0.000   0.20     0.05
     57  89   2    1.000    0.000    0.000   0.20     0.05
     57  90   2    1.000    0.000    0.000   0.20     0.05
     57  92   2    1.000    0.000    0.000   0.20     0.05
     57  93   2    1.000    0.000    0.000   0.20     0.05
     57  95   2    1.000    0.000    0.000   0.20     0.05
     57  96   2    1.000    0.000    0.000   0.20     0.05
     57  98   2    1.000    0.000    0.000   0.20     0.05
     57  99   2    1.000    0.000    0.000   0.20     0.05
     57  101   2    1.000    0.000    0.000   0.20     0.05
     57  102   2    1.000    0.000    0.000   0.20     0.05
     57  103   2    1.000    0.000    0.000   0.20     0.05
     64  71   2    1.000    0.000    0.000   0.20     0.05
     64  72   2    1.000    0.000    0.000   0.20     0.05
     64  74   2    1.000    0.000    0.000   0.20     0.05
     64  75   2    1.000    0.000    0.000   0.20     0.05
     64  77   2    1.000    0.000    0.000   0.20     0.05
     64  78   2    1.000    0.000    0.000   0.20     0.05
     64  80   2    1.000    0.000    0.000   0.20     0.05
     64  81   2    1.000    0.000    0.000   0.20     0.05
     64  83   2    1.000    0.000    0.000   0.20     0.05
     64  84   2    1.000    0.000    0.000   0.20     0.05
     64  86   2    1.000    0.000    0.000   0.20     0.05
     64  87   2    1.000    0.000    0.000   0.20     0.05
     64  89   2    1.000    0.000    0.000   0.20     0.05
     64  90   2    1.000    0.000    0.000   0.20     0.05
     64  92   2    1.000    0.000    0.000   0.20     0.05
     64  93   2    1.000    0.000    0.000   0.20     0.05
     64  95   2    1.000    0.000    0.000   0.20     0.05
     64  96   2    1.000    0.000    0.000   0.20     0.05
     64  98   2    1.000    0.000    0.000   0.20     0.05
     64  99   2    1.000    0.000    0.000   0.20     0.05
     64  101   2    1.000    0.000    0.000   0.20     0.05
     64  102   2    1.000    0.000    0.000   0.20     0.05
     64  103   2    1.000    0.000    0.000   0.20     0.05
     65  68   2    1.000    0.000    0.000   0.20     0.05
     65  69   2    1.000    0.000    0.000   0.20     0.05
     65  71   2    1.000    0.000    0.000   0.20     0.05
     65  72   2    1.000    0.000    0.000   0.20     0.05
     65  74   2    1.000    0.000    0.000   0.20     0.05
     65  75   2    1.000    0.000    0.000   0.20     0.05
     65  77   2    1.000    0.000    0.000   0.20     0.05
     65  78   2    1.000    0.000    0.000   0.20     0.05
     65  80   2    1.000    0.000    0.000   0.20     0.05
     65  81   2    1.000    0.000    0.000   0.20     0.05
     65  83   2    1.000    0.000    0.000   0.20     0.05
     65  84   2    1.000    0.000    0.000   0.20     0.05
     65  86   2    1.000    0.000    0.000   0.20     0.05
     65  87   2    1.000    0.000    0.000   0.20     0.05
     65  89   2    1.000    0.000    0.000   0.20     0.05
     65  90   2    1.000    0.000    0.000   0.20     0.05
     65  92   2    1.000    0.000    0.000   0.20     0.05
     65  93   2    1.000    0.000    0.000   0.20     0.05
     65  95   2    1.000    0.000    0.000   0.20     0.05
     65  96   2    1.000    0.000    0.000   0.20     0.05
     65  98   2    1.000    0.000    0.000   0.20     0.05
     65  99   2    1.000    0.000    0.000   0.20     0.05
     65  101   2    1.000    0.000    0.000   0.20     0.05
     65  102   2    1.000    0.000    0.000   0.20     0.05
     65  103   2    1.000    0.000    0.000   0.20     0.05
     180  68   2    1.000    0.000    0.000   0.20     0.05
     180  69   2    1.000    0.000    0.000   0.20     0.05
     180  71   2    1.000    0.000    0.000   0.20     0.05
     180  72   2    1.000    0.000    0.000   0.20     0.05
     180  74   2    1.000    0.000    0.000   0.20     0.05
     180  75   2    1.000    0.000    0.000   0.20     0.05
     180  77   2    1.000    0.000    0.000   0.20     0.05
     180  78   2    1.000    0.000    0.000   0.20     0.05
     180  80   2    1.000    0.000    0.000   0.20     0.05
     180  81   2    1.000    0.000    0.000   0.20     0.05
     180  83   2    1.000    0.000    0.000   0.20     0.05
     180  84   2    1.000    0.000    0.000   0.20     0.05
     180  86   2    1.000    0.000    0.000   0.20     0.05
     180  87   2    1.000    0.000    0.000   0.20     0.05
     180  89   2    1.000    0.000    0.000   0.20     0.05
     180  90   2    1.000    0.000    0.000   0.20     0.05
     180  92   2    1.000    0.000    0.000   0.20     0.05
     180  93   2    1.000    0.000    0.000   0.20     0.05
     180  95   2    1.000    0.000    0.000   0.20     0.05
     180  96   2    1.000    0.000    0.000   0.20     0.05
     180  98   2    1.000    0.000    0.000   0.20     0.05
     180  99   2    1.000    0.000    0.000   0.20     0.05
     180  101   2    1.000    0.000    0.000   0.20     0.05
     180  102   2    1.000    0.000    0.000   0.20     0.05
     180  103   2    1.000    0.000    0.000   0.20     0.05
     181  68   2    1.000    0.000    0.000   0.20     0.05
     181  69   2    1.000    0.000    0.000   0.20     0.05
     181  71   2    1.000    0.000    0.000   0.20     0.05
     181  72   2    1.000    0.000    0.000   0.20     0.05
     181  74   2    1.000    0.000    0.000   0.20     0.05
     181  75   2    1.000    0.000    0.000   0.20     0.05
     181  77   2    1.000    0.000    0.000   0.20     0.05
     181  78   2    1.000    0.000    0.000   0.20     0.05
     181  80   2    1.000    0.000    0.000   0.20     0.05
     181  81   2    1.000    0.000    0.000   0.20     0.05
     181  83   2    1.000    0.000    0.000   0.20     0.05
     181  84   2    1.000    0.000    0.000   0.20     0.05
     181  86   2    1.000    0.000    0.000   0.20     0.05
     181  87   2    1.000    0.000    0.000   0.20     0.05
     181  89   2    1.000    0.000    0.000   0.20     0.05
     181  90   2    1.000    0.000    0.000   0.20     0.05
     181  92   2    1.000    0.000    0.000   0.20     0.05
     181  93   2    1.000    0.000    0.000   0.20     0.05
     181  95   2    1.000    0.000    0.000   0.20     0.05
     181  96   2    1.000    0.000    0.000   0.20     0.05
     181  98   2    1.000    0.000    0.000   0.20     0.05
     181  99   2    1.000    0.000    0.000   0.20     0.05
     181  101   2    1.000    0.000    0.000   0.20     0.05
     181  102   2    1.000    0.000    0.000   0.20     0.05
     181  103   2    1.000    0.000    0.000   0.20     0.05
     188  68   2    1.000    0.000    0.000   0.20     0.05
     188  69   2    1.000    0.000    0.000   0.20     0.05
     188  71   2    1.000    0.000    0.000   0.20     0.05
     188  72   2    1.000    0.000    0.000   0.20     0.05
     188  74   2    1.000    0.000    0.000   0.20     0.05
     188  75   2    1.000    0.000    0.000   0.20     0.05
     188  77   2    1.000    0.000    0.000   0.20     0.05
     188  78   2    1.000    0.000    0.000   0.20     0.05
     188  80   2    1.000    0.000    0.000   0.20     0.05
     188  81   2    1.000    0.000    0.000   0.20     0.05
     188  83   2    1.000    0.000    0.000   0.20     0.05
     188  84   2    1.000    0.000    0.000   0.20     0.05
     188  86   2    1.000    0.000    0.000   0.20     0.05
     188  87   2    1.000    0.000    0.000   0.20     0.05
     188  89   2    1.000    0.000    0.000   0.20     0.05
     188  90   2    1.000    0.000    0.000   0.20     0.05
     188  92   2    1.000    0.000    0.000   0.20     0.05
     188  93   2    1.000    0.000    0.000   0.20     0.05
     188  95   2    1.000    0.000    0.000   0.20     0.05
     188  96   2    1.000    0.000    0.000   0.20     0.05
     188  98   2    1.000    0.000    0.000   0.20     0.05
     188  99   2    1.000    0.000    0.000   0.20     0.05
     188  101   2    1.000    0.000    0.000   0.20     0.05
     188  102   2    1.000    0.000    0.000   0.20     0.05
     188  103   2    1.000    0.000    0.000   0.20     0.05
     189  68   2    1.000    0.000    0.000   0.20     0.05
     189  69   2    1.000    0.000    0.000   0.20     0.05
     189  71   2    1.000    0.000    0.000   0.20     0.05
     189  72   2    1.000    0.000    0.000   0.20     0.05
     189  74   2    1.000    0.000    0.000   0.20     0.05
     189  75   2    1.000    0.000    0.000   0.20     0.05
     189  77   2    1.000    0.000    0.000   0.20     0.05
     189  78   2    1.000    0.000    0.000   0.20     0.05
     189  80   2    1.000    0.000    0.000   0.20     0.05
     189  81   2    1.000    0.000    0.000   0.20     0.05
     189  83   2    1.000    0.000    0.000   0.20     0.05
     189  84   2    1.000    0.000    0.000   0.20     0.05
     189  86   2    1.000    0.000    0.000   0.20     0.05
     189  87   2    1.000    0.000    0.000   0.20     0.05
     189  89   2    1.000    0.000    0.000   0.20     0.05
     189  90   2    1.000    0.000    0.000   0.20     0.05
     189  92   2    1.000    0.000    0.000   0.20     0.05
     189  93   2    1.000    0.000    0.000   0.20     0.05
     189  95   2    1.000    0.000    0.000   0.20     0.05
     189  96   2    1.000    0.000    0.000   0.20     0.05
     189  98   2    1.000    0.000    0.000   0.20     0.05
     189  99   2    1.000    0.000    0.000   0.20     0.05
     189  101   2    1.000    0.000    0.000   0.20     0.05
     189  102   2    1.000    0.000    0.000   0.20     0.05
     189  103   2    1.000    0.000    0.000   0.20     0.05
     190  68   2    1.000    0.000    0.000   0.20     0.05
     190  69   2    1.000    0.000    0.000   0.20     0.05
     190  71   2    1.000    0.000    0.000   0.20     0.05
     190  72   2    1.000    0.000    0.000   0.20     0.05
     190  74   2    1.000    0.000    0.000   0.20     0.05
     190  75   2    1.000    0.000    0.000   0.20     0.05
     190  77   2    1.000    0.000    0.000   0.20     0.05
     190  78   2    1.000    0.000    0.000   0.20     0.05
     190  80   2    1.000    0.000    0.000   0.20     0.05
     190  81   2    1.000    0.000    0.000   0.20     0.05
     190  83   2    1.000    0.000    0.000   0.20     0.05
     190  84   2    1.000    0.000    0.000   0.20     0.05
     190  86   2    1.000    0.000    0.000   0.20     0.05
     190  87   2    1.000    0.000    0.000   0.20     0.05
     190  89   2    1.000    0.000    0.000   0.20     0.05
     190  90   2    1.000    0.000    0.000   0.20     0.05
     190  92   2    1.000    0.000    0.000   0.20     0.05
     190  93   2    1.000    0.000    0.000   0.20     0.05
     190  95   2    1.000    0.000    0.000   0.20     0.05
     190  96   2    1.000    0.000    0.000   0.20     0.05
     190  98   2    1.000    0.000    0.000   0.20     0.05
     190  99   2    1.000    0.000    0.000   0.20     0.05
     190  101   2    1.000    0.000    0.000   0.20     0.05
     190  102   2    1.000    0.000    0.000   0.20     0.05
     190  103   2    1.000    0.000    0.000   0.20     0.05
     191  68   2    1.000    0.000    0.000   0.20     0.05
     191  69   2    1.000    0.000    0.000   0.20     0.05
     191  71   2    1.000    0.000    0.000   0.20     0.05
     191  72   2    1.000    0.000    0.000   0.20     0.05
     191  74   2    1.000    0.000    0.000   0.20     0.05
     191  75   2    1.000    0.000    0.000   0.20     0.05
     191  77   2    1.000    0.000    0.000   0.20     0.05
     191  78   2    1.000    0.000    0.000   0.20     0.05
     191  80   2    1.000    0.000    0.000   0.20     0.05
     191  81   2    1.000    0.000    0.000   0.20     0.05
     191  83   2    1.000    0.000    0.000   0.20     0.05
     191  84   2    1.000    0.000    0.000   0.20     0.05
     191  86   2    1.000    0.000    0.000   0.20     0.05
     191  87   2    1.000    0.000    0.000   0.20     0.05
     191  89   2    1.000    0.000    0.000   0.20     0.05
     191  90   2    1.000    0.000    0.000   0.20     0.05
     191  92   2    1.000    0.000    0.000   0.20     0.05
     191  93   2    1.000    0.000    0.000   0.20     0.05
     191  95   2    1.000    0.000    0.000   0.20     0.05
     191  96   2    1.000    0.000    0.000   0.20     0.05
     191  98   2    1.000    0.000    0.000   0.20     0.05
     191  99   2    1.000    0.000    0.000   0.20     0.05
     191  101   2    1.000    0.000    0.000   0.20     0.05
     191  102   2    1.000    0.000    0.000   0.20     0.05
     191  103   2    1.000    0.000    0.000   0.20     0.05
     192  68   2    1.000    0.000    0.000   0.20     0.05
     192  69   2    1.000    0.000    0.000   0.20     0.05
     192  71   2    1.000    0.000    0.000   0.20     0.05
     192  72   2    1.000    0.000    0.000   0.20     0.05
     192  74   2    1.000    0.000    0.000   0.20     0.05
     192  75   2    1.000    0.000    0.000   0.20     0.05
     192  77   2    1.000    0.000    0.000   0.20     0.05
     192  78   2    1.000    0.000    0.000   0.20     0.05
     192  80   2    1.000    0.000    0.000   0.20     0.05
     192  81   2    1.000    0.000    0.000   0.20     0.05
     192  83   2    1.000    0.000    0.000   0.20     0.05
     192  84   2    1.000    0.000    0.000   0.20     0.05
     192  86   2    1.000    0.000    0.000   0.20     0.05
     192  87   2    1.000    0.000    0.000   0.20     0.05
     192  89   2    1.000    0.000    0.000   0.20     0.05
     192  90   2    1.000    0.000    0.000   0.20     0.05
     192  92   2    1.000    0.000    0.000   0.20     0.05
     192  93   2    1.000    0.000    0.000   0.20     0.05
     192  95   2    1.000    0.000    0.000   0.20     0.05
     192  96   2    1.000    0.000    0.000   0.20     0.05
     192  98   2    1.000    0.000    0.000   0.20     0.05
     192  99   2    1.000    0.000    0.000   0.20     0.05
     192  101   2    1.000    0.000    0.000   0.20     0.05
     192  102   2    1.000    0.000    0.000   0.20     0.05
     192  103   2    1.000    0.000    0.000   0.20     0.05
     193  68   2    1.000    0.000    0.000   0.20     0.05
     193  69   2    1.000    0.000    0.000   0.20     0.05
     193  71   2    1.000    0.000    0.000   0.20     0.05
     193  72   2    1.000    0.000    0.000   0.20     0.05
     193  74   2    1.000    0.000    0.000   0.20     0.05
     193  75   2    1.000    0.000    0.000   0.20     0.05
     193  77   2    1.000    0.000    0.000   0.20     0.05
     193  78   2    1.000    0.000    0.000   0.20     0.05
     193  80   2    1.000    0.000    0.000   0.20     0.05
     193  81   2    1.000    0.000    0.000   0.20     0.05
     193  83   2    1.000    0.000    0.000   0.20     0.05
     193  84   2    1.000    0.000    0.000   0.20     0.05
     193  86   2    1.000    0.000    0.000   0.20     0.05
     193  87   2    1.000    0.000    0.000   0.20     0.05
     193  89   2    1.000    0.000    0.000   0.20     0.05
     193  90   2    1.000    0.000    0.000   0.20     0.05
     193  92   2    1.000    0.000    0.000   0.20     0.05
     193  93   2    1.000    0.000    0.000   0.20     0.05
     193  95   2    1.000    0.000    0.000   0.20     0.05
     193  96   2    1.000    0.000    0.000   0.20     0.05
     193  98   2    1.000    0.000    0.000   0.20     0.05
     193  99   2    1.000    0.000    0.000   0.20     0.05
     193  101   2    1.000    0.000    0.000   0.20     0.05
     193  102   2    1.000    0.000    0.000   0.20     0.05
     193  103   2    1.000    0.000    0.000   0.20     0.05
     194  68   2    1.000    0.000    0.000   0.20     0.05
     194  69   2    1.000    0.000    0.000   0.20     0.05
     194  71   2    1.000    0.000    0.000   0.20     0.05
     194  72   2    1.000    0.000    0.000   0.20     0.05
     194  74   2    1.000    0.000    0.000   0.20     0.05
     194  75   2    1.000    0.000    0.000   0.20     0.05
     194  77   2    1.000    0.000    0.000   0.20     0.05
     194  78   2    1.000    0.000    0.000   0.20     0.05
     194  80   2    1.000    0.000    0.000   0.20     0.05
     194  81   2    1.000    0.000    0.000   0.20     0.05
     194  83   2    1.000    0.000    0.000   0.20     0.05
     194  84   2    1.000    0.000    0.000   0.20     0.05
     194  86   2    1.000    0.000    0.000   0.20     0.05
     194  87   2    1.000    0.000    0.000   0.20     0.05
     194  89   2    1.000    0.000    0.000   0.20     0.05
     194  90   2    1.000    0.000    0.000   0.20     0.05
     194  92   2    1.000    0.000    0.000   0.20     0.05
     194  93   2    1.000    0.000    0.000   0.20     0.05
     194  95   2    1.000    0.000    0.000   0.20     0.05
     194  96   2    1.000    0.000    0.000   0.20     0.05
     194  98   2    1.000    0.000    0.000   0.20     0.05
     194  99   2    1.000    0.000    0.000   0.20     0.05
     194  101   2    1.000    0.000    0.000   0.20     0.05
     194  102   2    1.000    0.000    0.000   0.20     0.05
     194  103   2    1.000    0.000    0.000   0.20     0.05
     195  68   2    1.000    0.000    0.000   0.20     0.05
     195  69   2    1.000    0.000    0.000   0.20     0.05
     195  71   2    1.000    0.000    0.000   0.20     0.05
     195  72   2    1.000    0.000    0.000   0.20     0.05
     195  74   2    1.000    0.000    0.000   0.20     0.05
     195  75   2    1.000    0.000    0.000   0.20     0.05
     195  77   2    1.000    0.000    0.000   0.20     0.05
     195  78   2    1.000    0.000    0.000   0.20     0.05
     195  80   2    1.000    0.000    0.000   0.20     0.05
     195  81   2    1.000    0.000    0.000   0.20     0.05
     195  83   2    1.000    0.000    0.000   0.20     0.05
     195  84   2    1.000    0.000    0.000   0.20     0.05
     195  86   2    1.000    0.000    0.000   0.20     0.05
     195  87   2    1.000    0.000    0.000   0.20     0.05
     195  89   2    1.000    0.000    0.000   0.20     0.05
     195  90   2    1.000    0.000    0.000   0.20     0.05
     195  92   2    1.000    0.000    0.000   0.20     0.05
     195  93   2    1.000    0.000    0.000   0.20     0.05
     195  95   2    1.000    0.000    0.000   0.20     0.05
     195  96   2    1.000    0.000    0.000   0.20     0.05
     195  98   2    1.000    0.000    0.000   0.20     0.05
     195  99   2    1.000    0.000    0.000   0.20     0.05
     195  101   2    1.000    0.000    0.000   0.20     0.05
     195  102   2    1.000    0.000    0.000   0.20     0.05
     195  103   2    1.000    0.000    0.000   0.20     0.05
     202  68   2    1.000    0.000    0.000   0.20     0.05
     202  69   2    1.000    0.000    0.000   0.20     0.05
     202  71   2    1.000    0.000    0.000   0.20     0.05
     202  72   2    1.000    0.000    0.000   0.20     0.05
     202  74   2    1.000    0.000    0.000   0.20     0.05
     202  75   2    1.000    0.000    0.000   0.20     0.05
     202  77   2    1.000    0.000    0.000   0.20     0.05
     202  78   2    1.000    0.000    0.000   0.20     0.05
     202  80   2    1.000    0.000    0.000   0.20     0.05
     202  81   2    1.000    0.000    0.000   0.20     0.05
     202  83   2    1.000    0.000    0.000   0.20     0.05
     202  84   2    1.000    0.000    0.000   0.20     0.05
     202  86   2    1.000    0.000    0.000   0.20     0.05
     202  87   2    1.000    0.000    0.000   0.20     0.05
     202  89   2    1.000    0.000    0.000   0.20     0.05
     202  90   2    1.000    0.000    0.000   0.20     0.05
     202  92   2    1.000    0.000    0.000   0.20     0.05
     202  93   2    1.000    0.000    0.000   0.20     0.05
     202  95   2    1.000    0.000    0.000   0.20     0.05
     202  96   2    1.000    0.000    0.000   0.20     0.05
     202  98   2    1.000    0.000    0.000   0.20     0.05
     202  99   2    1.000    0.000    0.000   0.20     0.05
     202  101   2    1.000    0.000    0.000   0.20     0.05
     202  102   2    1.000    0.000    0.000   0.20     0.05
     202  103   2    1.000    0.000    0.000   0.20     0.05
     203  68   2    1.000    0.000    0.000   0.20     0.05
     203  69   2    1.000    0.000    0.000   0.20     0.05
     203  71   2    1.000    0.000    0.000   0.20     0.05
     203  72   2    1.000    0.000    0.000   0.20     0.05
     203  74   2    1.000    0.000    0.000   0.20     0.05
     203  75   2    1.000    0.000    0.000   0.20     0.05
     203  77   2    1.000    0.000    0.000   0.20     0.05
     203  78   2    1.000    0.000    0.000   0.20     0.05
     203  80   2    1.000    0.000    0.000   0.20     0.05
     203  81   2    1.000    0.000    0.000   0.20     0.05
     203  83   2    1.000    0.000    0.000   0.20     0.05
     203  84   2    1.000    0.000    0.000   0.20     0.05
     203  86   2    1.000    0.000    0.000   0.20     0.05
     203  87   2    1.000    0.000    0.000   0.20     0.05
     203  89   2    1.000    0.000    0.000   0.20     0.05
     203  90   2    1.000    0.000    0.000   0.20     0.05
     203  92   2    1.000    0.000    0.000   0.20     0.05
     203  93   2    1.000    0.000    0.000   0.20     0.05
     203  95   2    1.000    0.000    0.000   0.20     0.05
     203  96   2    1.000    0.000    0.000   0.20     0.05
     203  98   2    1.000    0.000    0.000   0.20     0.05
     203  99   2    1.000    0.000    0.000   0.20     0.05
     203  101   2    1.000    0.000    0.000   0.20     0.05
     203  102   2    1.000    0.000    0.000   0.20     0.05
     203  103   2    1.000    0.000    0.000   0.20     0.05
     318  68   2    1.000    0.000    0.000   0.20     0.05
     318  69   2    1.000    0.000    0.000   0.20     0.05
     318  71   2    1.000    0.000    0.000   0.20     0.05
     318  72   2    1.000    0.000    0.000   0.20     0.05
     318  74   2    1.000    0.000    0.000   0.20     0.05
     318  75   2    1.000    0.000    0.000   0.20     0.05
     318  77   2    1.000    0.000    0.000   0.20     0.05
     318  78   2    1.000    0.000    0.000   0.20     0.05
     318  80   2    1.000    0.000    0.000   0.20     0.05
     318  81   2    1.000    0.000    0.000   0.20     0.05
     318  83   2    1.000    0.000    0.000   0.20     0.05
     318  84   2    1.000    0.000    0.000   0.20     0.05
     318  86   2    1.000    0.000    0.000   0.20     0.05
     318  87   2    1.000    0.000    0.000   0.20     0.05
     318  89   2    1.000    0.000    0.000   0.20     0.05
     318  90   2    1.000    0.000    0.000   0.20     0.05
     318  92   2    1.000    0.000    0.000   0.20     0.05
     318  93   2    1.000    0.000    0.000   0.20     0.05
     318  95   2    1.000    0.000    0.000   0.20     0.05
     318  96   2    1.000    0.000    0.000   0.20     0.05
     318  98   2    1.000    0.000    0.000   0.20     0.05
     318  99   2    1.000    0.000    0.000   0.20     0.05
     318  101   2    1.000    0.000    0.000   0.20     0.05
     318  102   2    1.000    0.000    0.000   0.20     0.05
     318  103   2    1.000    0.000    0.000   0.20     0.05
     319  68   2    1.000    0.000    0.000   0.20     0.05
     319  69   2    1.000    0.000    0.000   0.20     0.05
     319  71   2    1.000    0.000    0.000   0.20     0.05
     319  72   2    1.000    0.000    0.000   0.20     0.05
     319  74   2    1.000    0.000    0.000   0.20     0.05
     319  75   2    1.000    0.000    0.000   0.20     0.05
     319  77   2    1.000    0.000    0.000   0.20     0.05
     319  78   2    1.000    0.000    0.000   0.20     0.05
     319  80   2    1.000    0.000    0.000   0.20     0.05
     319  81   2    1.000    0.000    0.000   0.20     0.05
     319  83   2    1.000    0.000    0.000   0.20     0.05
     319  84   2    1.000    0.000    0.000   0.20     0.05
     319  86   2    1.000    0.000    0.000   0.20     0.05
     319  87   2    1.000    0.000    0.000   0.20     0.05
     319  89   2    1.000    0.000    0.000   0.20     0.05
     319  90   2    1.000    0.000    0.000   0.20     0.05
     319  92   2    1.000    0.000    0.000   0.20     0.05
     319  93   2    1.000    0.000    0.000   0.20     0.05
     319  95   2    1.000    0.000    0.000   0.20     0.05
     319  96   2    1.000    0.000    0.000   0.20     0.05
     319  98   2    1.000    0.000    0.000   0.20     0.05
     319  99   2    1.000    0.000    0.000   0.20     0.05
     319  101   2    1.000    0.000    0.000   0.20     0.05
     319  102   2    1.000    0.000    0.000   0.20     0.05
     319  103   2    1.000    0.000    0.000   0.20     0.05
     326  68   2    1.000    0.000    0.000   0.20     0.05
     326  69   2    1.000    0.000    0.000   0.20     0.05
     326  71   2    1.000    0.000    0.000   0.20     0.05
     326  72   2    1.000    0.000    0.000   0.20     0.05
     326  74   2    1.000    0.000    0.000   0.20     0.05
     326  75   2    1.000    0.000    0.000   0.20     0.05
     326  77   2    1.000    0.000    0.000   0.20     0.05
     326  78   2    1.000    0.000    0.000   0.20     0.05
     326  80   2    1.000    0.000    0.000   0.20     0.05
     326  81   2    1.000    0.000    0.000   0.20     0.05
     326  83   2    1.000    0.000    0.000   0.20     0.05
     326  84   2    1.000    0.000    0.000   0.20     0.05
     326  86   2    1.000    0.000    0.000   0.20     0.05
     326  87   2    1.000    0.000    0.000   0.20     0.05
     326  89   2    1.000    0.000    0.000   0.20     0.05
     326  90   2    1.000    0.000    0.000   0.20     0.05
     326  92   2    1.000    0.000    0.000   0.20     0.05
     326  93   2    1.000    0.000    0.000   0.20     0.05
     326  95   2    1.000    0.000    0.000   0.20     0.05
     326  96   2    1.000    0.000    0.000   0.20     0.05
     326  98   2    1.000    0.000    0.000   0.20     0.05
     326  99   2    1.000    0.000    0.000   0.20     0.05
     326  101   2    1.000    0.000    0.000   0.20     0.05
     326  102   2    1.000    0.000    0.000   0.20     0.05
     326  103   2    1.000    0.000    0.000   0.20     0.05
     327  68   2    1.000    0.000    0.000   0.20     0.05
     327  69   2    1.000    0.000    0.000   0.20     0.05
     327  71   2    1.000    0.000    0.000   0.20     0.05
     327  72   2    1.000    0.000    0.000   0.20     0.05
     327  74   2    1.000    0.000    0.000   0.20     0.05
     327  75   2    1.000    0.000    0.000   0.20     0.05
     327  77   2    1.000    0.000    0.000   0.20     0.05
     327  78   2    1.000    0.000    0.000   0.20     0.05
     327  80   2    1.000    0.000    0.000   0.20     0.05
     327  81   2    1.000    0.000    0.000   0.20     0.05
     327  83   2    1.000    0.000    0.000   0.20     0.05
     327  84   2    1.000    0.000    0.000   0.20     0.05
     327  86   2    1.000    0.000    0.000   0.20     0.05
     327  87   2    1.000    0.000    0.000   0.20     0.05
     327  89   2    1.000    0.000    0.000   0.20     0.05
     327  90   2    1.000    0.000    0.000   0.20     0.05
     327  92   2    1.000    0.000    0.000   0.20     0.05
     327  93   2    1.000    0.000    0.000   0.20     0.05
     327  95   2    1.000    0.000    0.000   0.20     0.05
     327  96   2    1.000    0.000    0.000   0.20     0.05
     327  98   2    1.000    0.000    0.000   0.20     0.05
     327  99   2    1.000    0.000    0.000   0.20     0.05
     327  101   2    1.000    0.000    0.000   0.20     0.05
     327  102   2    1.000    0.000    0.000   0.20     0.05
     327  103   2    1.000    0.000    0.000   0.20     0.05
     328  68   2    1.000    0.000    0.000   0.20     0.05
     328  69   2    1.000    0.000    0.000   0.20     0.05
     328  71   2    1.000    0.000    0.000   0.20     0.05
     328  72   2    1.000    0.000    0.000   0.20     0.05
     328  74   2    1.000    0.000    0.000   0.20     0.05
     328  75   2    1.000    0.000    0.000   0.20     0.05
     328  77   2    1.000    0.000    0.000   0.20     0.05
     328  78   2    1.000    0.000    0.000   0.20     0.05
     328  80   2    1.000    0.000    0.000   0.20     0.05
     328  81   2    1.000    0.000    0.000   0.20     0.05
     328  83   2    1.000    0.000    0.000   0.20     0.05
     328  84   2    1.000    0.000    0.000   0.20     0.05
     328  86   2    1.000    0.000    0.000   0.20     0.05
     328  87   2    1.000    0.000    0.000   0.20     0.05
     328  89   2    1.000    0.000    0.000   0.20     0.05
     328  90   2    1.000    0.000    0.000   0.20     0.05
     328  92   2    1.000    0.000    0.000   0.20     0.05
     328  93   2    1.000    0.000    0.000   0.20     0.05
     328  95   2    1.000    0.000    0.000   0.20     0.05
     328  96   2    1.000    0.000    0.000   0.20     0.05
     328  98   2    1.000    0.000    0.000   0.20     0.05
     328  99   2    1.000    0.000    0.000   0.20     0.05
     328  101   2    1.000    0.000    0.000   0.20     0.05
     328  102   2    1.000    0.000    0.000   0.20     0.05
     328  103   2    1.000    0.000    0.000   0.20     0.05
     329  68   2    1.000    0.000    0.000   0.20     0.05
     329  69   2    1.000    0.000    0.000   0.20     0.05
     329  71   2    1.000    0.000    0.000   0.20     0.05
     329  72   2    1.000    0.000    0.000   0.20     0.05
     329  74   2    1.000    0.000    0.000   0.20     0.05
     329  75   2    1.000    0.000    0.000   0.20     0.05
     329  77   2    1.000    0.000    0.000   0.20     0.05
     329  78   2    1.000    0.000    0.000   0.20     0.05
     329  80   2    1.000    0.000    0.000   0.20     0.05
     329  81   2    1.000    0.000    0.000   0.20     0.05
     329  83   2    1.000    0.000    0.000   0.20     0.05
     329  84   2    1.000    0.000    0.000   0.20     0.05
     329  86   2    1.000    0.000    0.000   0.20     0.05
     329  87   2    1.000    0.000    0.000   0.20     0.05
     329  89   2    1.000    0.000    0.000   0.20     0.05
     329  90   2    1.000    0.000    0.000   0.20     0.05
     329  92   2    1.000    0.000    0.000   0.20     0.05
     329  93   2    1.000    0.000    0.000   0.20     0.05
     329  95   2    1.000    0.000    0.000   0.20     0.05
     329  96   2    1.000    0.000    0.000   0.20     0.05
     329  98   2    1.000    0.000    0.000   0.20     0.05
     329  99   2    1.000    0.000    0.000   0.20     0.05
     329  101   2    1.000    0.000    0.000   0.20     0.05
     329  102   2    1.000    0.000    0.000   0.20     0.05
     329  103   2    1.000    0.000    0.000   0.20     0.05
     330  68   2    1.000    0.000    0.000   0.20     0.05
     330  69   2    1.000    0.000    0.000   0.20     0.05
     330  71   2    1.000    0.000    0.000   0.20     0.05
     330  72   2    1.000    0.000    0.000   0.20     0.05
     330  74   2    1.000    0.000    0.000   0.20     0.05
     330  75   2    1.000    0.000    0.000   0.20     0.05
     330  77   2    1.000    0.000    0.000   0.20     0.05
     330  78   2    1.000    0.000    0.000   0.20     0.05
     330  80   2    1.000    0.000    0.000   0.20     0.05
     330  81   2    1.000    0.000    0.000   0.20     0.05
     330  83   2    1.000    0.000    0.000   0.20     0.05
     330  84   2    1.000    0.000    0.000   0.20     0.05
     330  86   2    1.000    0.000    0.000   0.20     0.05
     330  87   2    1.000    0.000    0.000   0.20     0.05
     330  89   2    1.000    0.000    0.000   0.20     0.05
     330  90   2    1.000    0.000    0.000   0.20     0.05
     330  92   2    1.000    0.000    0.000   0.20     0.05
     330  93   2    1.000    0.000    0.000   0.20     0.05
     330  95   2    1.000    0.000    0.000   0.20     0.05
     330  96   2    1.000    0.000    0.000   0.20     0.05
     330  98   2    1.000    0.000    0.000   0.20     0.05
     330  99   2    1.000    0.000    0.000   0.20     0.05
     330  101   2    1.000    0.000    0.000   0.20     0.05
     330  102   2    1.000    0.000    0.000   0.20     0.05
     330  103   2    1.000    0.000    0.000   0.20     0.05
     331  68   2    1.000    0.000    0.000   0.20     0.05
     331  69   2    1.000    0.000    0.000   0.20     0.05
     331  71   2    1.000    0.000    0.000   0.20     0.05
     331  72   2    1.000    0.000    0.000   0.20     0.05
     331  74   2    1.000    0.000    0.000   0.20     0.05
     331  75   2    1.000    0.000    0.000   0.20     0.05
     331  77   2    1.000    0.000    0.000   0.20     0.05
     331  78   2    1.000    0.000    0.000   0.20     0.05
     331  80   2    1.000    0.000    0.000   0.20     0.05
     331  81   2    1.000    0.000    0.000   0.20     0.05
     331  83   2    1.000    0.000    0.000   0.20     0.05
     331  84   2    1.000    0.000    0.000   0.20     0.05
     331  86   2    1.000    0.000    0.000   0.20     0.05
     331  87   2    1.000    0.000    0.000   0.20     0.05
     331  89   2    1.000    0.000    0.000   0.20     0.05
     331  90   2    1.000    0.000    0.000   0.20     0.05
     331  92   2    1.000    0.000    0.000   0.20     0.05
     331  93   2    1.000    0.000    0.000   0.20     0.05
     331  95   2    1.000    0.000    0.000   0.20     0.05
     331  96   2    1.000    0.000    0.000   0.20     0.05
     331  98   2    1.000    0.000    0.000   0.20     0.05
     331  99   2    1.000    0.000    0.000   0.20     0.05
     331  101   2    1.000    0.000    0.000   0.20     0.05
     331  102   2    1.000    0.000    0.000   0.20     0.05
     331  103   2    1.000    0.000    0.000   0.20     0.05
     332  68   2    1.000    0.000    0.000   0.20     0.05
     332  69   2    1.000    0.000    0.000   0.20     0.05
     332  71   2    1.000    0.000    0.000   0.20     0.05
     332  72   2    1.000    0.000    0.000   0.20     0.05
     332  74   2    1.000    0.000    0.000   0.20     0.05
     332  75   2    1.000    0.000    0.000   0.20     0.05
     332  77   2    1.000    0.000    0.000   0.20     0.05
     332  78   2    1.000    0.000    0.000   0.20     0.05
     332  80   2    1.000    0.000    0.000   0.20     0.05
     332  81   2    1.000    0.000    0.000   0.20     0.05
     332  83   2    1.000    0.000    0.000   0.20     0.05
     332  84   2    1.000    0.000    0.000   0.20     0.05
     332  86   2    1.000    0.000    0.000   0.20     0.05
     332  87   2    1.000    0.000    0.000   0.20     0.05
     332  89   2    1.000    0.000    0.000   0.20     0.05
     332  90   2    1.000    0.000    0.000   0.20     0.05
     332  92   2    1.000    0.000    0.000   0.20     0.05
     332  93   2    1.000    0.000    0.000   0.20     0.05
     332  95   2    1.000    0.000    0.000   0.20     0.05
     332  96   2    1.000    0.000    0.000   0.20     0.05
     332  98   2    1.000    0.000    0.000   0.20     0.05
     332  99   2    1.000    0.000    0.000   0.20     0.05
     332  101   2    1.000    0.000    0.000   0.20     0.05
     332  102   2    1.000    0.000    0.000   0.20     0.05
     332  103   2    1.000    0.000    0.000   0.20     0.05
     333  68   2    1.000    0.000    0.000   0.20     0.05
     333  69   2    1.000    0.000    0.000   0.20     0.05
     333  71   2    1.000    0.000    0.000   0.20     0.05
     333  72   2    1.000    0.000    0.000   0.20     0.05
     333  74   2    1.000    0.000    0.000   0.20     0.05
     333  75   2    1.000    0.000    0.000   0.20     0.05
     333  77   2    1.000    0.000    0.000   0.20     0.05
     333  78   2    1.000    0.000    0.000   0.20     0.05
     333  80   2    1.000    0.000    0.000   0.20     0.05
     333  81   2    1.000    0.000    0.000   0.20     0.05
     333  83   2    1.000    0.000    0.000   0.20     0.05
     333  84   2    1.000    0.000    0.000   0.20     0.05
     333  86   2    1.000    0.000    0.000   0.20     0.05
     333  87   2    1.000    0.000    0.000   0.20     0.05
     333  89   2    1.000    0.000    0.000   0.20     0.05
     333  90   2    1.000    0.000    0.000   0.20     0.05
     333  92   2    1.000    0.000    0.000   0.20     0.05
     333  93   2    1.000    0.000    0.000   0.20     0.05
     333  95   2    1.000    0.000    0.000   0.20     0.05
     333  96   2    1.000    0.000    0.000   0.20     0.05
     333  98   2    1.000    0.000    0.000   0.20     0.05
     333  99   2    1.000    0.000    0.000   0.20     0.05
     333  101   2    1.000    0.000    0.000   0.20     0.05
     333  102   2    1.000    0.000    0.000   0.20     0.05
     333  103   2    1.000    0.000    0.000   0.20     0.05
     340  68   2    1.000    0.000    0.000   0.20     0.05
     340  69   2    1.000    0.000    0.000   0.20     0.05
     340  71   2    1.000    0.000    0.000   0.20     0.05
     340  72   2    1.000    0.000    0.000   0.20     0.05
     340  74   2    1.000    0.000    0.000   0.20     0.05
     340  75   2    1.000    0.000    0.000   0.20     0.05
     340  77   2    1.000    0.000    0.000   0.20     0.05
     340  78   2    1.000    0.000    0.000   0.20     0.05
     340  80   2    1.000    0.000    0.000   0.20     0.05
     340  81   2    1.000    0.000    0.000   0.20     0.05
     340  83   2    1.000    0.000    0.000   0.20     0.05
     340  84   2    1.000    0.000    0.000   0.20     0.05
     340  86   2    1.000    0.000    0.000   0.20     0.05
     340  87   2    1.000    0.000    0.000   0.20     0.05
     340  89   2    1.000    0.000    0.000   0.20     0.05
     340  90   2    1.000    0.000    0.000   0.20     0.05
     340  92   2    1.000    0.000    0.000   0.20     0.05
     340  93   2    1.000    0.000    0.000   0.20     0.05
     340  95   2    1.000    0.000    0.000   0.20     0.05
     340  96   2    1.000    0.000    0.000   0.20     0.05
     340  98   2    1.000    0.000    0.000   0.20     0.05
     340  99   2    1.000    0.000    0.000   0.20     0.05
     340  101   2    1.000    0.000    0.000   0.20     0.05
     340  102   2    1.000    0.000    0.000   0.20     0.05
     340  103   2    1.000    0.000    0.000   0.20     0.05
     341  68   2    1.000    0.000    0.000   0.20     0.05
     341  69   2    1.000    0.000    0.000   0.20     0.05
     341  71   2    1.000    0.000    0.000   0.20     0.05
     341  72   2    1.000    0.000    0.000   0.20     0.05
     341  74   2    1.000    0.000    0.000   0.20     0.05
     341  75   2    1.000    0.000    0.000   0.20     0.05
     341  77   2    1.000    0.000    0.000   0.20     0.05
     341  78   2    1.000    0.000    0.000   0.20     0.05
     341  80   2    1.000    0.000    0.000   0.20     0.05
     341  81   2    1.000    0.000    0.000   0.20     0.05
     341  83   2    1.000    0.000    0.000   0.20     0.05
     341  84   2    1.000    0.000    0.000   0.20     0.05
     341  86   2    1.000    0.000    0.000   0.20     0.05
     341  87   2    1.000    0.000    0.000   0.20     0.05
     341  89   2    1.000    0.000    0.000   0.20     0.05
     341  90   2    1.000    0.000    0.000   0.20     0.05
     341  92   2    1.000    0.000    0.000   0.20     0.05
     341  93   2    1.000    0.000    0.000   0.20     0.05
     341  95   2    1.000    0.000    0.000   0.20     0.05
     341  96   2    1.000    0.000    0.000   0.20     0.05
     341  98   2    1.000    0.000    0.000   0.20     0.05
     341  99   2    1.000    0.000    0.000   0.20     0.05
     341  101   2    1.000    0.000    0.000   0.20     0.05
     341  102   2    1.000    0.000    0.000   0.20     0.05
     341  103   2    1.000    0.000    0.000   0.20     0.05
     340  68   2    1.000    0.000    0.000   0.20     0.05
     340  69   2    1.000    0.000    0.000   0.20     0.05
     340  71   2    1.000    0.000    0.000   0.20     0.05
     340  72   2    1.000    0.000    0.000   0.20     0.05
     340  74   2    1.000    0.000    0.000   0.20     0.05
     340  75   2    1.000    0.000    0.000   0.20     0.05
     340  77   2    1.000    0.000    0.000   0.20     0.05
     340  78   2    1.000    0.000    0.000   0.20     0.05
     340  80   2    1.000    0.000    0.000   0.20     0.05
     340  81   2    1.000    0.000    0.000   0.20     0.05
     340  83   2    1.000    0.000    0.000   0.20     0.05
     340  84   2    1.000    0.000    0.000   0.20     0.05
     340  86   2    1.000    0.000    0.000   0.20     0.05
     340  87   2    1.000    0.000    0.000   0.20     0.05
     340  89   2    1.000    0.000    0.000   0.20     0.05
     340  90   2    1.000    0.000    0.000   0.20     0.05
     340  92   2    1.000    0.000    0.000   0.20     0.05
     340  93   2    1.000    0.000    0.000   0.20     0.05
     340  95   2    1.000    0.000    0.000   0.20     0.05
     340  96   2    1.000    0.000    0.000   0.20     0.05
     340  98   2    1.000    0.000    0.000   0.20     0.05
     340  99   2    1.000    0.000    0.000   0.20     0.05
     340  101   2    1.000    0.000    0.000   0.20     0.05
     340  102   2    1.000    0.000    0.000   0.20     0.05
     340  103   2    1.000    0.000    0.000   0.20     0.05
     341  68   2    1.000    0.000    0.000   0.20     0.05
     341  69   2    1.000    0.000    0.000   0.20     0.05
     341  71   2    1.000    0.000    0.000   0.20     0.05
     341  72   2    1.000    0.000    0.000   0.20     0.05
     341  74   2    1.000    0.000    0.000   0.20     0.05
     341  75   2    1.000    0.000    0.000   0.20     0.05
     341  77   2    1.000    0.000    0.000   0.20     0.05
     341  78   2    1.000    0.000    0.000   0.20     0.05
     341  80   2    1.000    0.000    0.000   0.20     0.05
     341  81   2    1.000    0.000    0.000   0.20     0.05
     341  83   2    1.000    0.000    0.000   0.20     0.05
     341  84   2    1.000    0.000    0.000   0.20     0.05
     341  86   2    1.000    0.000    0.000   0.20     0.05
     341  87   2    1.000    0.000    0.000   0.20     0.05
     341  89   2    1.000    0.000    0.000   0.20     0.05
     341  90   2    1.000    0.000    0.000   0.20     0.05
     341  92   2    1.000    0.000    0.000   0.20     0.05
     341  93   2    1.000    0.000    0.000   0.20     0.05
     341  95   2    1.000    0.000    0.000   0.20     0.05
     341  96   2    1.000    0.000    0.000   0.20     0.05
     341  98   2    1.000    0.000    0.000   0.20     0.05
     341  99   2    1.000    0.000    0.000   0.20     0.05
     341  101   2    1.000    0.000    0.000   0.20     0.05
     341  102   2    1.000    0.000    0.000   0.20     0.05
     341  103   2    1.000    0.000    0.000   0.20     0.05
     456  68   2    1.000    0.000    0.000   0.20     0.05
     456  69   2    1.000    0.000    0.000   0.20     0.05
     456  71   2    1.000    0.000    0.000   0.20     0.05
     456  72   2    1.000    0.000    0.000   0.20     0.05
     456  74   2    1.000    0.000    0.000   0.20     0.05
     456  75   2    1.000    0.000    0.000   0.20     0.05
     456  77   2    1.000    0.000    0.000   0.20     0.05
     456  78   2    1.000    0.000    0.000   0.20     0.05
     456  80   2    1.000    0.000    0.000   0.20     0.05
     456  81   2    1.000    0.000    0.000   0.20     0.05
     456  83   2    1.000    0.000    0.000   0.20     0.05
     456  84   2    1.000    0.000    0.000   0.20     0.05
     456  86   2    1.000    0.000    0.000   0.20     0.05
     456  87   2    1.000    0.000    0.000   0.20     0.05
     456  89   2    1.000    0.000    0.000   0.20     0.05
     456  90   2    1.000    0.000    0.000   0.20     0.05
     456  92   2    1.000    0.000    0.000   0.20     0.05
     456  93   2    1.000    0.000    0.000   0.20     0.05
     456  95   2    1.000    0.000    0.000   0.20     0.05
     456  96   2    1.000    0.000    0.000   0.20     0.05
     456  98   2    1.000    0.000    0.000   0.20     0.05
     456  99   2    1.000    0.000    0.000   0.20     0.05
     456  101   2    1.000    0.000    0.000   0.20     0.05
     456  102   2    1.000    0.000    0.000   0.20     0.05
     456  103   2    1.000    0.000    0.000   0.20     0.05
     463  68   2    1.000    0.000    0.000   0.20     0.05
     463  69   2    1.000    0.000    0.000   0.20     0.05
     463  71   2    1.000    0.000    0.000   0.20     0.05
     463  72   2    1.000    0.000    0.000   0.20     0.05
     463  74   2    1.000    0.000    0.000   0.20     0.05
     463  75   2    1.000    0.000    0.000   0.20     0.05
     463  77   2    1.000    0.000    0.000   0.20     0.05
     463  78   2    1.000    0.000    0.000   0.20     0.05
     463  80   2    1.000    0.000    0.000   0.20     0.05
     463  81   2    1.000    0.000    0.000   0.20     0.05
     463  83   2    1.000    0.000    0.000   0.20     0.05
     463  84   2    1.000    0.000    0.000   0.20     0.05
     463  86   2    1.000    0.000    0.000   0.20     0.05
     463  87   2    1.000    0.000    0.000   0.20     0.05
     463  89   2    1.000    0.000    0.000   0.20     0.05
     463  90   2    1.000    0.000    0.000   0.20     0.05
     463  92   2    1.000    0.000    0.000   0.20     0.05
     463  93   2    1.000    0.000    0.000   0.20     0.05
     463  95   2    1.000    0.000    0.000   0.20     0.05
     463  96   2    1.000    0.000    0.000   0.20     0.05
     463  98   2    1.000    0.000    0.000   0.20     0.05
     463  99   2    1.000    0.000    0.000   0.20     0.05
     463  101   2    1.000    0.000    0.000   0.20     0.05
     463  102   2    1.000    0.000    0.000   0.20     0.05
     463  103   2    1.000    0.000    0.000   0.20     0.05
     464  68   2    1.000    0.000    0.000   0.20     0.05
     464  69   2    1.000    0.000    0.000   0.20     0.05
     464  71   2    1.000    0.000    0.000   0.20     0.05
     464  72   2    1.000    0.000    0.000   0.20     0.05
     464  74   2    1.000    0.000    0.000   0.20     0.05
     464  75   2    1.000    0.000    0.000   0.20     0.05
     464  77   2    1.000    0.000    0.000   0.20     0.05
     464  78   2    1.000    0.000    0.000   0.20     0.05
     464  80   2    1.000    0.000    0.000   0.20     0.05
     464  81   2    1.000    0.000    0.000   0.20     0.05
     464  83   2    1.000    0.000    0.000   0.20     0.05
     464  84   2    1.000    0.000    0.000   0.20     0.05
     464  86   2    1.000    0.000    0.000   0.20     0.05
     464  87   2    1.000    0.000    0.000   0.20     0.05
     464  89   2    1.000    0.000    0.000   0.20     0.05
     464  90   2    1.000    0.000    0.000   0.20     0.05
[truncated: 12,371,701 more chars]
