# Supplementary material for: The key role of chirality and peripheral substitution in the columnar organization of bowl-shaped subphthalocyanines
Source: Chem Sci. 2024 Jul 29;15(34):13760–7. doi: 10.1039/d4sc03976a (PMC11352688; doi:10.1039/d4sc03976a)
Supplement: SC-015-D4SC03976A-s002 [file SC-015-D4SC03976A-s002.zip › SubPC_FF_SUPPORTING DATA/1-M.gro]

SubPC FF in water
455
    1SPCM     B    1   4.595   4.593   3.649
    1SPCM     F    2   4.591   4.587   3.786
    1SPCM    N1    3   4.715   4.527   3.592
    1SPCM    C1    4   4.826   4.596   3.552
    1SPCM    C2    5   4.918   4.495   3.500
    1SPCM    C2    6   4.846   4.370   3.499
    1SPCM    C1    7   4.712   4.397   3.550
    1SPCM    C3    8   5.048   4.502   3.448
    1SPCM    C4    9   5.105   4.386   3.396
    1SPCM    C5   10   5.034   4.264   3.395
    1SPCM    C6   11   4.904   4.255   3.445
    1SPCM    H3   12   5.102   4.597   3.448
    1SPCM    H6   13   4.849   4.162   3.442
    1SPCM    N2   14   4.597   4.328   3.535
    1SPCM    N1   15   4.477   4.525   3.590
    1SPCM    C1   16   4.482   4.395   3.549
    1SPCM    C2   17   4.347   4.366   3.500
    1SPCM    C2   18   4.275   4.490   3.499
    1SPCM    C1   19   4.365   4.593   3.550
    1SPCM    C3   20   4.290   4.249   3.450
    1SPCM    C4   21   4.161   4.257   3.398
    1SPCM    C5   22   4.090   4.378   3.396
    1SPCM    C6   23   4.146   4.496   3.446
    1SPCM    H3   24   4.347   4.156   3.448
    1SPCM    H6   25   4.092   4.590   3.441
    1SPCM    N2   26   4.362   4.727   3.537
    1SPCM    N1   27   4.594   4.732   3.593
    1SPCM    C1   28   4.479   4.794   3.552
    1SPCM    C2   29   4.522   4.924   3.501
    1SPCM    C2   30   4.665   4.924   3.501
    1SPCM    C1   31   4.709   4.795   3.554
    1SPCM    C3   32   4.451   5.033   3.449
    1SPCM    C4   33   4.524   5.140   3.397
    1SPCM    C5   34   4.664   5.138   3.394
    1SPCM    C6   35   4.736   5.031   3.446
    1SPCM    H3   36   4.342   5.033   3.449
    1SPCM    H6   37   4.845   5.029   3.442
    1SPCM    N2   38   4.826   4.730   3.540
    1SPCM    H5   39   5.081   4.175   3.352
    1SPCM    H5   40   3.990   4.380   3.352
    1SPCM    H5   41   4.717   5.222   3.349
    1SPCM    C7   42   5.236   4.387   3.340
    1SPCM    C8   43   5.348   4.386   3.290
    1SPCM    C9   44   5.478   4.395   3.233
    1SPCM   C10   45   5.550   4.515   3.241
    1SPCM   C11   46   5.677   4.529   3.188
    1SPCM   C12   47   5.739   4.418   3.128
    1SPCM   C11   48   5.670   4.296   3.120
    1SPCM   C10   49   5.541   4.284   3.171
    1SPCM   H10   50   5.507   4.598   3.297
    1SPCM   H11   51   5.733   4.621   3.202
    1SPCM   H11   52   5.722   4.206   3.086
    1SPCM   H10   53   5.490   4.188   3.169
    1SPCM    NA   54   5.875   4.423   3.095
    1SPCM    HA   55   5.905   4.363   3.018
    1SPCM    CA   56   5.967   4.510   3.150
    1SPCM    OA   57   5.950   4.560   3.261
    1SPCM   CT1   58   6.102   4.513   3.089
    1SPCM   CT2   59   6.167   4.636   3.095
    1SPCM   CT3   60   6.298   4.651   3.053
    1SPCM   CT4   61   6.370   4.540   3.005
    1SPCM   CT3   62   6.305   4.415   3.001
    1SPCM   CT2   63   6.172   4.402   3.040
    1SPCM   HT2   64   6.112   4.721   3.137
    1SPCM   HT2   65   6.125   4.303   3.034
    1SPCM   OT3   66   6.360   4.772   3.059
    1SPCM   CT5   67   6.274   4.874   3.107
    1SPCM   HT5   68   6.189   4.877   3.036
    1SPCM   HT5   69   6.234   4.849   3.207
    1SPCM   CT6   70   6.345   5.007   3.110
    1SPCM   HT6   71   6.436   4.998   3.171
    1SPCM   HT6   72   6.378   5.033   3.007
    1SPCM   CT6   73   6.252   5.116   3.164
    1SPCM   HT6   74   6.162   5.123   3.100
    1SPCM   HT6   75   6.215   5.085   3.264
    1SPCM   CT7   76   6.318   5.253   3.175
    1SPCM   HT7   77   6.404   5.247   3.243
    1SPCM   HT7   78   6.360   5.281   3.076
    1SPCM   CT7   79   6.222   5.361   3.223
    1SPCM   HT7   80   6.140   5.374   3.151
    1SPCM   HT7   81   6.172   5.329   3.316
    1SPCM   CT7   82   6.292   5.495   3.243
    1SPCM   HT7   83   6.370   5.486   3.321
    1SPCM   HT7   84   6.345   5.522   3.150
    1SPCM   CT7   85   6.195   5.606   3.280
    1SPCM   HT7   86   6.122   5.620   3.199
    1SPCM   HT7   87   6.136   5.577   3.369
    1SPCM   CT7   88   6.268   5.738   3.307
    1SPCM   HT7   89   6.340   5.725   3.390
    1SPCM   HT7   90   6.328   5.766   3.218
    1SPCM   CT7   91   6.172   5.851   3.341
    1SPCM   HT7   92   6.102   5.867   3.256
    1SPCM   HT7   93   6.107   5.822   3.425
    1SPCM   CT7   94   6.244   5.982   3.373
    1SPCM   HT7   95   6.321   5.964   3.450
    1SPCM   HT7   96   6.298   6.017   3.283
    1SPCM   CT7   97   6.148   6.091   3.419
    1SPCM   HT7   98   6.075   6.113   3.338
    1SPCM   HT7   99   6.087   6.053   3.502
    1SPCM   CTM  100   6.219   6.220   3.460
    1SPCM   HTM  101   6.293   6.202   3.539
    1SPCM   HTM  102   6.272   6.265   3.375
    1SPCM   HTM  103   6.147   6.295   3.498
    1SPCM   OT4  104   6.501   4.557   2.968
    1SPCM   CT5  105   6.549   4.691   2.991
    1SPCM   HT5  106   6.482   4.756   2.932
    1SPCM   HT5  107   6.541   4.719   3.097
    1SPCM   CT6  108   6.692   4.704   2.942
    1SPCM   HT6  109   6.755   4.632   2.997
    1SPCM   HT6  110   6.695   4.674   2.835
    1SPCM   CT6  111   6.743   4.847   2.959
    1SPCM   HT6  112   6.678   4.916   2.903
    1SPCM   HT6  113   6.734   4.876   3.065
    1SPCM   CT7  114   6.887   4.866   2.913
    1SPCM   HT7  115   6.954   4.797   2.969
    1SPCM   HT7  116   6.896   4.839   2.807
    1SPCM   CT7  117   6.936   5.009   2.932
    1SPCM   HT7  118   6.868   5.078   2.877
    1SPCM   HT7  119   6.928   5.037   3.039
    1SPCM   CT7  120   7.079   5.029   2.884
    1SPCM   HT7  121   7.146   4.961   2.939
    1SPCM   HT7  122   7.086   5.000   2.777
    1SPCM   CT7  123   7.128   5.173   2.901
    1SPCM   HT7  124   7.061   5.241   2.845
    1SPCM   HT7  125   7.120   5.202   3.007
    1SPCM   CT7  126   7.271   5.191   2.852
    1SPCM   HT7  127   7.338   5.125   2.911
    1SPCM   HT7  128   7.279   5.157   2.747
    1SPCM   CT7  129   7.320   5.335   2.864
    1SPCM   HT7  130   7.249   5.403   2.812
    1SPCM   HT7  131   7.320   5.366   2.970
    1SPCM   CT7  132   7.460   5.353   2.805
    1SPCM   HT7  133   7.531   5.288   2.860
    1SPCM   HT7  134   7.461   5.318   2.700
    1SPCM   CT7  135   7.508   5.497   2.811
    1SPCM   HT7  136   7.440   5.559   2.751
    1SPCM   HT7  137   7.499   5.536   2.914
    1SPCM   CTM  138   7.649   5.517   2.755
    1SPCM   HTM  139   7.721   5.447   2.800
    1SPCM   HTM  140   7.651   5.498   2.646
    1SPCM   HTM  141   7.686   5.619   2.772
    1SPCM   OT3  142   6.380   4.308   2.962
    1SPCM   CT5  143   6.301   4.190   2.960
    1SPCM   HT5  144   6.261   4.179   3.062
    1SPCM   HT5  145   6.215   4.199   2.892
    1SPCM   CT6  146   6.384   4.068   2.924
    1SPCM   HT6  147   6.443   4.085   2.832
    1SPCM   HT6  148   6.459   4.052   3.002
    1SPCM   CT6  149   6.293   3.946   2.910
    1SPCM   HT6  150   6.252   3.920   3.010
    1SPCM   HT6  151   6.205   3.973   2.849
    1SPCM   CT7  152   6.361   3.824   2.850
    1SPCM   HT7  153   6.394   3.848   2.747
    1SPCM   HT7  154   6.453   3.801   2.907
    1SPCM   CT7  155   6.269   3.702   2.848
    1SPCM   HT7  156   6.232   3.682   2.950
    1SPCM   HT7  157   6.180   3.725   2.787
    1SPCM   CT7  158   6.338   3.578   2.792
    1SPCM   HT7  159   6.372   3.598   2.688
    1SPCM   HT7  160   6.430   3.558   2.850
    1SPCM   CT7  161   6.249   3.455   2.794
    1SPCM   HT7  162   6.213   3.436   2.897
    1SPCM   HT7  163   6.158   3.474   2.733
    1SPCM   CT7  164   6.320   3.330   2.742
    1SPCM   HT7  165   6.353   3.348   2.638
    1SPCM   HT7  166   6.412   3.313   2.801
    1SPCM   CT7  167   6.231   3.206   2.747
    1SPCM   HT7  168   6.192   3.193   2.849
    1SPCM   HT7  169   6.143   3.221   2.682
    1SPCM   CT7  170   6.305   3.079   2.704
    1SPCM   HT7  171   6.350   3.094   2.605
    1SPCM   HT7  172   6.389   3.061   2.773
    1SPCM   CT7  173   6.213   2.956   2.702
    1SPCM   HT7  174   6.173   2.939   2.804
    1SPCM   HT7  175   6.125   2.977   2.639
    1SPCM   CTM  176   6.283   2.828   2.654
    1SPCM   HTM  177   6.319   2.839   2.550
    1SPCM   HTM  178   6.370   2.804   2.716
    1SPCM   HTM  179   6.215   2.742   2.656
    1SPCM    C7  180   4.103   4.140   3.341
    1SPCM    C8  181   4.055   4.040   3.291
    1SPCM    C9  182   4.001   3.923   3.232
    1SPCM   C10  183   4.073   3.802   3.231
    1SPCM   C11  184   4.018   3.685   3.182
    1SPCM   C12  185   3.888   3.686   3.128
    1SPCM   C11  186   3.815   3.806   3.127
    1SPCM   C10  187   3.871   3.922   3.179
    1SPCM   H10  188   4.171   3.799   3.279
    1SPCM   H11  189   4.069   3.590   3.195
    1SPCM   H11  190   3.710   3.805   3.097
    1SPCM   H10  191   3.812   4.014   3.188
    1SPCM    NA  192   3.820   3.567   3.096
    1SPCM    HA  193   3.750   3.574   3.024
    1SPCM    CA  194   3.845   3.444   3.152
    1SPCM    OA  195   3.894   3.431   3.264
    1SPCM   CT1  196   3.777   3.327   3.090
    1SPCM   CT2  197   3.845   3.206   3.102
    1SPCM   CT3  198   3.790   3.087   3.058
    1SPCM   CT4  199   3.661   3.084   3.002
    1SPCM   CT3  200   3.591   3.207   2.992
    1SPCM   CT2  201   3.649   3.326   3.035
    1SPCM   HT2  202   3.941   3.207   3.153
    1SPCM   HT2  203   3.590   3.418   3.027
    1SPCM   OT3  204   3.858   2.970   3.071
    1SPCM   CT5  205   3.988   2.992   3.120
    1SPCM   HT5  206   4.029   3.071   3.056
    1SPCM   HT5  207   3.988   3.034   3.222
    1SPCM   CT6  208   4.073   2.868   3.113
    1SPCM   HT6  209   4.025   2.788   3.172
    1SPCM   HT6  210   4.077   2.833   3.009
    1SPCM   CT6  211   4.214   2.897   3.165
    1SPCM   HT6  212   4.263   2.972   3.099
    1SPCM   HT6  213   4.208   2.944   3.264
    1SPCM   CT7  214   4.303   2.773   3.173
    1SPCM   HT7  215   4.259   2.702   3.246
    1SPCM   HT7  216   4.302   2.720   3.076
    1SPCM   CT7  217   4.446   2.804   3.214
    1SPCM   HT7  218   4.495   2.864   3.135
    1SPCM   HT7  219   4.447   2.869   3.304
    1SPCM   CT7  220   4.527   2.677   3.239
    1SPCM   HT7  221   4.478   2.617   3.317
    1SPCM   HT7  222   4.526   2.615   3.148
    1SPCM   CT7  223   4.671   2.705   3.279
    1SPCM   HT7  224   4.722   2.762   3.198
    1SPCM   HT7  225   4.674   2.771   3.368
    1SPCM   CT7  226   4.748   2.576   3.307
    1SPCM   HT7  227   4.700   2.521   3.389
    1SPCM   HT7  228   4.743   2.510   3.219
    1SPCM   CT7  229   4.895   2.602   3.342
    1SPCM   HT7  230   4.944   2.653   3.257
    1SPCM   HT7  231   4.901   2.672   3.427
    1SPCM   CT7  232   4.971   2.473   3.374
    1SPCM   HT7  233   4.917   2.416   3.452
    1SPCM   HT7  234   4.973   2.409   3.284
    1SPCM   CT7  235   5.114   2.501   3.420
    1SPCM   HT7  236   5.169   2.552   3.339
    1SPCM   HT7  237   5.112   2.573   3.504
    1SPCM   CTM  238   5.189   2.374   3.462
    1SPCM   HTM  239   5.136   2.320   3.541
    1SPCM   HTM  240   5.201   2.305   3.376
    1SPCM   HTM  241   5.290   2.398   3.499
    1SPCM   OT4  242   3.610   2.962   2.967
    1SPCM   CT5  243   3.703   2.855   2.994
    1SPCM   HT5  244   3.795   2.881   2.938
    1SPCM   HT5  245   3.728   2.849   3.102
    1SPCM   CT6  246   3.650   2.722   2.944
    1SPCM   HT6  247   3.554   2.701   2.995
    1SPCM   HT6  248   3.628   2.732   2.837
    1SPCM   CT6  249   3.750   2.608   2.968
    1SPCM   HT6  250   3.844   2.630   2.914
    1SPCM   HT6  251   3.776   2.603   3.075
    1SPCM   CT7  252   3.697   2.472   2.922
    1SPCM   HT7  253   3.598   2.452   2.968
    1SPCM   HT7  254   3.681   2.475   2.814
    1SPCM   CT7  255   3.790   2.354   2.949
    1SPCM   HT7  256   3.884   2.368   2.893
    1SPCM   HT7  257   3.818   2.351   3.056
    1SPCM   CT7  258   3.724   2.222   2.908
    1SPCM   HT7  259   3.633   2.205   2.968
    1SPCM   HT7  260   3.689   2.229   2.803
    1SPCM   CT7  261   3.818   2.102   2.923
    1SPCM   HT7  262   3.912   2.123   2.870
    1SPCM   HT7  263   3.845   2.089   3.029
    1SPCM   CT7  264   3.758   1.972   2.869
    1SPCM   HT7  265   3.671   1.942   2.932
    1SPCM   HT7  266   3.717   1.989   2.768
    1SPCM   CT7  267   3.861   1.858   2.866
    1SPCM   HT7  268   3.937   1.883   2.790
    1SPCM   HT7  269   3.913   1.853   2.963
    1SPCM   CT7  270   3.804   1.721   2.830
    1SPCM   HT7  271   3.719   1.698   2.896
    1SPCM   HT7  272   3.764   1.724   2.727
    1SPCM   CT7  273   3.909   1.611   2.841
    1SPCM   HT7  274   3.999   1.638   2.782
    1SPCM   HT7  275   3.944   1.604   2.946
    1SPCM   CTM  276   3.858   1.474   2.797
    1SPCM   HTM  277   3.770   1.443   2.856
    1SPCM   HTM  278   3.827   1.476   2.691
    1SPCM   HTM  279   3.935   1.396   2.808
    1SPCM   OT3  280   3.464   3.202   2.945
    1SPCM   CT5  281   3.407   3.333   2.943
    1SPCM   HT5  282   3.411   3.368   3.047
    1SPCM   HT5  283   3.467   3.402   2.881
    1SPCM   CT6  284   3.264   3.329   2.894
    1SPCM   HT6  285   3.262   3.288   2.792
    1SPCM   HT6  286   3.209   3.258   2.958
    1SPCM   CT6  287   3.200   3.469   2.898
    1SPCM   HT6  288   3.200   3.505   3.003
    1SPCM   HT6  289   3.264   3.540   2.843
    1SPCM   CT7  290   3.058   3.474   2.843
    1SPCM   HT7  291   3.053   3.425   2.744
    1SPCM   HT7  292   2.990   3.418   2.909
    1SPCM   CT7  293   2.998   3.613   2.836
    1SPCM   HT7  294   3.001   3.660   2.937
    1SPCM   HT7  295   3.058   3.677   2.769
    1SPCM   CT7  296   2.853   3.607   2.788
    1SPCM   HT7  297   2.850   3.566   2.686
    1SPCM   HT7  298   2.797   3.535   2.851
    1SPCM   CT7  299   2.784   3.742   2.791
    1SPCM   HT7  300   2.782   3.780   2.895
    1SPCM   HT7  301   2.844   3.815   2.733
    1SPCM   CT7  302   2.642   3.737   2.737
    1SPCM   HT7  303   2.643   3.698   2.633
    1SPCM   HT7  304   2.583   3.665   2.796
    1SPCM   CT7  305   2.574   3.874   2.740
    1SPCM   HT7  306   2.574   3.912   2.843
    1SPCM   HT7  307   2.635   3.946   2.681
    1SPCM   CT7  308   2.432   3.871   2.685
    1SPCM   HT7  309   2.432   3.831   2.582
    1SPCM   HT7  310   2.370   3.801   2.745
    1SPCM   CT7  311   2.367   4.010   2.685
    1SPCM   HT7  312   2.366   4.050   2.788
    1SPCM   HT7  313   2.429   4.079   2.626
    1SPCM   CTM  314   2.224   4.008   2.630
    1SPCM   HTM  315   2.222   3.972   2.526
    1SPCM   HTM  316   2.159   3.942   2.689
    1SPCM   HTM  317   2.180   4.109   2.631
    1SPCM    C7  318   4.457   5.254   3.343
    1SPCM    C8  319   4.402   5.352   3.294
    1SPCM    C9  320   4.327   5.459   3.238
    1SPCM   C10  321   4.187   5.457   3.244
    1SPCM   C11  322   4.110   5.560   3.192
    1SPCM   C12  323   4.173   5.670   3.132
    1SPCM   C11  324   4.314   5.673   3.124
    1SPCM   C10  325   4.390   5.569   3.176
    1SPCM   H10  326   4.137   5.373   3.294
    1SPCM   H11  327   4.003   5.561   3.207
    1SPCM   H11  328   4.364   5.763   3.088
    1SPCM   H10  329   4.499   5.574   3.173
    1SPCM    NA  330   4.101   5.784   3.098
    1SPCM    HA  331   4.137   5.840   3.022
    1SPCM    CA  332   3.979   5.820   3.152
    1SPCM    OA  333   3.943   5.781   3.263
    1SPCM   CT1  334   3.910   5.937   3.092
    1SPCM   CT2  335   3.772   5.934   3.098
    1SPCM   CT3  336   3.694   6.041   3.054
    1SPCM   CT4  337   3.756   6.157   3.004
    1SPCM   CT3  338   3.898   6.159   2.997
    1SPCM   CT2  339   3.974   6.050   3.040
    1SPCM   HT2  340   3.724   5.846   3.140
    1SPCM   HT2  341   4.082   6.056   3.033
    1SPCM   OT3  342   3.559   6.035   3.060
    1SPCM   CT5  343   3.514   5.909   3.107
    1SPCM   HT5  344   3.555   5.834   3.036
    1SPCM   HT5  345   3.555   5.885   3.206
    1SPCM   CT6  346   3.363   5.903   3.109
    1SPCM   HT6  347   3.325   5.986   3.171
    1SPCM   HT6  348   3.325   5.919   3.006
    1SPCM   CT6  349   3.314   5.768   3.163
    1SPCM   HT6  350   3.352   5.686   3.099
    1SPCM   HT6  351   3.358   5.750   3.262
    1SPCM   CT7  352   3.163   5.760   3.172
    1SPCM   HT7  353   3.126   5.837   3.243
    1SPCM   HT7  354   3.118   5.787   3.074
    1SPCM   CT7  355   3.112   5.623   3.215
    1SPCM   HT7  356   3.136   5.549   3.137
    1SPCM   HT7  357   3.166   5.589   3.305
    1SPCM   CT7  358   2.962   5.624   3.241
    1SPCM   HT7  359   2.938   5.699   3.319
    1SPCM   HT7  360   2.908   5.658   3.151
    1SPCM   CT7  361   2.910   5.488   3.283
    1SPCM   HT7  362   2.933   5.414   3.205
    1SPCM   HT7  363   2.965   5.452   3.372
    1SPCM   CT7  364   2.760   5.486   3.311
    1SPCM   HT7  365   2.736   5.554   3.395
    1SPCM   HT7  366   2.705   5.524   3.223
    1SPCM   CT7  367   2.712   5.345   3.344
    1SPCM   HT7  368   2.735   5.277   3.259
    1SPCM   HT7  369   2.770   5.305   3.428
    1SPCM   CT7  370   2.563   5.338   3.376
    1SPCM   HT7  371   2.538   5.412   3.453
    1SPCM   HT7  372   2.504   5.365   3.286
    1SPCM   CT7  373   2.523   5.198   3.423
    1SPCM   HT7  374   2.547   5.125   3.344
    1SPCM   HT7  375   2.586   5.169   3.508
    1SPCM   CTM  376   2.375   5.187   3.460
    1SPCM   HTM  377   2.348   5.259   3.539
    1SPCM   HTM  378   2.310   5.207   3.373
    1SPCM   HTM  379   2.350   5.086   3.497
    1SPCM   OT4  380   3.677   6.262   2.966
    1SPCM   CT5  381   3.537   6.238   2.990
    1SPCM   HT5  382   3.512   6.147   2.932
    1SPCM   HT5  383   3.517   6.218   3.097
    1SPCM   CT6  384   3.454   6.356   2.941
    1SPCM   HT6  385   3.484   6.446   2.998
    1SPCM   HT6  386   3.478   6.375   2.835
    1SPCM   CT6  387   3.304   6.329   2.958
    1SPCM   HT6  388   3.276   6.238   2.903
    1SPCM   HT6  389   3.281   6.307   3.064
    1SPCM   CT7  390   3.216   6.445   2.912
    1SPCM   HT7  391   3.242   6.537   2.968
    1SPCM   HT7  392   3.237   6.468   2.806
    1SPCM   CT7  393   3.066   6.416   2.929
    1SPCM   HT7  394   3.039   6.325   2.872
    1SPCM   HT7  395   3.045   6.393   3.035
    1SPCM   CT7  396   2.978   6.533   2.883
    1SPCM   HT7  397   3.006   6.624   2.939
    1SPCM   HT7  398   2.998   6.555   2.777
    1SPCM   CT7  399   2.828   6.505   2.901
    1SPCM   HT7  400   2.800   6.415   2.844
    1SPCM   HT7  401   2.808   6.481   3.007
    1SPCM   CT7  402   2.741   6.623   2.857
    1SPCM   HT7  403   2.770   6.714   2.914
    1SPCM   HT7  404   2.762   6.647   2.751
    1SPCM   CT7  405   2.592   6.596   2.876
    1SPCM   HT7  406   2.565   6.504   2.821
    1SPCM   HT7  407   2.571   6.574   2.982
    1SPCM   CT7  408   2.503   6.710   2.827
    1SPCM   HT7  409   2.528   6.803   2.883
    1SPCM   HT7  410   2.526   6.732   2.721
    1SPCM   CT7  411   2.354   6.679   2.843
    1SPCM   HT7  412   2.330   6.587   2.786
    1SPCM   HT7  413   2.332   6.654   2.949
    1SPCM   CTM  414   2.265   6.794   2.797
    1SPCM   HTM  415   2.285   6.886   2.854
    1SPCM   HTM  416   2.281   6.817   2.690
    1SPCM   HTM  417   2.158   6.769   2.809
    1SPCM   OT3  418   3.957   6.272   2.951
    1SPCM   CT5  419   4.098   6.259   2.948
    1SPCM   HT5  420   4.128   6.236   3.052
    1SPCM   HT5  421   4.129   6.174   2.885
    1SPCM   CT6  422   4.162   6.387   2.901
    1SPCM   HT6  423   4.120   6.413   2.802
    1SPCM   HT6  424   4.134   6.467   2.970
    1SPCM   CT6  425   4.314   6.378   2.893
    1SPCM   HT6  426   4.355   6.354   2.993
    1SPCM   HT6  427   4.344   6.294   2.828
    1SPCM   CT7  428   4.375   6.507   2.842
    1SPCM   HT7  429   4.338   6.528   2.740
    1SPCM   HT7  430   4.341   6.592   2.905
    1SPCM   CT7  431   4.527   6.503   2.841
    1SPCM   HT7  432   4.564   6.482   2.943
    1SPCM   HT7  433   4.561   6.418   2.779
    1SPCM   CT7  434   4.590   6.632   2.790
    1SPCM   HT7  435   4.555   6.652   2.687
    1SPCM   HT7  436   4.556   6.717   2.852
    1SPCM   CT7  437   4.741   6.622   2.792
    1SPCM   HT7  438   4.775   6.601   2.895
    1SPCM   HT7  439   4.772   6.536   2.732
    1SPCM   CT7  440   4.814   6.745   2.742
    1SPCM   HT7  441   4.780   6.771   2.640
    1SPCM   HT7  442   4.791   6.832   2.806
    1SPCM   CT7  443   4.964   6.720   2.742
    1SPCM   HT7  444   4.987   6.631   2.679
    1SPCM   HT7  445   4.997   6.692   2.844
    1SPCM   CT7  446   5.046   6.838   2.693
    1SPCM   HT7  447   5.016   6.866   2.591
    1SPCM   HT7  448   5.025   6.926   2.757
    1SPCM   CT7  449   5.195   6.806   2.696
    1SPCM   HT7  450   5.225   6.777   2.799
    1SPCM   HT7  451   5.215   6.717   2.633
    1SPCM   CTM  452   5.279   6.922   2.649
    1SPCM   HTM  453   5.261   7.012   2.710
    1SPCM   HTM  454   5.386   6.899   2.657
    1SPCM   HTM  455   5.257   6.947   2.543
   9.18988   9.18988   9.18988
